# Supplementary material for: Bidirectional Interactions between Arboviruses and the Bacterial and Viral Microbiota in Aedes aegypti and Culex quinquefasciatus
Source: mBio. 2022 Sep 7;13(5):e01021-22. doi: 10.1128/mbio.01021-22 (PMC9600335; doi:10.1128/mbio.01021-22)
Supplement: DATA SET S1 [file mbio.01021-22-s0007.xlsx]

## Sheet: EukVirome in Aedes
contigs	superkingdom	phylum	class	order	family	genus	species	GIM22	GIM23	GIM24	GIM25	GIM26	GIM27	GIM28	GIM29	GIM30	GIM31	GIM32	GIM33	GIM34	GIM35	GIM36	GIM37	GIM38	GIM39	GIM40	GIM82	GIM83	GIM84	GIM85	GIM86	GIM87	GIM88	GIM89	GIM90	GIM91	GIM92	GIM93	GIM94	GIM95	GIM96	GIM97	GIM98	GIM99	GIM100	GIM572	GIM573	GIM574	GIM575
GIM628_NODE_1_length_10744_cov_806.867254	Viruses	NA	NA	NA	Flaviviridae	Flavivirus	Zika virus	285	0	0	708	158	0	0	492	0	0	0	1368	416	0	0	0	0	3547	0	0	0	0	0	1884	2652	0	0	0	0	0	21341	7399	0	0	22292	17447	2582	0	0	0	0	227
GIM574_NODE_1416_length_1652_cov_2.841905	Viruses	NA	NA	NA	Flaviviridae	Xishuangbanna aedes flavivirus	Xishuangbanna aedes flavivirus	0	0	0	0	0	0	0	0	0	0	0	0	0	0	0	0	0	0	0	0	0	0	0	0	0	0	0	0	0	0	0	0	0	0	0	0	0	0	0	0	89	0
GIM583_NODE_3301_length_1412_cov_3.646442	Viruses	NA	NA	NA	Flaviviridae	Xishuangbanna aedes flavivirus	Xishuangbanna aedes flavivirus	0	0	0	31	0	0	0	0	0	0	0	0	0	0	0	0	0	0	0	0	0	0	0	0	0	0	0	0	0	0	0	0	0	0	0	0	0	0	0	0	0	0
GIM609_NODE_1313_length_1211_cov_6.141093	Viruses	NA	NA	NA	Flaviviridae	Xishuangbanna aedes flavivirus	Xishuangbanna aedes flavivirus	0	0	0	0	0	0	0	0	0	0	0	0	0	0	0	0	0	0	0	0	0	0	0	0	0	0	0	0	0	0	0	0	0	0	0	142	0	0	0	216	0	0
GIM432_NODE_1_length_10979_cov_181.008714	Viruses	NA	NA	NA	Flaviviridae	Flavivirus	West Nile virus	0	0	0	0	0	0	0	0	0	0	0	0	0	0	0	0	2	0	4	0	0	0	0	0	0	0	0	0	0	0	0	0	0	0	0	0	0	0	0	0	0	0
GIM426_NODE_1201_length_1637_cov_723.021154	Viruses	NA	NA	NA	NA	NA	Wenzhou sobemo-like virus 3	0	0	0	0	0	0	0	0	0	0	0	0	0	0	0	0	0	6	6	0	0	0	0	0	0	0	0	0	0	0	0	0	0	0	0	0	0	0	0	0	0	0
GIM473_NODE_125_length_2839_cov_890.536206	Viruses	NA	NA	NA	NA	NA	Wenzhou sobemo-like virus 3	0	0	0	0	0	0	0	0	0	0	0	0	28	0	0	0	0	14	24	0	0	0	62	0	0	0	0	0	0	0	0	0	0	0	0	0	0	0	0	0	0	0
GIM434_NODE_2300_length_1153_cov_4.039033	Viruses	NA	NA	NA	NA	NA	Wallemia sebi mycovirus 1	0	0	0	0	0	0	0	0	0	0	0	0	0	0	0	0	0	0	0	0	0	0	0	0	0	0	0	0	0	0	0	0	0	0	0	0	0	0	0	0	0	0
GIM390_NODE_3693_length_1105_cov_2.305447	Viruses	NA	NA	NA	Phycodnaviridae	NA	unknown phycodnavirus	0	0	0	0	0	0	0	0	0	0	0	0	0	0	0	0	0	0	0	0	0	0	0	0	0	0	0	0	0	0	0	0	0	0	0	0	0	0	0	0	0	0
GIM395_NODE_1614_length_1179_cov_1.818512	Viruses	NA	NA	NA	Mimiviridae	Tupanvirus	unclassified Tupanvirus	0	0	0	0	0	0	0	0	0	0	0	0	0	0	0	0	0	0	0	0	0	0	0	0	0	0	0	0	0	0	0	0	0	0	0	0	0	0	0	0	0	0
GIM27_NODE_3591_length_1116_cov_2.375361	Viruses	Negarnaviricota	Monjiviricetes	Mononegavirales	Rhabdoviridae	NA	unclassified Rhabdoviridae	0	0	0	0	0	53	0	0	0	0	0	0	0	0	0	0	0	0	0	0	0	0	0	0	0	0	0	0	0	0	0	0	0	0	0	0	0	0	0	0	0	0
GIM284_NODE_1266_length_1334_cov_3.577566	Viruses	Negarnaviricota	Monjiviricetes	Mononegavirales	Rhabdoviridae	NA	unclassified Rhabdoviridae	0	0	0	0	0	0	77	0	0	0	0	0	0	0	0	0	91	0	0	0	0	0	0	0	0	0	0	0	0	0	0	0	0	0	0	0	0	0	0	0	0	0
GIM574_NODE_5979_length_1020_cov_2.290562	Viruses	Negarnaviricota	Monjiviricetes	Mononegavirales	Rhabdoviridae	NA	unclassified Rhabdoviridae	0	0	0	0	57	0	0	0	0	0	0	0	0	0	0	0	0	0	0	0	0	0	0	0	0	0	0	0	0	0	0	0	0	0	0	0	0	0	0	0	45	0
GIM608_NODE_1778_length_1271_cov_4.003350	Viruses	Negarnaviricota	Monjiviricetes	Mononegavirales	Rhabdoviridae	NA	unclassified Rhabdoviridae	0	0	0	0	0	0	0	0	0	0	0	0	0	0	0	0	0	0	0	0	0	0	0	0	0	0	0	0	0	0	0	0	0	0	0	0	0	0	0	0	0	0
GIM627_NODE_1898_length_1046_cov_5.209494	Viruses	Negarnaviricota	Monjiviricetes	Mononegavirales	Rhabdoviridae	NA	unclassified Rhabdoviridae	0	0	0	0	0	0	0	0	0	0	0	0	0	0	0	0	0	0	0	0	0	0	0	0	0	0	0	0	0	0	0	0	0	0	0	0	0	0	0	0	0	0
GIM81_NODE_4814_length_1042_cov_3.648705	Viruses	Negarnaviricota	Monjiviricetes	Mononegavirales	Rhabdoviridae	NA	unclassified Rhabdoviridae	0	0	0	0	0	0	0	0	0	0	0	0	0	0	0	0	0	0	0	0	0	0	0	0	0	0	0	0	0	0	0	0	0	0	0	0	0	0	0	0	0	0
GIM90_NODE_4584_length_1023_cov_4.746300	Viruses	Negarnaviricota	Insthoviricetes	Articulavirales	Orthomyxoviridae	Quaranjavirus	unclassified Quaranjavirus	0	0	0	0	0	0	0	0	0	0	0	0	0	0	0	0	0	0	0	0	0	0	0	0	0	0	0	91	0	0	0	0	0	0	0	0	0	0	0	0	0	0
GIM574_NODE_2689_length_1317_cov_2.270161	Viruses	Negarnaviricota	Ellioviricetes	Bunyavirales	Phasmaviridae	Orthophasmavirus	unclassified Orthophasmavirus	0	0	0	22	0	0	0	0	0	0	0	0	0	0	0	0	0	0	0	0	0	0	0	0	0	0	0	0	0	0	0	0	0	0	0	0	0	0	0	0	66	0
GIM36_NODE_2622_length_1277_cov_2.422500	Viruses	Negarnaviricota	Insthoviricetes	Articulavirales	Orthomyxoviridae	NA	unclassified Orthomyxoviridae	0	0	0	0	0	0	0	0	0	0	0	0	0	0	61	0	0	0	0	0	0	0	0	0	0	0	0	0	0	0	0	0	0	0	0	0	0	0	0	0	0	0
GIM392_NODE_1514_length_1069_cov_5.940524	Viruses	NA	NA	NA	Marseilleviridae	NA	unclassified Marseilleviridae	0	0	0	0	0	0	0	0	0	0	0	0	0	0	0	0	0	0	0	0	0	0	0	0	0	0	0	0	0	0	0	0	0	0	0	0	0	0	0	0	0	0
GIM434_NODE_3996_length_1015_cov_4.594883	Viruses	NA	NA	NA	Iridoviridae	NA	unclassified Iridoviridae	0	0	0	0	0	0	0	0	0	0	0	0	0	0	0	0	0	0	0	0	0	0	0	0	0	0	0	0	0	0	0	0	0	0	0	0	0	0	0	0	0	0
GIM25_NODE_5451_length_1027_cov_4.009474	Viruses	NA	NA	NA	Flaviviridae	Flavivirus	unclassified Flavivirus	0	0	0	73	0	0	0	0	0	0	0	0	0	0	0	0	0	0	0	0	0	0	0	0	0	0	0	0	0	0	0	0	0	0	0	0	0	0	0	0	0	0
GIM318_NODE_220_length_1622_cov_3.449191	Viruses	NA	NA	NA	Flaviviridae	NA	unclassified Flaviviridae	0	0	0	168	0	196	76	0	131	87	0	175	28	250	0	207	0	0	0	222	0	0	0	0	0	0	0	0	0	0	113	161	0	0	0	0	130	0	0	0	182	0
GIM34_NODE_1318_length_1207_cov_2.651327	Viruses	NA	NA	NA	Flaviviridae	NA	unclassified Flaviviridae	0	0	110	0	0	0	0	0	0	0	0	0	45	0	0	0	0	0	0	0	0	0	0	0	0	0	0	0	0	0	0	0	0	0	0	0	0	0	0	0	0	0
GIM35_NODE_1786_length_1490_cov_5.644728	Viruses	NA	NA	NA	Flaviviridae	NA	unclassified Flaviviridae	0	0	0	0	0	0	0	0	0	0	0	0	0	218	0	0	0	0	0	0	0	0	0	0	0	0	0	0	0	0	0	0	0	0	0	0	0	0	0	0	0	0
GIM36_NODE_437_length_2299_cov_4.249325	Viruses	NA	NA	NA	Flaviviridae	NA	unclassified Flaviviridae	80	0	0	0	180	0	0	0	84	0	0	0	0	0	215	0	0	0	0	0	0	0	0	0	0	0	253	136	0	0	0	0	0	0	0	184	0	0	0	100	108	80
GIM37_NODE_1096_length_1303_cov_6.547308	Viruses	NA	NA	NA	Flaviviridae	NA	unclassified Flaviviridae	0	0	0	0	0	0	0	0	0	0	0	0	0	0	0	442	0	0	0	0	0	0	0	0	0	0	0	0	0	0	0	0	0	0	0	0	0	0	0	0	0	0
GIM574_NODE_4327_length_1132_cov_4.006635	Viruses	NA	NA	NA	Flaviviridae	NA	unclassified Flaviviridae	0	0	0	0	0	0	0	0	0	0	0	0	0	0	0	0	0	0	0	0	0	0	0	0	0	0	0	0	0	0	0	0	0	0	0	0	0	0	0	0	79	0
GIM624_NODE_266_length_1890_cov_2.345284	Viruses	NA	NA	NA	Flaviviridae	NA	unclassified Flaviviridae	0	0	0	0	0	0	0	0	0	0	0	0	0	0	0	0	0	0	0	0	0	0	0	0	0	0	0	0	0	0	0	0	0	0	0	0	0	0	0	0	0	0
GIM434_NODE_725_length_1491_cov_5.223479	Viruses	NA	NA	NA	Circoviridae	NA	unclassified Circoviridae	0	0	0	0	0	0	0	0	0	0	0	0	0	0	0	0	4	8	0	0	0	0	0	0	0	0	0	0	0	0	0	0	0	0	0	0	0	0	0	0	0	0
GIM392_NODE_539_length_1423_cov_9.903418	Viruses	NA	NA	NA	Iridoviridae	Chloriridovirus	unclassified Chloriridovirus	0	0	0	0	0	0	0	0	0	0	0	0	0	0	0	0	0	0	0	0	0	0	0	0	0	0	0	0	0	0	0	0	0	0	0	0	0	0	0	0	0	0
GIM395_NODE_1532_length_1192_cov_2.923767	Viruses	NA	NA	NA	Iridoviridae	Chloriridovirus	unclassified Chloriridovirus	0	0	0	0	0	0	0	0	0	0	0	0	0	0	0	0	0	0	0	0	0	0	0	0	0	0	0	0	0	0	0	0	0	0	0	0	0	0	0	0	0	0
GIM440_NODE_646_length_1261_cov_7.137669	Viruses	NA	NA	NA	Iridoviridae	Chloriridovirus	unclassified Chloriridovirus	0	0	0	0	0	0	0	0	0	0	0	0	0	0	0	0	0	0	0	0	0	0	0	0	0	0	0	0	0	0	0	0	0	0	0	0	0	0	0	0	0	0
GIM25_NODE_5432_length_1028_cov_3.098843	Viruses	Negarnaviricota	Monjiviricetes	Mononegavirales	Xinmoviridae	Anphevirus	unclassified Anphevirus	0	0	0	52	0	0	0	0	0	0	0	0	0	0	0	0	0	0	0	0	0	0	0	0	0	0	0	0	0	0	0	0	0	0	0	0	0	0	0	0	0	0
GIM258_NODE_3166_length_1124_cov_3.927412	Viruses	Negarnaviricota	Monjiviricetes	Mononegavirales	Xinmoviridae	Anphevirus	unclassified Anphevirus	0	0	0	51	0	0	0	0	0	0	0	0	0	0	0	0	0	0	0	0	0	0	0	0	0	0	0	0	0	0	0	0	0	0	0	0	0	0	0	0	0	0
GIM26_NODE_201_length_2875_cov_8.295926	Viruses	Negarnaviricota	Monjiviricetes	Mononegavirales	Xinmoviridae	Anphevirus	unclassified Anphevirus	0	0	0	0	504	420	100	303	0	0	0	0	310	0	0	0	0	0	0	0	0	0	0	0	0	0	494	0	0	265	0	0	0	0	193	0	312	0	0	0	0	0
GIM284_NODE_2643_length_1058_cov_3.971458	Viruses	Negarnaviricota	Monjiviricetes	Mononegavirales	Xinmoviridae	Anphevirus	unclassified Anphevirus	0	0	0	0	0	0	54	0	0	0	0	0	0	0	0	0	0	0	0	0	0	0	0	0	0	0	0	0	0	0	0	0	0	0	0	0	0	0	0	0	0	0
GIM287_NODE_2212_length_1213_cov_5.000880	Viruses	Negarnaviricota	Monjiviricetes	Mononegavirales	Xinmoviridae	Anphevirus	unclassified Anphevirus	0	0	0	0	0	0	50	0	0	0	0	0	0	0	0	0	0	0	0	0	0	0	0	0	0	0	0	0	0	0	0	0	0	0	0	0	0	0	0	131	0	0
GIM287_NODE_3563_length_1056_cov_3.833504	Viruses	Negarnaviricota	Monjiviricetes	Mononegavirales	Xinmoviridae	Anphevirus	unclassified Anphevirus	0	0	0	0	0	0	17	0	0	0	0	0	0	0	0	0	0	0	0	0	0	0	0	0	0	0	0	0	0	0	0	0	0	0	0	0	0	0	0	0	0	0
GIM30_NODE_2219_length_1114_cov_3.950820	Viruses	Negarnaviricota	Monjiviricetes	Mononegavirales	Xinmoviridae	Anphevirus	unclassified Anphevirus	0	0	0	0	0	0	0	0	116	0	0	0	0	0	0	0	0	0	0	0	0	0	0	0	0	0	0	0	0	0	0	0	0	0	0	0	0	0	0	0	0	0
GIM320_NODE_62_length_3147_cov_14.156352	Viruses	Negarnaviricota	Monjiviricetes	Mononegavirales	Xinmoviridae	Anphevirus	unclassified Anphevirus	0	0	0	33	0	0	0	0	0	0	0	0	0	0	0	0	180	0	0	0	0	0	0	0	0	0	0	187	0	228	0	0	462	0	1968	0	0	0	180	0	0	0
GIM549_NODE_885_length_1448_cov_6.881838	Viruses	Negarnaviricota	Monjiviricetes	Mononegavirales	Xinmoviridae	Anphevirus	unclassified Anphevirus	166	0	0	0	0	0	0	0	168	59	159	0	0	0	0	0	0	0	0	0	0	0	0	0	0	0	0	0	0	0	0	0	0	0	0	0	0	0	0	0	216	0
GIM574_NODE_266_length_2832_cov_5.282396	Viruses	Negarnaviricota	Monjiviricetes	Mononegavirales	Xinmoviridae	Anphevirus	unclassified Anphevirus	0	0	0	141	185	0	66	0	0	0	229	0	0	0	0	0	0	0	93	0	0	0	0	0	0	0	0	0	0	245	0	0	0	0	0	0	0	0	0	0	319	0
GIM576_NODE_2517_length_1382_cov_7.190038	Viruses	Negarnaviricota	Monjiviricetes	Mononegavirales	Xinmoviridae	Anphevirus	unclassified Anphevirus	0	0	0	188	0	0	0	0	0	0	0	0	0	0	0	0	0	0	0	0	0	0	0	0	0	0	0	0	116	0	0	0	0	0	0	0	0	0	0	0	0	0
GIM583_NODE_2201_length_1621_cov_4.772021	Viruses	Negarnaviricota	Monjiviricetes	Mononegavirales	Xinmoviridae	Anphevirus	unclassified Anphevirus	0	0	0	0	0	0	0	0	0	0	0	0	0	0	0	0	0	0	0	0	0	0	0	0	0	0	0	0	0	0	0	0	0	0	0	0	0	0	0	0	0	0
GIM583_NODE_905_length_2197_cov_83.960849	Viruses	Negarnaviricota	Monjiviricetes	Mononegavirales	Xinmoviridae	Anphevirus	unclassified Anphevirus	0	0	0	0	0	0	0	0	0	0	536	0	0	0	0	0	51	0	0	0	0	0	0	0	0	0	0	0	0	0	0	0	0	0	0	0	0	0	0	0	0	0
GIM96_NODE_1149_length_1304_cov_2.931540	Viruses	Negarnaviricota	Monjiviricetes	Mononegavirales	Xinmoviridae	Anphevirus	unclassified Anphevirus	0	0	0	0	0	0	0	0	0	0	0	0	0	0	0	0	0	0	0	0	0	0	0	0	0	0	0	0	0	0	0	0	0	99	0	0	0	0	0	0	0	0
GIM97_NODE_2665_length_1020_cov_3.890774	Viruses	Negarnaviricota	Monjiviricetes	Mononegavirales	Xinmoviridae	Anphevirus	unclassified Anphevirus	0	0	0	0	0	0	0	0	0	0	0	0	0	0	0	0	0	0	0	0	0	0	0	0	0	0	0	0	0	0	0	0	0	0	97	0	0	0	0	0	0	0
GIM428_NODE_1913_length_1434_cov_2.980103	Viruses	NA	NA	NA	Mimiviridae	NA	Terrestrivirus sp.	0	0	0	0	0	0	0	0	0	0	0	0	0	0	0	0	0	0	0	0	0	0	0	0	0	0	0	0	0	0	0	0	0	0	0	0	0	0	0	0	0	0
GIM318_NODE_795_length_1180_cov_3.007253	Viruses	NA	NA	NA	NA	NA	Shayang Fly Virus 1	0	0	0	0	0	0	0	0	0	42	0	0	0	0	0	0	0	0	0	0	0	0	0	0	0	0	0	0	0	0	0	0	0	0	0	0	0	0	0	0	0	0
GIM583_NODE_3616_length_1372_cov_2.247876	Viruses	Negarnaviricota	Monjiviricetes	Mononegavirales	NA	NA	Scaldis River bee virus	0	0	0	0	0	0	40	0	0	0	0	0	36	0	0	0	0	0	0	0	0	0	0	0	0	0	0	0	0	0	0	0	0	0	0	0	0	0	0	0	0	0
GIM583_NODE_7029_length_1115_cov_2.626204	Viruses	Negarnaviricota	Monjiviricetes	Mononegavirales	Rhabdoviridae	NA	Riverside virus 1	0	0	0	0	0	0	0	0	0	0	0	0	0	0	0	0	0	0	0	0	0	0	0	0	0	0	0	0	0	0	0	0	0	0	0	0	0	0	0	0	0	0
GIM395_NODE_2191_length_1093_cov_3.649606	Viruses	NA	NA	NA	Pithoviridae	NA	Pithovirus LCPAC302	0	0	0	0	0	0	0	0	0	0	0	0	0	0	0	0	0	0	0	0	0	0	0	0	0	0	0	0	0	0	0	0	0	0	0	0	0	0	0	0	0	0
GIM288_NODE_5_length_6858_cov_3666.696063	Viruses	Negarnaviricota	Ellioviricetes	Bunyavirales	Phenuiviridae	Phasivirus	Phasi Charoen-like phasivirus	734	0	0	48	0	0	1090	42	0	54	51	0	5175	172	16295	0	1389	126	0	0	4545	0	1281	0	21521	0	147692	170	0	0	0	34843	0	0	184	146	0	0	0	0	3689	0
GIM608_NODE_1152_length_1485_cov_264.643466	Viruses	Negarnaviricota	Ellioviricetes	Bunyavirales	Phenuiviridae	Phasivirus	Phasi Charoen-like phasivirus	0	0	0	2	0	0	139	2	0	6	4	0	535	0	1126	0	130	0	0	0	855	0	170	0	1346	0	10647	0	0	0	0	7452	0	0	0	0	0	0	0	0	238	0
GIM627_NODE_21_length_3870_cov_2158.054574	Viruses	Negarnaviricota	Ellioviricetes	Bunyavirales	Phenuiviridae	Phasivirus	Phasi Charoen-like phasivirus	3615	447	0	79	0	200	3112	116	188	138	112	332	18646	297	33692	112	3354	404	0	131	23156	92	2041	0	53866	169	309257	481	132	0	424	97227	0	0	440	384	130	124	0	122	7047	0
GIM90_NODE_4882_length_1005_cov_3.702586	Viruses	Negarnaviricota	Ellioviricetes	Bunyavirales	Phenuiviridae	Phasivirus	Phasi Charoen-like phasivirus	0	0	0	0	0	0	0	0	0	0	0	0	0	0	0	0	0	0	0	0	0	0	0	0	0	0	0	100	0	0	0	0	0	0	0	0	0	0	0	0	0	0
GIM319_GIM319_NODE_6689_length_1019_cov_4.657113	Viruses	NA	NA	NA	Flaviviridae	Flavivirus	Parramatta River virus	0	0	0	0	0	0	0	0	0	38	0	0	0	0	0	0	0	0	0	0	0	0	0	0	0	0	0	0	0	0	0	0	0	0	0	0	0	0	0	0	0	0
GIM392_NODE_1264_length_1127_cov_5.240000	Viruses	NA	NA	NA	NA	NA	Pacmanvirus A23	0	0	0	0	0	0	0	0	0	0	0	0	0	0	0	0	0	0	0	0	0	0	0	0	0	0	0	0	0	0	0	0	0	0	0	0	0	0	0	0	0	0
GIM318_NODE_532_length_1312_cov_2.205668	Viruses	NA	NA	NA	Endornaviridae	Alphaendornavirus	Oryza rufipogon alphaendornavirus	0	0	0	0	0	0	0	0	0	0	0	0	0	0	0	0	0	0	0	0	0	0	0	0	0	0	0	0	0	0	0	0	0	0	0	0	0	0	0	0	0	0
GIM573_NODE_6727_length_1080_cov_4.938185	Viruses	Negarnaviricota	Monjiviricetes	Mononegavirales	Rhabdoviridae	NA	Ohlsdorf virus	0	0	0	0	0	0	0	0	0	0	0	0	0	0	0	0	0	0	0	0	0	0	0	0	0	0	0	0	0	0	0	0	0	0	0	0	0	0	0	109	0	0
GIM583_NODE_3466_length_1390_cov_4.942117	Viruses	Negarnaviricota	Monjiviricetes	Mononegavirales	Rhabdoviridae	NA	Ohlsdorf virus	0	0	0	0	0	0	0	0	75	0	0	0	0	0	0	0	0	91	0	0	0	0	0	0	0	0	0	0	0	0	0	0	0	0	0	0	0	0	0	0	0	0
GIM23_NODE_753_length_1671_cov_5.574028	Viruses	NA	NA	NA	Flaviviridae	NA	Menghai flavivirus	0	223	0	0	0	0	0	0	0	0	0	0	0	0	0	0	0	0	0	0	0	135	0	0	0	0	0	0	0	0	0	0	0	0	0	0	0	0	0	0	0	0
GIM320_NODE_896_length_1507_cov_3.857343	Viruses	NA	NA	NA	Flaviviridae	NA	Menghai flavivirus	0	0	0	175	0	0	0	0	0	0	131	0	0	0	0	0	0	0	0	0	0	0	0	0	0	0	0	364	0	0	0	0	0	0	0	0	0	0	0	0	0	0
GIM582_NODE_384_length_1735_cov_5.966828	Viruses	NA	NA	NA	Flaviviridae	NA	Menghai flavivirus	0	216	0	25	135	0	0	0	0	208	14	0	34	0	405	196	0	0	0	0	293	0	0	0	0	0	216	0	0	0	0	0	0	0	198	0	0	0	0	0	296	0
GIM585_NODE_2761_length_1102_cov_4.438049	Viruses	NA	NA	NA	Flaviviridae	NA	Menghai flavivirus	0	0	0	0	0	0	0	0	0	0	0	0	0	0	0	0	0	0	0	0	0	0	0	0	0	0	0	0	0	0	0	0	0	0	0	0	0	0	0	0	0	0
GIM424_NODE_2488_length_1119_cov_3.597889	Viruses	NA	NA	NA	Marseilleviridae	NA	Marseillevirus LCMAC201	0	0	0	0	0	0	0	0	0	0	0	0	0	0	0	0	0	0	0	0	0	0	0	0	0	0	0	0	0	0	0	0	0	0	0	0	0	0	0	0	0	0
GIM392_NODE_451_length_1500_cov_7.803935	Viruses	NA	NA	NA	Bacilladnaviridae	Protobacilladnavirus	Marine protobacilladnavirus 1	0	0	0	0	0	0	0	0	0	0	0	0	0	0	0	0	0	0	0	0	0	0	0	0	0	0	0	0	0	0	0	0	0	0	0	0	0	0	0	0	0	0
GIM440_NODE_877_length_1160_cov_8.802401	Viruses	NA	NA	NA	Bacilladnaviridae	Protobacilladnavirus	Marine protobacilladnavirus 1	0	0	0	0	0	0	0	0	0	0	0	0	0	0	0	0	0	0	0	0	0	0	0	0	0	0	0	0	0	0	0	0	0	0	0	0	0	0	0	0	0	0
GIM432_NODE_636_length_1315_cov_5.939418	Viruses	NA	NA	NA	Picobirnaviridae	NA	Lysoka partiti-like virus	0	0	0	0	0	0	0	0	0	0	0	0	0	0	0	0	0	0	0	0	0	0	0	0	0	0	0	0	0	0	0	0	0	0	0	0	0	0	0	0	0	0
GIM583_NODE_4092_length_1315_cov_6.033926	Viruses	NA	NA	NA	Reoviridae	Seadornavirus	Liao ning virus	0	0	0	0	0	0	0	0	0	0	0	0	0	0	0	0	0	0	0	0	0	0	0	0	0	0	0	0	0	0	0	0	0	0	0	0	0	0	0	0	0	0
GIM451_NODE_102_length_3496_cov_5.382568	Viruses	NA	NA	Ortervirales	Metaviridae	Errantivirus	Lampyris noctiluca errantivirus 1	0	0	0	0	0	0	0	0	0	0	0	0	0	0	0	0	0	0	0	0	0	0	0	0	0	0	0	0	0	0	0	0	0	0	0	0	0	0	0	0	0	0
GIM574_NODE_1081_length_1806_cov_2.167149	Viruses	NA	NA	Ortervirales	Metaviridae	Errantivirus	Lampyris noctiluca errantivirus 1	0	0	0	98	0	0	0	0	0	0	0	0	0	0	0	0	0	0	0	0	0	0	0	0	0	0	0	0	0	0	0	0	0	0	0	0	0	0	0	0	83	0
GIM97_NODE_1562_length_1189_cov_2.314748	Viruses	NA	NA	Ortervirales	Metaviridae	Errantivirus	Lampyris noctiluca errantivirus 1	0	0	0	0	0	0	0	0	0	0	0	0	0	0	0	0	0	0	0	0	0	0	0	0	0	0	0	0	0	0	0	0	0	0	55	0	0	0	0	0	0	0
GIM392_NODE_1350_length_1105_cov_10.585603	Viruses	NA	NA	NA	Mimiviridae	Klosneuvirus	Klosneuvirus KNV1	0	0	0	0	0	0	0	0	0	0	0	0	0	0	0	0	0	0	0	0	0	0	0	0	0	0	0	0	0	0	0	0	0	0	0	0	0	0	0	0	0	0
GIM317_NODE_1947_length_1094_cov_1.880039	Viruses	NA	NA	NA	Iridoviridae	NA	Iridovirus LCIVAC01	0	0	0	0	0	0	0	0	0	0	0	0	0	0	0	0	0	0	0	0	0	0	0	0	0	0	0	0	0	0	0	0	0	0	0	0	0	0	0	0	0	0
GIM440_NODE_1285_length_1057_cov_6.782653	Viruses	NA	NA	NA	Iridoviridae	NA	Iridovirus LCIVAC01	0	0	0	0	0	0	0	0	0	0	0	0	0	0	0	0	0	0	0	0	0	0	0	0	0	0	0	0	0	0	0	0	0	0	0	0	0	0	0	0	0	0
GIM318_NODE_261_length_1566_cov_26.348556	Viruses	NA	NA	NA	NA	NA	Humaita-Tubiacanga virus	0	0	0	0	0	0	0	0	0	0	0	0	0	0	78	0	0	0	0	0	0	0	0	0	0	0	0	152	0	0	0	0	0	0	0	0	0	0	0	0	0	0
GIM318_NODE_40_length_2823_cov_44.138383	Viruses	NA	NA	NA	NA	NA	Humaita-Tubiacanga virus	0	0	0	56	0	0	0	0	0	0	0	0	0	492	844	0	0	0	0	0	0	0	0	0	0	0	492	458	0	0	0	0	0	48	0	0	0	0	0	0	0	0
GIM25_NODE_2857_length_1259_cov_2.650592	Viruses	NA	NA	NA	NA	NA	Hubei odonate virus 15	0	0	0	62	0	0	38	0	0	0	0	0	0	0	0	0	0	0	0	0	0	0	0	0	0	0	0	0	0	0	0	0	0	0	0	0	0	0	0	0	0	0
GIM39_NODE_56_length_3151_cov_303.167859	Viruses	NA	NA	NA	NA	NA	Guadeloupe mosquito virus	0	0	0	0	0	6650	1222	0	0	54	60	0	0	28750	136866	0	164	16894	21388	0	0	0	0	0	0	0	152594	60	0	0	18369	0	0	0	0	0	0	0	0	0	0	0
GIM89_NODE_619_length_1641_cov_744.718670	Viruses	NA	NA	NA	NA	NA	Guadeloupe mosquito virus	0	0	0	0	0	652	0	0	0	0	0	0	0	2614	16998	0	0	1755	2067	0	0	0	0	0	0	0	22351	0	0	0	1421	0	0	0	0	0	0	0	0	0	0	0
GIM288_NODE_237_length_1782_cov_35.423460	Viruses	Negarnaviricota	Insthoviricetes	Articulavirales	Orthomyxoviridae	Quaranjavirus	Guadeloupe mosquito quaranja-like virus 1	0	0	0	0	0	0	5	3	0	0	0	0	0	0	0	0	0	0	0	0	0	0	0	0	0	0	0	0	0	0	0	0	0	0	0	0	0	0	0	0	0	0
GIM288_NODE_99_length_2329_cov_295.343250	Viruses	Negarnaviricota	Insthoviricetes	Articulavirales	Orthomyxoviridae	Quaranjavirus	Guadeloupe mosquito quaranja-like virus 1	0	0	0	0	1518	0	0	0	0	0	0	0	0	0	0	0	0	0	0	0	0	0	0	0	0	0	0	0	0	0	0	0	0	0	0	0	0	0	0	0	0	0
GIM290_NODE_237_length_2363_cov_33.891076	Viruses	Negarnaviricota	Insthoviricetes	Articulavirales	Orthomyxoviridae	Quaranjavirus	Guadeloupe mosquito quaranja-like virus 1	0	0	0	0	1122	0	0	0	0	0	0	0	0	0	0	0	0	0	0	0	0	0	0	0	246	0	0	0	0	0	0	0	0	0	0	0	0	0	0	0	0	0
GIM319_GIM319_NODE_4940_length_1117_cov_4.457692	Viruses	Negarnaviricota	Insthoviricetes	Articulavirales	Orthomyxoviridae	Quaranjavirus	Guadeloupe mosquito quaranja-like virus 1	0	0	0	0	0	0	0	0	0	8	0	0	0	75	0	0	0	0	0	0	0	0	0	0	0	0	0	0	0	0	0	0	0	0	0	0	0	0	0	0	0	0
GIM35_NODE_5262_length_1052_cov_2.019487	Viruses	Negarnaviricota	Insthoviricetes	Articulavirales	Orthomyxoviridae	Quaranjavirus	Guadeloupe mosquito quaranja-like virus 1	0	0	0	0	0	0	0	0	0	0	0	0	0	149	0	0	0	0	0	0	0	0	0	0	0	0	0	0	0	0	0	0	0	0	0	168	0	0	0	0	0	0
GIM581_NODE_2001_length_1194_cov_3.487019	Viruses	Negarnaviricota	Insthoviricetes	Articulavirales	Orthomyxoviridae	Quaranjavirus	Guadeloupe mosquito quaranja-like virus 1	0	0	0	0	0	0	0	0	0	0	0	0	0	0	0	0	0	0	0	0	0	0	0	0	0	0	0	0	0	0	0	0	0	0	0	0	0	0	0	0	0	0
GIM628_NODE_88_length_2094_cov_71.908775	Viruses	Negarnaviricota	Insthoviricetes	Articulavirales	Orthomyxoviridae	Quaranjavirus	Guadeloupe mosquito quaranja-like virus 1	0	0	0	0	1029	0	0	0	0	0	0	0	0	0	0	0	0	0	0	0	0	0	0	0	331	0	0	0	0	0	0	0	0	0	0	0	0	0	0	0	0	0
GIM387_NODE_928_length_1118_cov_6.245917	Viruses	NA	NA	NA	Mimiviridae	NA	Gaeavirus sp.	0	0	0	0	0	0	0	0	0	0	0	0	0	0	0	0	0	0	0	0	0	0	0	0	0	0	0	0	0	0	0	0	0	0	0	0	0	0	0	0	0	0
GIM434_NODE_952_length_1405_cov_3.791416	Viruses	NA	NA	NA	Phycodnaviridae	Phaeovirus	Feldmannia species virus	0	0	0	0	0	0	0	0	0	0	0	0	0	0	0	0	0	0	0	0	0	0	0	0	0	0	0	0	0	0	0	0	0	0	0	0	0	0	0	0	0	0
GIM96_NODE_1467_length_1217_cov_2.298246	Viruses	NA	NA	Tymovirales	Tymoviridae	NA	Ek Balam virus	0	0	0	0	0	0	0	0	0	0	0	0	0	0	0	0	0	0	0	0	0	0	0	0	0	0	0	0	0	0	0	0	0	50	0	0	0	0	0	0	0	0
GIM621_NODE_309_length_1680_cov_6.295696	Viruses	NA	NA	NA	Circoviridae	Cyclovirus	Dragonfly associated cyclovirus 5	0	0	0	0	0	0	0	0	0	0	0	0	0	0	0	0	0	0	0	0	0	0	0	0	0	0	0	0	0	0	0	0	0	0	0	0	0	0	0	0	0	0
GIM608_NODE_1645_length_1307_cov_2.693496	Viruses	Negarnaviricota	Monjiviricetes	Jingchuvirales	Chuviridae	NA	Culverton virus	0	0	0	0	0	0	0	0	0	0	0	0	0	0	0	0	0	0	0	0	0	0	0	0	0	0	0	96	0	0	0	0	0	0	0	35	0	0	0	0	0	0
GIM288_NODE_1_length_10652_cov_119.882742	Viruses	NA	NA	NA	Flaviviridae	Flavivirus	Cell fusing agent virus	0	0	0	0	0	0	0	0	0	0	0	0	0	16354	316	1227	0	830	0	0	0	0	0	0	0	0	0	0	0	0	0	0	0	0	0	9247	0	0	0	0	0	0
GIM583_NODE_6032_length_1169_cov_2.600733	Viruses	NA	NA	NA	Virgaviridae	NA	Bombus-associated virus Vir2	0	0	0	0	0	0	0	0	0	0	0	0	0	0	0	0	0	0	0	0	0	0	0	0	0	0	0	0	0	0	0	0	0	0	0	0	0	0	0	0	0	0
GIM22_NODE_766_length_1843_cov_7.851076	Viruses	NA	NA	NA	Virgaviridae	NA	Bombus-associated virus Vir1	293	0	0	0	303	0	0	0	0	0	0	0	0	0	0	0	0	0	0	0	0	0	0	0	0	0	0	0	0	0	0	0	0	0	0	0	0	0	0	272	273	0
GIM35_NODE_6147_length_1002_cov_5.240000	Viruses	NA	NA	NA	Virgaviridae	NA	Bombus-associated virus Vir1	0	0	0	0	0	0	0	0	0	0	0	0	0	94	0	0	0	0	0	0	0	0	0	0	0	0	0	0	0	0	0	0	0	0	0	0	0	0	0	0	0	0
GIM549_NODE_3633_length_1035_cov_2.576200	Viruses	NA	NA	NA	Virgaviridae	NA	Bombus-associated virus Vir1	0	0	0	0	0	0	0	0	0	0	0	0	0	0	0	0	0	0	0	0	0	0	0	0	0	0	0	0	0	0	0	0	0	0	0	0	0	0	0	0	0	0
GIM90_NODE_1277_length_1494_cov_5.361327	Viruses	NA	NA	NA	Virgaviridae	NA	Bombus-associated virus Vir1	0	0	0	0	0	0	0	0	0	0	0	0	0	0	0	0	0	0	0	0	0	0	0	0	0	0	71	185	0	0	0	0	0	0	0	0	0	0	0	0	0	0
GIM97_NODE_1121_length_1317_cov_2.284677	Viruses	NA	NA	NA	Virgaviridae	NA	Bombus-associated virus Vir1	0	0	0	0	0	0	0	0	0	0	0	0	0	0	0	0	0	0	0	0	0	0	0	0	0	0	0	0	0	0	0	0	0	0	98	0	0	0	0	0	0	0
GIM576_NODE_2626_length_1363_cov_3.091757	Viruses	NA	NA	NA	Parvoviridae	Ambidensovirus	Blattodean ambidensovirus 2	0	0	0	0	0	0	0	0	0	0	0	0	0	0	0	0	0	0	0	0	0	0	0	0	0	0	0	0	0	0	0	0	0	0	0	0	0	0	0	0	0	0
GIM612_NODE_293_length_1470_cov_1148.702800	Viruses	NA	NA	NA	NA	NA	Beihai barnacle virus 12	0	0	0	0	0	0	0	0	0	0	0	0	0	10625	0	0	0	0	0	0	0	0	0	0	0	0	0	0	0	0	0	0	0	0	0	31599	0	0	0	0	0	0
GIM624_NODE_351_length_1757_cov_828.750595	Viruses	NA	NA	NA	NA	NA	Beihai barnacle virus 12	0	0	0	0	0	0	0	0	0	0	0	0	0	3579	0	0	0	0	0	0	0	0	0	0	0	0	0	0	0	0	0	0	0	0	0	13060	0	0	0	0	0	0
GIM23_NODE_360_length_2122_cov_3.147677	Viruses	NA	NA	NA	Totiviridae	NA	Australian Anopheles totivirus	0	124	0	0	0	0	0	0	0	0	93	0	0	0	140	0	0	0	0	0	0	0	0	0	0	0	0	217	0	0	0	0	0	0	0	0	0	0	0	0	0	0
GIM25_NODE_2155_length_1382_cov_5.332567	Viruses	NA	NA	NA	Totiviridae	NA	Australian Anopheles totivirus	0	0	0	146	0	0	0	0	0	0	0	0	0	0	0	0	0	0	0	0	0	0	0	0	0	0	0	0	0	0	0	0	0	0	0	0	0	0	0	0	0	0
GIM318_NODE_1287_length_1046_cov_2.714138	Viruses	NA	NA	NA	Totiviridae	NA	Australian Anopheles totivirus	0	0	0	0	0	0	0	0	0	10	0	0	0	0	0	0	0	0	0	0	0	0	0	0	0	0	0	0	0	0	0	0	0	0	0	0	0	0	0	0	0	0
GIM37_NODE_667_length_1538_cov_3.316222	Viruses	NA	NA	NA	Totiviridae	NA	Australian Anopheles totivirus	0	0	0	0	0	0	0	0	0	0	0	0	0	0	0	284	0	0	0	0	0	0	0	0	0	0	0	0	0	0	0	0	0	0	0	0	0	0	0	0	0	0
GIM583_NODE_1449_length_1870_cov_4.187953	Viruses	NA	NA	NA	Totiviridae	NA	Australian Anopheles totivirus	0	0	0	0	0	0	0	0	0	0	0	0	0	195	0	0	0	0	0	0	0	0	0	0	0	0	0	0	0	0	0	0	0	0	0	0	0	0	0	0	0	0
GIM26_NODE_3854_length_1046_cov_1.658411	Viruses	Negarnaviricota	Monjiviricetes	Mononegavirales	Xinmoviridae	Anphevirus	Aedes anphevirus	0	0	0	0	49	0	0	0	0	0	0	0	0	0	0	0	0	0	0	0	0	0	0	0	0	0	0	0	0	0	0	0	0	0	0	0	0	0	0	0	0	0
GIM27_NODE_4901_length_1006_cov_1.656620	Viruses	Negarnaviricota	Monjiviricetes	Mononegavirales	Xinmoviridae	Anphevirus	Aedes anphevirus	0	0	0	0	0	27	0	0	0	0	0	0	0	0	0	0	0	0	0	0	0	0	0	0	0	0	0	0	0	0	0	0	0	0	0	0	0	0	0	0	0	0
GIM29_NODE_1879_length_1227_cov_4.175652	Viruses	Negarnaviricota	Monjiviricetes	Mononegavirales	Xinmoviridae	Anphevirus	Aedes anphevirus	0	0	0	0	0	0	0	70	0	0	0	0	0	0	0	0	0	0	0	0	0	0	0	0	0	0	0	0	0	0	0	0	0	0	0	0	0	0	0	0	0	0
GIM319_GIM319_NODE_257_length_2699_cov_5.127384	Viruses	Negarnaviricota	Monjiviricetes	Mononegavirales	Xinmoviridae	Anphevirus	Aedes anphevirus	0	286	0	169	0	0	0	218	0	142	0	0	215	0	0	0	0	0	0	0	0	240	0	0	0	0	338	282	0	0	267	0	0	0	0	0	0	257	282	0	0	249
GIM35_NODE_613_length_2142_cov_5.534140	Viruses	Negarnaviricota	Monjiviricetes	Mononegavirales	Xinmoviridae	Anphevirus	Aedes anphevirus	0	0	0	91	121	189	24	0	0	0	0	0	0	282	0	139	0	0	0	0	0	0	0	0	0	0	0	0	0	0	0	0	0	0	0	0	0	0	0	286	0	0
GIM577_NODE_1236_length_1351_cov_4.035322	Viruses	Negarnaviricota	Monjiviricetes	Mononegavirales	Xinmoviridae	Anphevirus	Aedes anphevirus	0	0	103	0	0	0	0	0	0	0	119	0	0	0	0	0	0	0	0	110	0	0	0	0	0	0	0	0	0	0	0	0	0	0	0	160	0	0	0	0	0	0
GIM578_NODE_3615_length_1165_cov_2.556066	Viruses	Negarnaviricota	Monjiviricetes	Mononegavirales	Xinmoviridae	Anphevirus	Aedes anphevirus	0	0	0	0	0	0	0	0	0	0	0	0	0	0	0	0	0	0	0	0	0	0	0	0	0	0	0	0	0	0	0	0	0	0	0	0	0	0	0	0	0	0
GIM97_NODE_4_length_9606_cov_26.822647	Viruses	Negarnaviricota	Monjiviricetes	Mononegavirales	Xinmoviridae	Anphevirus	Aedes anphevirus	0	0	0	116	0	0	0	0	0	0	1	0	0	0	0	0	538	0	0	0	0	0	0	0	0	0	0	613	0	346	419	0	1072	0	4834	0	0	0	590	0	0	0
GIM583_NODE_2045_length_1664_cov_3.082546	Viruses	NA	NA	NA	NA	NA	Aedes alboannulatus orthomyxo-like virus	0	0	0	0	0	0	0	0	0	109	0	0	0	0	0	0	0	0	0	0	0	0	0	0	0	0	0	0	0	0	0	0	0	0	0	0	0	0	0	0	156	0
GIM583_NODE_4943_length_1242_cov_2.924464	Viruses	NA	NA	NA	NA	NA	Aedes alboannulatus orthomyxo-like virus	0	0	0	0	0	0	0	0	0	0	0	0	0	0	0	0	0	0	0	0	0	0	0	0	0	0	0	0	0	0	0	0	0	0	0	0	0	0	0	0	0	0
GIM25_NODE_39_length_5077_cov_8.602800	Viruses	NA	NA	NA	Totiviridae	NA	Aedes aegypti totivirus	1352	882	0	945	586	827	418	432	709	598	488	860	505	1070	0	1057	632	0	617	609	566	544	667	0	553	535	825	850	0	518	0	1130	675	489	757	973	452	0	676	1120	1069	0
GIM27_NODE_3757_length_1097_cov_3.884314	Viruses	NA	NA	NA	Totiviridae	NA	Aedes aegypti totivirus	0	0	0	0	0	109	0	0	0	0	0	0	0	0	0	0	0	0	0	0	0	0	0	0	0	0	0	0	0	0	0	0	0	0	0	0	0	0	0	0	0	0
GIM290_NODE_2594_length_1141_cov_3.145677	Viruses	NA	NA	NA	Totiviridae	NA	Aedes aegypti totivirus	0	0	0	0	0	0	0	77	0	0	0	0	0	0	0	0	0	0	0	0	0	0	0	0	0	0	0	0	0	0	0	0	0	0	0	0	0	0	0	0	0	0
GIM349_NODE_1163_length_1236_cov_2.823986	Viruses	NA	NA	NA	Totiviridae	NA	Aedes aegypti totivirus	0	0	0	0	0	0	0	0	0	0	0	52	54	0	0	0	0	0	0	0	0	0	0	0	0	0	0	0	0	0	0	0	0	0	0	0	0	0	0	0	0	0
GIM549_NODE_4_length_6148_cov_5655.562675	Viruses	NA	NA	NA	Totiviridae	NA	Aedes aegypti totivirus	0	0	0	0	0	0	0	0	0	1	4	0	0	0	0	0	0	0	358	305	0	0	333	3481	503	700	406	0	0	0	0	0	0	0	0	0	350	1333	425	881	0	372
GIM553_NODE_107_length_1979_cov_1603.179811	Viruses	NA	NA	NA	Totiviridae	NA	Aedes aegypti totivirus	0	0	0	0	0	0	0	0	0	0	0	0	0	0	0	0	0	0	0	0	0	0	0	0	54	0	38	0	0	0	0	0	0	0	0	0	0	91	0	78	0	0
GIM318_NODE_4_length_7536_cov_72.061536	Viruses	NA	NA	NA	Totiviridae	NA	Aedes aegypti toti-like virus	134	0	0	188	0	0	0	0	0	1	0	0	0	0	0	468	0	0	350	0	0	0	204	0	0	0	0	0	1113	496	0	0	0	0	0	0	200	0	0	406	0	224
[truncated: 50 more columns]

## Sheet: EukVirome in Culex
contigs	superkingdom	phylum	class	order	family	genus	species	GIM381	GIM382	GIM383	GIM384	GIM385	GIM386	GIM387	GIM388	GIM389	GIM390	GIM391	GIM392	GIM393	GIM394	GIM395	GIM396	GIM397	GIM398	GIM399	GIM400	GIM421	GIM422	GIM423	GIM424	GIM425	GIM426	GIM427	GIM428	GIM429	GIM430	GIM431	GIM432	GIM433	GIM434	GIM435	GIM436	GIM437	GIM438	GIM439	GIM440	GIM491	GIM492
GIM628_NODE_1_length_10744_cov_806.867254	Viruses	NA	NA	NA	Flaviviridae	Flavivirus	Zika virus	0	0	0	0	0	0	0	0	0	0	0	0	0	0	0	0	0	0	0	0	0	0	0	0	0	0	0	0	0	0	0	0	0	0	0	0	0	0	0	0	0	0
GIM574_NODE_1416_length_1652_cov_2.841905	Viruses	NA	NA	NA	Flaviviridae	Xishuangbanna aedes flavivirus	Xishuangbanna aedes flavivirus	0	0	0	0	0	0	0	0	0	0	0	0	0	0	0	0	0	0	0	0	0	0	0	0	0	0	0	0	0	0	0	0	0	0	0	0	0	0	0	0	0	0
GIM583_NODE_3301_length_1412_cov_3.646442	Viruses	NA	NA	NA	Flaviviridae	Xishuangbanna aedes flavivirus	Xishuangbanna aedes flavivirus	0	0	0	0	0	0	0	0	0	0	0	0	0	0	0	0	0	0	0	0	0	0	0	0	0	0	0	0	0	0	0	0	0	0	0	0	0	0	0	0	0	0
GIM609_NODE_1313_length_1211_cov_6.141093	Viruses	NA	NA	NA	Flaviviridae	Xishuangbanna aedes flavivirus	Xishuangbanna aedes flavivirus	0	0	0	0	0	0	0	0	0	0	0	0	0	0	0	0	0	0	0	0	0	0	0	0	0	0	0	0	0	0	0	0	0	0	0	0	0	0	0	0	0	0
GIM432_NODE_1_length_10979_cov_181.008714	Viruses	NA	NA	NA	Flaviviridae	Flavivirus	West Nile virus	0	0	8608	0	0	0	15893	0	0	1726	0	0	0	492	0	0	0	0	0	7274	0	0	694	2548	3507	0	0	6104	892	0	704	41270	0	2105	0	0	0	870	0	516	0	0
GIM426_NODE_1201_length_1637_cov_723.021154	Viruses	NA	NA	NA	NA	NA	Wenzhou sobemo-like virus 3	0	0	0	0	0	0	0	0	0	0	0	0	0	0	5773	27833	0	0	0	24162	0	627	36213	6256	80174	21306	322	0	0	5030	0	0	26245	0	0	0	138	0	400	101556	0	0
GIM473_NODE_125_length_2839_cov_890.536206	Viruses	NA	NA	NA	NA	NA	Wenzhou sobemo-like virus 3	0	0	0	0	0	0	0	0	0	0	0	20	0	0	19051	43182	0	0	0	66599	0	1285	79067	12612	157676	52798	548	0	0	8179	334	0	50003	0	80	54	132	0	794	130321	0	0
GIM434_NODE_2300_length_1153_cov_4.039033	Viruses	NA	NA	NA	NA	NA	Wallemia sebi mycovirus 1	0	0	0	0	0	0	0	0	0	0	0	0	0	0	0	0	0	0	0	0	0	0	0	0	0	0	0	0	0	0	0	0	0	82	0	0	0	0	0	0	0	0
GIM390_NODE_3693_length_1105_cov_2.305447	Viruses	NA	NA	NA	Phycodnaviridae	NA	unknown phycodnavirus	0	0	0	0	0	0	0	0	0	42	0	0	0	0	0	0	0	0	0	0	0	0	0	0	0	0	0	0	0	0	0	0	0	0	0	0	0	0	0	0	0	0
GIM395_NODE_1614_length_1179_cov_1.818512	Viruses	NA	NA	NA	Mimiviridae	Tupanvirus	unclassified Tupanvirus	0	0	0	0	0	0	0	0	0	0	0	0	0	0	36	0	0	0	0	0	0	0	0	0	0	0	0	0	0	0	0	0	0	0	0	0	0	0	0	0	0	0
GIM27_NODE_3591_length_1116_cov_2.375361	Viruses	Negarnaviricota	Monjiviricetes	Mononegavirales	Rhabdoviridae	NA	unclassified Rhabdoviridae	0	0	0	0	0	0	0	0	0	0	0	0	0	0	0	0	0	0	0	0	0	0	0	0	0	0	0	0	0	0	0	0	0	0	0	0	0	0	0	0	0	0
GIM284_NODE_1266_length_1334_cov_3.577566	Viruses	Negarnaviricota	Monjiviricetes	Mononegavirales	Rhabdoviridae	NA	unclassified Rhabdoviridae	0	0	0	0	0	0	0	0	0	0	0	0	0	0	0	0	0	0	0	0	0	0	0	0	0	0	0	0	0	0	0	0	0	0	0	0	0	0	0	0	0	0
GIM574_NODE_5979_length_1020_cov_2.290562	Viruses	Negarnaviricota	Monjiviricetes	Mononegavirales	Rhabdoviridae	NA	unclassified Rhabdoviridae	0	0	0	0	0	0	0	0	0	0	0	0	0	0	0	0	0	0	0	0	0	0	0	0	0	0	0	0	0	0	0	0	0	0	0	0	0	0	0	0	0	0
GIM608_NODE_1778_length_1271_cov_4.003350	Viruses	Negarnaviricota	Monjiviricetes	Mononegavirales	Rhabdoviridae	NA	unclassified Rhabdoviridae	0	0	0	0	0	0	0	0	0	0	0	0	0	0	0	0	0	0	0	0	0	0	0	0	0	0	0	0	0	0	0	0	0	0	0	0	0	0	0	0	0	0
GIM627_NODE_1898_length_1046_cov_5.209494	Viruses	Negarnaviricota	Monjiviricetes	Mononegavirales	Rhabdoviridae	NA	unclassified Rhabdoviridae	0	0	0	0	0	0	0	0	0	0	0	0	0	0	0	0	0	0	0	0	0	0	0	0	0	0	0	0	0	0	0	0	0	0	0	0	0	0	0	0	0	0
GIM81_NODE_4814_length_1042_cov_3.648705	Viruses	Negarnaviricota	Monjiviricetes	Mononegavirales	Rhabdoviridae	NA	unclassified Rhabdoviridae	0	0	0	0	0	0	0	0	0	0	0	0	0	0	0	0	0	0	0	0	0	0	0	0	0	0	0	0	0	0	0	0	0	0	0	0	0	0	0	0	0	0
GIM90_NODE_4584_length_1023_cov_4.746300	Viruses	Negarnaviricota	Insthoviricetes	Articulavirales	Orthomyxoviridae	Quaranjavirus	unclassified Quaranjavirus	0	0	0	0	0	0	0	0	0	0	0	0	0	0	0	0	0	0	0	0	0	0	0	0	0	0	0	0	0	0	0	0	0	0	0	0	0	0	0	0	0	0
GIM574_NODE_2689_length_1317_cov_2.270161	Viruses	Negarnaviricota	Ellioviricetes	Bunyavirales	Phasmaviridae	Orthophasmavirus	unclassified Orthophasmavirus	0	0	0	0	0	0	0	0	0	0	0	0	0	0	0	0	0	0	0	0	0	0	0	0	0	0	0	0	0	0	0	0	0	0	0	0	0	0	0	0	0	0
GIM36_NODE_2622_length_1277_cov_2.422500	Viruses	Negarnaviricota	Insthoviricetes	Articulavirales	Orthomyxoviridae	NA	unclassified Orthomyxoviridae	0	0	0	0	0	0	0	0	0	0	0	0	0	0	0	0	0	0	0	0	0	0	0	0	0	0	0	0	0	0	0	0	0	0	0	0	0	0	0	0	0	0
GIM392_NODE_1514_length_1069_cov_5.940524	Viruses	NA	NA	NA	Marseilleviridae	NA	unclassified Marseilleviridae	0	0	0	0	0	0	0	0	0	0	0	124	0	0	0	0	0	0	0	0	0	0	0	0	0	0	0	0	0	0	0	0	0	0	0	0	0	0	0	0	0	0
GIM434_NODE_3996_length_1015_cov_4.594883	Viruses	NA	NA	NA	Iridoviridae	NA	unclassified Iridoviridae	0	0	0	0	0	0	0	0	0	0	0	0	0	0	0	0	0	0	0	0	0	0	0	0	0	0	0	0	0	0	0	0	0	80	0	0	0	0	0	0	0	0
GIM25_NODE_5451_length_1027_cov_4.009474	Viruses	NA	NA	NA	Flaviviridae	Flavivirus	unclassified Flavivirus	0	0	0	0	0	0	0	0	0	0	0	0	0	0	0	0	0	0	0	0	0	0	0	0	0	0	0	0	0	0	0	0	0	0	0	0	0	0	0	0	0	0
GIM318_NODE_220_length_1622_cov_3.449191	Viruses	NA	NA	NA	Flaviviridae	NA	unclassified Flaviviridae	0	0	0	0	0	0	0	0	0	0	0	0	0	0	0	0	0	0	0	0	0	0	0	0	0	0	0	0	0	0	0	0	0	0	0	0	0	0	0	0	0	0
GIM34_NODE_1318_length_1207_cov_2.651327	Viruses	NA	NA	NA	Flaviviridae	NA	unclassified Flaviviridae	0	0	0	0	0	0	0	0	0	0	0	0	0	0	0	0	0	0	0	0	0	0	0	0	0	0	0	0	0	0	0	0	0	0	0	0	0	0	0	0	0	0
GIM35_NODE_1786_length_1490_cov_5.644728	Viruses	NA	NA	NA	Flaviviridae	NA	unclassified Flaviviridae	0	0	0	0	0	0	0	0	0	0	0	0	0	0	0	0	0	0	0	0	0	0	0	0	0	0	0	0	0	0	0	0	0	0	0	0	0	0	0	0	0	0
GIM36_NODE_437_length_2299_cov_4.249325	Viruses	NA	NA	NA	Flaviviridae	NA	unclassified Flaviviridae	0	0	0	0	0	0	0	0	0	0	0	0	0	0	0	0	0	0	0	0	0	0	0	0	0	0	0	0	0	0	0	0	0	0	0	0	0	0	0	0	0	0
GIM37_NODE_1096_length_1303_cov_6.547308	Viruses	NA	NA	NA	Flaviviridae	NA	unclassified Flaviviridae	0	0	0	0	0	0	0	0	0	0	0	0	0	0	0	0	0	0	0	0	0	0	0	0	0	0	0	0	0	0	0	0	0	0	0	0	0	0	0	0	0	0
GIM574_NODE_4327_length_1132_cov_4.006635	Viruses	NA	NA	NA	Flaviviridae	NA	unclassified Flaviviridae	0	0	0	0	0	0	0	0	0	0	0	0	0	0	0	0	0	0	0	0	0	0	0	0	0	0	0	0	0	0	0	0	0	0	0	0	0	0	0	0	0	0
GIM624_NODE_266_length_1890_cov_2.345284	Viruses	NA	NA	NA	Flaviviridae	NA	unclassified Flaviviridae	0	0	0	0	0	0	0	0	0	0	0	0	0	0	0	0	0	0	0	0	0	0	0	0	0	0	0	0	0	0	0	0	0	0	0	0	0	0	0	0	0	0
GIM434_NODE_725_length_1491_cov_5.223479	Viruses	NA	NA	NA	Circoviridae	NA	unclassified Circoviridae	0	0	0	0	0	0	220	0	0	0	0	429	0	0	0	0	0	0	0	0	0	0	0	0	0	0	0	0	0	0	0	0	0	146	0	0	0	0	0	802	0	0
GIM392_NODE_539_length_1423_cov_9.903418	Viruses	NA	NA	NA	Iridoviridae	Chloriridovirus	unclassified Chloriridovirus	0	0	0	0	0	0	0	0	0	0	0	338	0	0	0	0	0	0	0	0	0	0	0	0	0	0	0	0	0	0	0	0	0	0	0	0	0	0	0	0	0	0
GIM395_NODE_1532_length_1192_cov_2.923767	Viruses	NA	NA	NA	Iridoviridae	Chloriridovirus	unclassified Chloriridovirus	0	0	0	0	0	0	0	0	0	0	0	0	0	0	63	0	0	0	0	0	0	0	0	0	0	0	0	0	0	0	0	0	0	0	0	0	0	0	0	0	0	0
GIM440_NODE_646_length_1261_cov_7.137669	Viruses	NA	NA	NA	Iridoviridae	Chloriridovirus	unclassified Chloriridovirus	0	0	0	0	0	0	0	0	0	0	0	0	0	0	0	0	0	0	0	0	0	0	0	0	0	0	0	0	0	0	0	0	0	0	0	0	0	0	0	174	0	0
GIM25_NODE_5432_length_1028_cov_3.098843	Viruses	Negarnaviricota	Monjiviricetes	Mononegavirales	Xinmoviridae	Anphevirus	unclassified Anphevirus	0	0	0	0	0	0	0	0	0	0	0	0	0	0	0	0	0	0	0	0	0	0	0	0	0	0	0	0	0	0	0	0	0	0	0	0	0	0	0	0	0	0
GIM258_NODE_3166_length_1124_cov_3.927412	Viruses	Negarnaviricota	Monjiviricetes	Mononegavirales	Xinmoviridae	Anphevirus	unclassified Anphevirus	0	0	0	0	0	0	0	0	0	0	0	0	0	0	0	0	0	0	0	0	0	0	0	0	0	0	0	0	0	0	0	0	0	0	0	0	0	0	0	0	0	0
GIM26_NODE_201_length_2875_cov_8.295926	Viruses	Negarnaviricota	Monjiviricetes	Mononegavirales	Xinmoviridae	Anphevirus	unclassified Anphevirus	0	0	0	0	0	0	0	0	0	0	0	0	0	0	0	0	0	0	0	0	0	0	0	0	0	0	0	0	0	0	0	0	0	0	0	0	0	0	0	0	0	0
GIM284_NODE_2643_length_1058_cov_3.971458	Viruses	Negarnaviricota	Monjiviricetes	Mononegavirales	Xinmoviridae	Anphevirus	unclassified Anphevirus	0	0	0	0	0	0	0	0	0	0	0	0	0	0	0	0	0	0	0	0	0	0	0	0	0	0	0	0	0	0	0	0	0	0	0	0	0	0	0	0	0	0
GIM287_NODE_2212_length_1213_cov_5.000880	Viruses	Negarnaviricota	Monjiviricetes	Mononegavirales	Xinmoviridae	Anphevirus	unclassified Anphevirus	0	0	0	0	0	0	0	0	0	0	0	0	0	0	0	0	0	0	0	0	0	0	0	0	0	0	0	0	0	0	0	0	0	0	0	0	0	0	0	0	0	0
GIM287_NODE_3563_length_1056_cov_3.833504	Viruses	Negarnaviricota	Monjiviricetes	Mononegavirales	Xinmoviridae	Anphevirus	unclassified Anphevirus	0	0	0	0	0	0	0	0	0	0	0	0	0	0	0	0	0	0	0	0	0	0	0	0	0	0	0	0	0	0	0	0	0	0	0	0	0	0	0	0	0	0
GIM30_NODE_2219_length_1114_cov_3.950820	Viruses	Negarnaviricota	Monjiviricetes	Mononegavirales	Xinmoviridae	Anphevirus	unclassified Anphevirus	0	0	0	0	0	0	0	0	0	0	0	0	0	0	0	0	0	0	0	0	0	0	0	0	0	0	0	0	0	0	0	0	0	0	0	0	0	0	0	0	0	0
GIM320_NODE_62_length_3147_cov_14.156352	Viruses	Negarnaviricota	Monjiviricetes	Mononegavirales	Xinmoviridae	Anphevirus	unclassified Anphevirus	0	0	0	0	0	0	0	0	0	0	0	0	0	0	0	0	0	0	0	0	0	0	0	0	0	0	0	0	0	0	0	0	0	0	0	0	0	0	0	0	0	0
GIM549_NODE_885_length_1448_cov_6.881838	Viruses	Negarnaviricota	Monjiviricetes	Mononegavirales	Xinmoviridae	Anphevirus	unclassified Anphevirus	0	0	0	0	0	0	0	0	0	0	0	0	0	0	0	0	0	0	0	0	0	0	0	0	0	0	0	0	0	0	0	0	0	0	0	0	0	0	0	0	0	0
GIM574_NODE_266_length_2832_cov_5.282396	Viruses	Negarnaviricota	Monjiviricetes	Mononegavirales	Xinmoviridae	Anphevirus	unclassified Anphevirus	0	0	0	0	0	0	0	0	0	0	0	0	0	0	0	0	0	0	0	0	0	0	0	0	0	0	0	0	0	0	0	0	0	0	0	0	0	0	0	0	0	0
GIM576_NODE_2517_length_1382_cov_7.190038	Viruses	Negarnaviricota	Monjiviricetes	Mononegavirales	Xinmoviridae	Anphevirus	unclassified Anphevirus	0	0	0	0	0	0	0	0	0	0	0	0	0	0	0	0	0	0	0	0	0	0	0	0	0	0	0	0	0	0	0	0	0	0	0	0	0	0	0	0	0	0
GIM583_NODE_2201_length_1621_cov_4.772021	Viruses	Negarnaviricota	Monjiviricetes	Mononegavirales	Xinmoviridae	Anphevirus	unclassified Anphevirus	0	0	0	0	0	0	0	0	0	0	0	0	0	0	0	0	0	0	0	0	0	0	0	0	0	0	0	0	0	0	0	0	0	0	0	0	0	0	0	0	0	0
GIM583_NODE_905_length_2197_cov_83.960849	Viruses	Negarnaviricota	Monjiviricetes	Mononegavirales	Xinmoviridae	Anphevirus	unclassified Anphevirus	0	0	0	0	0	0	0	0	0	0	0	0	0	0	0	0	0	0	0	0	0	0	0	0	0	0	0	0	0	0	0	0	0	0	0	0	0	0	0	0	0	0
GIM96_NODE_1149_length_1304_cov_2.931540	Viruses	Negarnaviricota	Monjiviricetes	Mononegavirales	Xinmoviridae	Anphevirus	unclassified Anphevirus	0	0	0	0	0	0	0	0	0	0	0	0	0	0	0	0	0	0	0	0	0	0	0	0	0	0	0	0	0	0	0	0	0	0	0	0	0	0	0	0	0	0
GIM97_NODE_2665_length_1020_cov_3.890774	Viruses	Negarnaviricota	Monjiviricetes	Mononegavirales	Xinmoviridae	Anphevirus	unclassified Anphevirus	0	0	0	0	0	0	0	0	0	0	0	0	0	0	0	0	0	0	0	0	0	0	0	0	0	0	0	0	0	0	0	0	0	0	0	0	0	0	0	0	0	0
GIM428_NODE_1913_length_1434_cov_2.980103	Viruses	NA	NA	NA	Mimiviridae	NA	Terrestrivirus sp.	0	0	0	0	0	0	0	0	0	0	0	0	0	0	0	0	0	0	0	0	0	0	0	0	0	0	0	110	0	0	0	0	0	0	0	0	0	0	0	0	0	0
GIM318_NODE_795_length_1180_cov_3.007253	Viruses	NA	NA	NA	NA	NA	Shayang Fly Virus 1	0	0	0	0	0	0	0	0	0	0	0	0	0	0	0	0	0	0	0	0	0	0	0	0	0	0	0	0	0	0	0	0	0	0	0	0	0	0	0	0	0	0
GIM583_NODE_3616_length_1372_cov_2.247876	Viruses	Negarnaviricota	Monjiviricetes	Mononegavirales	NA	NA	Scaldis River bee virus	0	0	0	0	0	0	0	0	0	0	0	0	0	0	0	0	0	0	0	0	0	0	0	0	0	0	0	0	0	0	0	0	0	0	0	0	0	0	0	0	0	0
GIM583_NODE_7029_length_1115_cov_2.626204	Viruses	Negarnaviricota	Monjiviricetes	Mononegavirales	Rhabdoviridae	NA	Riverside virus 1	0	0	0	0	0	0	0	0	0	0	0	0	0	0	0	0	0	0	0	0	0	0	0	0	0	0	0	0	0	0	0	0	0	0	0	0	0	0	0	0	0	0
GIM395_NODE_2191_length_1093_cov_3.649606	Viruses	NA	NA	NA	Pithoviridae	NA	Pithovirus LCPAC302	0	0	0	0	0	0	56	0	0	0	0	0	0	0	80	0	0	0	0	0	0	0	0	0	0	0	0	0	0	0	0	0	0	0	0	0	0	0	0	0	0	0
GIM288_NODE_5_length_6858_cov_3666.696063	Viruses	Negarnaviricota	Ellioviricetes	Bunyavirales	Phenuiviridae	Phasivirus	Phasi Charoen-like phasivirus	0	0	0	0	0	0	0	0	0	0	0	0	0	0	0	0	0	0	0	0	146	0	0	0	0	0	124	0	0	0	264	0	122	0	0	0	0	0	0	0	0	172
GIM608_NODE_1152_length_1485_cov_264.643466	Viruses	Negarnaviricota	Ellioviricetes	Bunyavirales	Phenuiviridae	Phasivirus	Phasi Charoen-like phasivirus	0	0	0	0	0	0	0	0	0	0	0	0	0	0	0	0	0	0	0	0	34	0	0	0	0	0	0	0	0	0	0	0	0	0	0	0	0	0	0	0	0	0
GIM627_NODE_21_length_3870_cov_2158.054574	Viruses	Negarnaviricota	Ellioviricetes	Bunyavirales	Phenuiviridae	Phasivirus	Phasi Charoen-like phasivirus	0	0	0	0	70	0	0	0	0	63	0	132	130	0	76	0	375	0	120	0	278	0	0	0	306	90	494	151	340	0	693	146	234	130	138	76	112	110	58	104	0	474
GIM90_NODE_4882_length_1005_cov_3.702586	Viruses	Negarnaviricota	Ellioviricetes	Bunyavirales	Phenuiviridae	Phasivirus	Phasi Charoen-like phasivirus	0	0	0	0	0	0	0	0	0	0	0	0	0	0	0	0	0	0	0	0	0	0	0	0	0	0	0	0	0	0	0	0	0	0	0	0	0	0	0	0	0	0
GIM319_GIM319_NODE_6689_length_1019_cov_4.657113	Viruses	NA	NA	NA	Flaviviridae	Flavivirus	Parramatta River virus	0	0	0	0	0	0	0	0	0	0	0	0	0	0	0	0	0	0	0	0	0	0	0	0	0	0	0	0	0	0	0	0	0	0	0	0	0	0	0	0	0	0
GIM392_NODE_1264_length_1127_cov_5.240000	Viruses	NA	NA	NA	NA	NA	Pacmanvirus A23	0	0	0	0	0	0	0	0	0	0	0	113	0	0	0	0	0	0	0	0	0	0	0	0	0	0	0	0	0	0	0	0	0	0	0	0	0	0	0	0	0	0
GIM318_NODE_532_length_1312_cov_2.205668	Viruses	NA	NA	NA	Endornaviridae	Alphaendornavirus	Oryza rufipogon alphaendornavirus	0	0	0	0	0	0	0	0	0	0	0	0	0	0	0	0	0	0	0	0	0	0	0	0	0	0	0	0	0	0	0	0	0	0	0	0	0	0	0	0	0	0
GIM573_NODE_6727_length_1080_cov_4.938185	Viruses	Negarnaviricota	Monjiviricetes	Mononegavirales	Rhabdoviridae	NA	Ohlsdorf virus	0	0	0	0	0	0	0	0	0	0	0	0	0	0	0	0	0	0	0	0	0	0	0	0	0	0	0	0	0	0	0	0	0	0	0	0	0	0	0	0	0	0
GIM583_NODE_3466_length_1390_cov_4.942117	Viruses	Negarnaviricota	Monjiviricetes	Mononegavirales	Rhabdoviridae	NA	Ohlsdorf virus	0	0	0	0	0	0	0	0	0	0	0	0	0	0	0	0	0	0	0	0	0	0	0	0	0	0	0	0	0	0	0	0	0	0	0	0	0	0	0	0	0	0
GIM23_NODE_753_length_1671_cov_5.574028	Viruses	NA	NA	NA	Flaviviridae	NA	Menghai flavivirus	0	0	0	0	0	0	0	0	0	0	0	0	0	0	0	0	0	0	0	0	0	0	0	0	0	0	0	0	0	0	0	0	0	0	0	0	0	0	0	0	0	0
GIM320_NODE_896_length_1507_cov_3.857343	Viruses	NA	NA	NA	Flaviviridae	NA	Menghai flavivirus	0	0	0	0	0	0	0	0	0	0	0	0	0	0	0	0	0	0	0	0	0	0	0	0	0	0	0	0	0	0	0	0	0	0	0	0	0	0	0	0	0	0
GIM582_NODE_384_length_1735_cov_5.966828	Viruses	NA	NA	NA	Flaviviridae	NA	Menghai flavivirus	0	0	0	0	0	0	0	0	0	0	0	0	0	0	0	0	0	0	0	0	0	0	0	0	0	0	0	0	0	0	0	0	0	0	0	0	0	0	0	0	0	0
GIM585_NODE_2761_length_1102_cov_4.438049	Viruses	NA	NA	NA	Flaviviridae	NA	Menghai flavivirus	0	0	0	0	0	0	0	0	0	0	0	0	0	0	0	0	0	0	0	0	0	0	0	0	0	0	0	0	0	0	0	0	0	0	0	0	0	0	0	0	0	0
GIM424_NODE_2488_length_1119_cov_3.597889	Viruses	NA	NA	NA	Marseilleviridae	NA	Marseillevirus LCMAC201	0	0	0	0	0	0	0	0	0	0	0	0	0	0	0	0	0	0	0	0	0	0	0	86	0	0	0	0	0	0	0	0	0	0	0	0	0	0	0	0	0	0
GIM392_NODE_451_length_1500_cov_7.803935	Viruses	NA	NA	NA	Bacilladnaviridae	Protobacilladnavirus	Marine protobacilladnavirus 1	0	0	0	0	0	0	0	0	0	0	0	224	0	0	0	0	0	0	0	0	0	0	0	0	0	0	0	0	0	0	0	0	0	0	0	0	0	0	0	0	0	0
GIM440_NODE_877_length_1160_cov_8.802401	Viruses	NA	NA	NA	Bacilladnaviridae	Protobacilladnavirus	Marine protobacilladnavirus 1	0	0	0	0	0	0	0	0	0	0	0	0	0	0	0	0	0	0	0	0	0	0	0	0	0	0	0	0	0	0	0	0	0	0	0	0	0	0	0	279	0	0
GIM432_NODE_636_length_1315_cov_5.939418	Viruses	NA	NA	NA	Picobirnaviridae	NA	Lysoka partiti-like virus	0	0	0	0	0	0	0	0	0	0	0	0	0	0	0	0	0	0	0	0	0	0	0	0	0	0	0	0	0	0	0	157	0	98	0	0	0	0	222	0	0	0
GIM583_NODE_4092_length_1315_cov_6.033926	Viruses	NA	NA	NA	Reoviridae	Seadornavirus	Liao ning virus	0	0	0	0	0	0	0	0	0	0	0	0	0	0	0	0	0	0	0	0	0	0	0	0	0	0	0	0	0	0	0	0	0	0	0	0	0	0	0	0	0	0
GIM451_NODE_102_length_3496_cov_5.382568	Viruses	NA	NA	Ortervirales	Metaviridae	Errantivirus	Lampyris noctiluca errantivirus 1	0	0	149	0	0	0	0	160	0	130	0	0	0	0	0	0	0	0	0	0	0	0	0	0	0	0	0	113	0	0	0	272	0	0	0	0	0	166	0	0	0	0
GIM574_NODE_1081_length_1806_cov_2.167149	Viruses	NA	NA	Ortervirales	Metaviridae	Errantivirus	Lampyris noctiluca errantivirus 1	0	0	0	0	0	0	0	0	0	0	0	0	0	0	0	0	0	0	0	0	0	0	0	0	0	0	0	0	0	0	0	0	0	0	0	0	0	0	0	0	0	0
GIM97_NODE_1562_length_1189_cov_2.314748	Viruses	NA	NA	Ortervirales	Metaviridae	Errantivirus	Lampyris noctiluca errantivirus 1	0	0	0	0	0	0	0	0	0	0	0	0	0	0	0	0	0	0	0	0	0	0	0	0	0	0	0	0	0	0	0	0	0	0	0	0	0	0	0	0	0	0
GIM392_NODE_1350_length_1105_cov_10.585603	Viruses	NA	NA	NA	Mimiviridae	Klosneuvirus	Klosneuvirus KNV1	0	0	0	0	0	0	0	0	0	0	0	197	0	0	0	0	0	0	0	0	0	0	0	0	0	0	0	0	0	0	0	0	0	0	0	0	0	0	0	0	0	0
GIM317_NODE_1947_length_1094_cov_1.880039	Viruses	NA	NA	NA	Iridoviridae	NA	Iridovirus LCIVAC01	0	0	0	0	0	0	0	0	0	0	0	0	0	0	0	0	0	0	0	0	0	0	0	0	0	0	0	0	0	0	0	0	0	0	0	0	0	0	0	0	0	0
GIM440_NODE_1285_length_1057_cov_6.782653	Viruses	NA	NA	NA	Iridoviridae	NA	Iridovirus LCIVAC01	0	0	0	0	0	0	0	0	0	0	0	0	0	0	0	0	0	0	0	0	0	0	0	0	0	0	0	0	0	0	0	0	0	0	0	0	0	0	0	140	0	0
GIM318_NODE_261_length_1566_cov_26.348556	Viruses	NA	NA	NA	NA	NA	Humaita-Tubiacanga virus	0	0	0	0	0	0	0	0	0	0	0	0	0	0	0	0	0	0	0	0	0	0	0	0	0	0	0	0	0	0	0	0	0	0	0	0	0	0	0	0	0	0
GIM318_NODE_40_length_2823_cov_44.138383	Viruses	NA	NA	NA	NA	NA	Humaita-Tubiacanga virus	0	0	0	0	0	0	0	0	0	0	0	0	0	0	0	0	0	0	0	0	0	0	0	0	0	0	0	0	0	0	0	0	0	0	0	0	0	0	0	0	0	0
GIM25_NODE_2857_length_1259_cov_2.650592	Viruses	NA	NA	NA	NA	NA	Hubei odonate virus 15	0	0	0	0	0	0	0	0	0	0	0	0	0	0	0	0	0	0	0	0	0	0	0	0	0	0	0	0	0	0	0	0	0	0	0	0	0	0	0	0	0	0
GIM39_NODE_56_length_3151_cov_303.167859	Viruses	NA	NA	NA	NA	NA	Guadeloupe mosquito virus	0	0	0	0	0	0	0	0	0	0	0	0	68	0	0	0	0	0	0	0	0	0	0	0	0	0	0	0	0	0	0	0	0	0	0	0	0	0	0	0	0	0
GIM89_NODE_619_length_1641_cov_744.718670	Viruses	NA	NA	NA	NA	NA	Guadeloupe mosquito virus	0	0	0	0	0	0	0	0	0	0	0	0	0	0	0	0	0	0	0	0	0	0	0	0	0	0	0	0	0	0	0	0	0	0	0	0	0	0	0	0	0	0
GIM288_NODE_237_length_1782_cov_35.423460	Viruses	Negarnaviricota	Insthoviricetes	Articulavirales	Orthomyxoviridae	Quaranjavirus	Guadeloupe mosquito quaranja-like virus 1	0	0	0	0	0	0	0	0	0	0	0	0	0	0	0	0	0	0	0	0	0	0	0	0	0	0	0	0	0	0	0	0	0	0	0	0	0	0	0	0	0	0
GIM288_NODE_99_length_2329_cov_295.343250	Viruses	Negarnaviricota	Insthoviricetes	Articulavirales	Orthomyxoviridae	Quaranjavirus	Guadeloupe mosquito quaranja-like virus 1	0	0	0	0	0	0	0	0	0	0	0	0	0	0	0	0	0	0	0	0	0	0	0	0	0	0	0	0	0	0	0	0	0	0	0	0	0	0	0	0	0	0
GIM290_NODE_237_length_2363_cov_33.891076	Viruses	Negarnaviricota	Insthoviricetes	Articulavirales	Orthomyxoviridae	Quaranjavirus	Guadeloupe mosquito quaranja-like virus 1	0	0	0	0	0	0	0	0	0	0	0	0	0	0	0	0	0	0	0	0	0	0	0	0	0	0	0	0	0	0	0	0	0	0	0	0	0	0	0	0	0	0
GIM319_GIM319_NODE_4940_length_1117_cov_4.457692	Viruses	Negarnaviricota	Insthoviricetes	Articulavirales	Orthomyxoviridae	Quaranjavirus	Guadeloupe mosquito quaranja-like virus 1	0	0	0	0	0	0	0	0	0	0	0	0	0	0	0	0	0	0	0	0	0	0	0	0	0	0	0	0	0	0	0	0	0	0	0	0	0	0	0	0	0	0
GIM35_NODE_5262_length_1052_cov_2.019487	Viruses	Negarnaviricota	Insthoviricetes	Articulavirales	Orthomyxoviridae	Quaranjavirus	Guadeloupe mosquito quaranja-like virus 1	0	0	0	0	0	0	0	0	0	0	0	0	0	0	0	0	0	0	0	0	0	0	0	0	0	0	0	0	0	0	0	0	0	0	0	0	0	0	0	0	0	0
GIM581_NODE_2001_length_1194_cov_3.487019	Viruses	Negarnaviricota	Insthoviricetes	Articulavirales	Orthomyxoviridae	Quaranjavirus	Guadeloupe mosquito quaranja-like virus 1	0	0	0	0	0	0	0	0	0	0	0	0	0	0	0	0	0	0	0	0	0	0	0	0	0	0	0	0	0	0	0	0	0	0	0	0	0	0	0	0	0	0
GIM628_NODE_88_length_2094_cov_71.908775	Viruses	Negarnaviricota	Insthoviricetes	Articulavirales	Orthomyxoviridae	Quaranjavirus	Guadeloupe mosquito quaranja-like virus 1	0	0	0	0	0	0	0	0	0	0	0	0	0	0	0	0	0	0	0	0	0	0	0	0	0	0	0	0	0	0	0	0	0	0	0	0	0	0	0	0	0	0
GIM438_NODE_6_length_7880_cov_1044.327694	Viruses	NA	NA	Tymovirales	NA	NA	Guadeloupe Culex tymo-like virus	0	1936	0	2669	0	0	0	0	0	0	0	0	0	0	0	0	106100	355	0	0	0	1761321	99631	312	1570270	292394	0	302	20559	0	0	0	0	0	0	147313	0	150697	0	0	0	0
GIM387_NODE_928_length_1118_cov_6.245917	Viruses	NA	NA	NA	Mimiviridae	NA	Gaeavirus sp.	0	0	0	0	0	0	114	0	0	0	0	0	0	0	0	0	0	0	0	0	0	0	0	0	0	0	0	0	0	0	0	0	0	0	0	0	0	0	0	0	0	0
GIM434_NODE_952_length_1405_cov_3.791416	Viruses	NA	NA	NA	Phycodnaviridae	Phaeovirus	Feldmannia species virus	0	0	0	0	0	0	0	0	0	0	0	0	0	0	0	0	0	0	0	0	0	0	0	0	0	0	0	0	0	0	0	0	0	99	0	0	0	0	0	0	0	0
GIM96_NODE_1467_length_1217_cov_2.298246	Viruses	NA	NA	Tymovirales	Tymoviridae	NA	Ek Balam virus	0	0	0	0	0	0	0	0	0	0	0	0	0	0	0	0	0	0	0	0	0	0	0	0	0	0	0	0	0	0	0	0	0	0	0	0	0	0	0	0	0	0
GIM621_NODE_309_length_1680_cov_6.295696	Viruses	NA	NA	NA	Circoviridae	Cyclovirus	Dragonfly associated cyclovirus 5	0	0	0	0	0	0	0	0	0	0	0	0	0	0	0	0	0	0	0	0	0	0	0	0	0	0	0	0	0	0	0	0	0	0	0	0	0	0	0	0	0	0
GIM608_NODE_1645_length_1307_cov_2.693496	Viruses	Negarnaviricota	Monjiviricetes	Jingchuvirales	Chuviridae	NA	Culverton virus	0	0	0	0	0	0	0	0	0	0	0	0	0	0	0	0	0	0	0	0	0	0	0	0	0	0	0	0	0	0	0	0	0	0	0	0	0	0	0	0	0	0
GIM288_NODE_1_length_10652_cov_119.882742	Viruses	NA	NA	NA	Flaviviridae	Flavivirus	Cell fusing agent virus	0	0	0	0	0	0	0	0	0	0	0	0	0	0	0	0	0	0	0	0	0	0	0	0	0	0	0	0	0	0	0	0	0	0	0	0	0	0	0	0	0	0
GIM583_NODE_6032_length_1169_cov_2.600733	Viruses	NA	NA	NA	Virgaviridae	NA	Bombus-associated virus Vir2	0	0	0	0	0	0	0	0	0	0	0	0	0	0	0	0	0	0	0	0	0	0	0	0	0	0	0	0	0	0	0	0	0	0	0	0	0	0	0	0	0	0
GIM22_NODE_766_length_1843_cov_7.851076	Viruses	NA	NA	NA	Virgaviridae	NA	Bombus-associated virus Vir1	0	0	0	0	0	0	0	0	0	0	0	0	0	0	0	0	0	0	0	0	0	0	0	0	0	0	0	0	0	0	0	0	0	0	0	0	0	0	0	0	0	0
GIM35_NODE_6147_length_1002_cov_5.240000	Viruses	NA	NA	NA	Virgaviridae	NA	Bombus-associated virus Vir1	0	0	0	0	0	0	0	0	0	0	0	0	0	0	0	0	0	0	0	0	0	0	0	0	0	0	0	0	0	0	0	0	0	0	0	0	0	0	0	0	0	0
GIM549_NODE_3633_length_1035_cov_2.576200	Viruses	NA	NA	NA	Virgaviridae	NA	Bombus-associated virus Vir1	0	0	0	0	0	0	0	0	0	0	0	0	0	0	0	0	0	0	0	0	0	0	0	0	0	0	0	0	0	0	0	0	0	0	0	0	0	0	0	0	0	0
GIM90_NODE_1277_length_1494_cov_5.361327	Viruses	NA	NA	NA	Virgaviridae	NA	Bombus-associated virus Vir1	0	0	0	0	0	0	0	0	0	0	0	0	0	0	0	0	0	0	0	0	0	0	0	0	0	0	0	0	0	0	0	0	0	0	0	0	0	0	0	0	0	0
GIM97_NODE_1121_length_1317_cov_2.284677	Viruses	NA	NA	NA	Virgaviridae	NA	Bombus-associated virus Vir1	0	0	0	0	0	0	0	0	0	0	0	0	0	0	0	0	0	0	0	0	0	0	0	0	0	0	0	0	0	0	0	0	0	0	0	0	0	0	0	0	0	0
GIM576_NODE_2626_length_1363_cov_3.091757	Viruses	NA	NA	NA	Parvoviridae	Ambidensovirus	Blattodean ambidensovirus 2	0	0	0	0	0	0	0	0	0	0	0	0	0	0	0	0	0	0	0	0	0	0	0	0	0	0	0	0	0	0	0	0	0	0	0	0	0	0	0	0	0	0
GIM612_NODE_293_length_1470_cov_1148.702800	Viruses	NA	NA	NA	NA	NA	Beihai barnacle virus 12	0	0	0	0	0	0	0	0	0	0	0	0	0	0	0	0	0	0	0	0	40	0	0	0	0	0	0	0	0	0	0	0	0	0	0	0	0	0	0	0	0	0
GIM624_NODE_351_length_1757_cov_828.750595	Viruses	NA	NA	NA	NA	NA	Beihai barnacle virus 12	0	0	0	0	0	0	0	0	0	0	0	0	0	0	0	0	0	0	0	0	0	0	0	0	0	0	0	0	0	0	0	0	0	0	0	0	0	0	0	0	0	0
GIM23_NODE_360_length_2122_cov_3.147677	Viruses	NA	NA	NA	Totiviridae	NA	Australian Anopheles totivirus	0	0	0	0	0	0	0	0	0	0	0	0	0	0	0	0	0	0	0	0	0	0	0	0	0	0	0	0	0	0	0	0	0	0	0	0	0	0	0	0	0	0
GIM25_NODE_2155_length_1382_cov_5.332567	Viruses	NA	NA	NA	Totiviridae	NA	Australian Anopheles totivirus	0	0	0	0	0	0	0	0	0	0	0	0	0	0	0	0	0	0	0	0	0	0	0	0	0	0	0	0	0	0	0	0	0	0	0	0	0	0	0	0	0	0
GIM318_NODE_1287_length_1046_cov_2.714138	Viruses	NA	NA	NA	Totiviridae	NA	Australian Anopheles totivirus	0	0	0	0	0	0	0	0	0	0	0	0	0	0	0	0	0	0	0	0	0	0	0	0	0	0	0	0	0	0	0	0	0	0	0	0	0	0	0	0	0	0
GIM37_NODE_667_length_1538_cov_3.316222	Viruses	NA	NA	NA	Totiviridae	NA	Australian Anopheles totivirus	0	0	0	0	0	0	0	0	0	0	0	0	0	0	0	0	0	0	0	0	0	0	0	0	0	0	0	0	0	0	0	0	0	0	0	0	0	0	0	0	0	0
GIM583_NODE_1449_length_1870_cov_4.187953	Viruses	NA	NA	NA	Totiviridae	NA	Australian Anopheles totivirus	0	0	0	0	0	0	0	0	0	0	0	0	0	0	0	0	0	0	0	0	0	0	0	0	0	0	0	0	0	0	0	0	0	0	0	0	0	0	0	0	0	0
GIM26_NODE_3854_length_1046_cov_1.658411	Viruses	Negarnaviricota	Monjiviricetes	Mononegavirales	Xinmoviridae	Anphevirus	Aedes anphevirus	0	0	0	0	0	0	0	0	0	0	0	0	0	0	0	0	0	0	0	0	0	0	0	0	0	0	0	0	0	0	0	0	0	0	0	0	0	0	0	0	0	0
GIM27_NODE_4901_length_1006_cov_1.656620	Viruses	Negarnaviricota	Monjiviricetes	Mononegavirales	Xinmoviridae	Anphevirus	Aedes anphevirus	0	0	0	0	0	0	0	0	0	0	0	0	0	0	0	0	0	0	0	0	0	0	0	0	0	0	0	0	0	0	0	0	0	0	0	0	0	0	0	0	0	0
GIM29_NODE_1879_length_1227_cov_4.175652	Viruses	Negarnaviricota	Monjiviricetes	Mononegavirales	Xinmoviridae	Anphevirus	Aedes anphevirus	0	0	0	0	0	0	0	0	0	0	0	0	0	0	0	0	0	0	0	0	0	0	0	0	0	0	0	0	0	0	0	0	0	0	0	0	0	0	0	0	0	0
GIM319_GIM319_NODE_257_length_2699_cov_5.127384	Viruses	Negarnaviricota	Monjiviricetes	Mononegavirales	Xinmoviridae	Anphevirus	Aedes anphevirus	0	0	0	0	0	0	0	0	0	0	0	0	0	0	0	0	0	0	0	0	0	0	0	0	0	0	0	0	0	0	0	0	0	0	0	0	0	0	0	0	0	0
GIM35_NODE_613_length_2142_cov_5.534140	Viruses	Negarnaviricota	Monjiviricetes	Mononegavirales	Xinmoviridae	Anphevirus	Aedes anphevirus	0	0	0	0	0	0	0	0	0	0	0	0	0	0	0	0	0	0	0	0	0	0	0	0	0	0	0	0	0	0	0	0	0	0	0	0	0	0	0	0	0	0
GIM577_NODE_1236_length_1351_cov_4.035322	Viruses	Negarnaviricota	Monjiviricetes	Mononegavirales	Xinmoviridae	Anphevirus	Aedes anphevirus	0	0	0	0	0	0	0	0	0	0	0	0	0	0	0	0	0	0	0	0	0	0	0	0	0	0	0	0	0	0	0	0	0	0	0	0	0	0	0	0	0	0
GIM578_NODE_3615_length_1165_cov_2.556066	Viruses	Negarnaviricota	Monjiviricetes	Mononegavirales	Xinmoviridae	Anphevirus	Aedes anphevirus	0	0	0	0	0	0	0	0	0	0	0	0	0	0	0	0	0	0	0	0	0	0	0	0	0	0	0	0	0	0	0	0	0	0	0	0	0	0	0	0	0	0
GIM97_NODE_4_length_9606_cov_26.822647	Viruses	Negarnaviricota	Monjiviricetes	Mononegavirales	Xinmoviridae	Anphevirus	Aedes anphevirus	0	0	0	0	0	0	0	0	0	0	0	0	0	0	0	0	0	0	0	0	0	0	0	0	0	0	0	0	0	0	0	0	0	0	0	0	0	0	0	0	0	0
GIM583_NODE_2045_length_1664_cov_3.082546	Viruses	NA	NA	NA	NA	NA	Aedes alboannulatus orthomyxo-like virus	0	0	0	0	0	0	0	0	0	0	0	0	0	0	0	0	0	0	0	0	0	0	0	0	0	0	0	0	0	0	0	0	0	0	0	0	0	0	0	0	0	0
GIM583_NODE_4943_length_1242_cov_2.924464	Viruses	NA	NA	NA	NA	NA	Aedes alboannulatus orthomyxo-like virus	0	0	0	0	0	0	0	0	0	0	0	0	0	0	0	0	0	0	0	0	0	0	0	0	0	0	0	0	0	0	0	0	0	0	0	0	0	0	0	0	0	0
GIM25_NODE_39_length_5077_cov_8.602800	Viruses	NA	NA	NA	Totiviridae	NA	Aedes aegypti totivirus	0	0	0	0	0	0	0	0	0	0	0	0	0	0	0	0	0	0	0	0	0	0	0	0	0	0	0	0	0	0	0	0	0	0	0	0	0	0	0	0	0	0
GIM27_NODE_3757_length_1097_cov_3.884314	Viruses	NA	NA	NA	Totiviridae	NA	Aedes aegypti totivirus	0	0	0	0	0	0	0	0	0	0	0	0	0	0	0	0	0	0	0	0	0	0	0	0	0	0	0	0	0	0	0	0	0	0	0	0	0	0	0	0	0	0
GIM290_NODE_2594_length_1141_cov_3.145677	Viruses	NA	NA	NA	Totiviridae	NA	Aedes aegypti totivirus	0	0	0	0	0	0	0	0	0	0	0	0	0	0	0	0	0	0	0	0	0	0	0	0	0	0	0	0	0	0	0	0	0	0	0	0	0	0	0	0	0	0
GIM349_NODE_1163_length_1236_cov_2.823986	Viruses	NA	NA	NA	Totiviridae	NA	Aedes aegypti totivirus	0	0	0	0	0	0	0	0	0	0	0	0	0	0	0	0	0	0	0	0	0	0	0	0	0	0	0	0	0	0	0	0	0	0	0	0	0	0	0	0	0	0
GIM549_NODE_4_length_6148_cov_5655.562675	Viruses	NA	NA	NA	Totiviridae	NA	Aedes aegypti totivirus	0	0	0	0	0	0	0	0	0	0	0	0	0	0	0	0	0	0	0	0	0	322	425	872	0	696	101	1225	0	761	0	0	0	0	276	554	505	211	889	451	0	0
GIM553_NODE_107_length_1979_cov_1603.179811	Viruses	NA	NA	NA	Totiviridae	NA	Aedes aegypti totivirus	0	0	0	0	0	0	0	0	0	0	0	0	0	0	0	0	0	0	0	0	0	0	0	0	0	74	0	121	0	0	0	0	0	0	0	0	0	0	0	58	0	0
GIM318_NODE_4_length_7536_cov_72.061536	Viruses	NA	NA	NA	Totiviridae	NA	Aedes aegypti toti-like virus	0	0	0	0	0	0	0	0	0	0	0	0	0	0	0	0	0	0	0	0	0	0	0	0	0	0	0	0	0	0	0	0	0	0	0	0	0	0	0	0	0	0
[truncated: 18 more columns]

## Sheet: metadata and plaque assay
name	mosq	mosq_species	Treatment	dpe	PFU of plaque assay
GIM21	AaZ-7dpe-1	Ae_aegypti	AA-ZIKV	7dpe
GIM22	AaZ-7dpe-2	Ae_aegypti	AA-ZIKV	7dpe
GIM23	AaZ-7dpe-3	Ae_aegypti	AA-ZIKV	7dpe
GIM24	AaZ-7dpe-4	Ae_aegypti	AA-ZIKV	7dpe
GIM25	AaZ-7dpe-5	Ae_aegypti	AA-ZIKV	7dpe
GIM26	AaZ-7dpe-6	Ae_aegypti	AA-ZIKV	7dpe
GIM27	AaZ-7dpe-7	Ae_aegypti	AA-ZIKV	7dpe
GIM28	AaZ-7dpe-8	Ae_aegypti	AA-ZIKV	7dpe
GIM29	AaZ-7dpe-9	Ae_aegypti	AA-ZIKV	7dpe
GIM30	AaZ-7dpe-10	Ae_aegypti	AA-ZIKV	7dpe
GIM31	AaZ-7dpe-11	Ae_aegypti	AA-ZIKV	7dpe
GIM32	AaZ-7dpe-12	Ae_aegypti	AA-ZIKV	7dpe
GIM33	AaZ-7dpe-13	Ae_aegypti	AA-ZIKV	7dpe
GIM34	AaZ-7dpe-14	Ae_aegypti	AA-ZIKV	7dpe
GIM35	AaZ-7dpe-15	Ae_aegypti	AA-ZIKV	7dpe
GIM36	AaZ-7dpe-16	Ae_aegypti	AA-ZIKV	7dpe
GIM37	AaZ-7dpe-17	Ae_aegypti	AA-ZIKV	7dpe
GIM38	AaZ-7dpe-18	Ae_aegypti	AA-ZIKV	7dpe
GIM39	AaZ-7dpe-19	Ae_aegypti	AA-ZIKV	7dpe
GIM40	AaZ-7dpe-20	Ae_aegypti	AA-ZIKV	7dpe
GIM572	AaZ-7dpe-21	Ae_aegypti	AA-ZIKV	7dpe
GIM573	AaZ-7dpe-22	Ae_aegypti	AA-ZIKV	7dpe
GIM574	AaZ-7dpe-23	Ae_aegypti	AA-ZIKV	7dpe
GIM575	AaZ-7dpe-24	Ae_aegypti	AA-ZIKV	7dpe
GIM576	AaZ-7dpe-25	Ae_aegypti	AA-ZIKV	7dpe
GIM577	AaZ-7dpe-26	Ae_aegypti	AA-ZIKV	7dpe
GIM578	AaZ-7dpe-27	Ae_aegypti	AA-ZIKV	7dpe
GIM580	AaZ-7dpe-28	Ae_aegypti	AA-ZIKV	7dpe
GIM581	AaZ-7dpe-29	Ae_aegypti	AA-ZIKV	7dpe
GIM582	AaZ-7dpe-30	Ae_aegypti	AA-ZIKV	7dpe
GIM583	AaZ-7dpe-31	Ae_aegypti	AA-ZIKV	7dpe
GIM585	AaZ-7dpe-32	Ae_aegypti	AA-ZIKV	7dpe
GIM586	AaZ-7dpe-33	Ae_aegypti	AA-ZIKV	7dpe
GIM317	AaS-7dpe-1	Ae_aegypti	AA-sucrose	7dpe
GIM318	AaS-7dpe-2	Ae_aegypti	AA-sucrose	7dpe
GIM319	AaS-7dpe-3	Ae_aegypti	AA-sucrose	7dpe
GIM320	AaS-7dpe-4	Ae_aegypti	AA-sucrose	7dpe
GIM549	AaS-7dpe-5	Ae_aegypti	AA-sucrose	7dpe
GIM257	AaB-7dpe-1	Ae_aegypti	AA-blood	7dpe
GIM258	AaB-7dpe-2	Ae_aegypti	AA-blood	7dpe
GIM259	AaB-7dpe-3	Ae_aegypti	AA-blood	7dpe
GIM260	AaB-7dpe-4	Ae_aegypti	AA-blood	7dpe
GIM543	AaB-7dpe-5	Ae_aegypti	AA-blood	7dpe
GIM81	AaZ-21dpe-1	Ae_aegypti	AA-ZIKV	21dpe
GIM82	AaZ-21dpe-2	Ae_aegypti	AA-ZIKV	21dpe
GIM83	AaZ-21dpe-3	Ae_aegypti	AA-ZIKV	21dpe
GIM84	AaZ-21dpe-4	Ae_aegypti	AA-ZIKV	21dpe
GIM85	AaZ-21dpe-5	Ae_aegypti	AA-ZIKV	21dpe
GIM86	AaZ-21dpe-6	Ae_aegypti	AA-ZIKV	21dpe
GIM87	AaZ-21dpe-7	Ae_aegypti	AA-ZIKV	21dpe	30000
GIM88	AaZ-21dpe-8	Ae_aegypti	AA-ZIKV	21dpe
GIM89	AaZ-21dpe-9	Ae_aegypti	AA-ZIKV	21dpe
GIM90	AaZ-21dpe-10	Ae_aegypti	AA-ZIKV	21dpe
GIM91	AaZ-21dpe-11	Ae_aegypti	AA-ZIKV	21dpe
GIM92	AaZ-21dpe-12	Ae_aegypti	AA-ZIKV	21dpe
GIM93	AaZ-21dpe-13	Ae_aegypti	AA-ZIKV	21dpe
GIM94	AaZ-21dpe-14	Ae_aegypti	AA-ZIKV	21dpe
GIM95	AaZ-21dpe-15	Ae_aegypti	AA-ZIKV	21dpe
GIM96	AaZ-21dpe-16	Ae_aegypti	AA-ZIKV	21dpe
GIM97	AaZ-21dpe-17	Ae_aegypti	AA-ZIKV	21dpe	1700
GIM98	AaZ-21dpe-18	Ae_aegypti	AA-ZIKV	21dpe
GIM99	AaZ-21dpe-19	Ae_aegypti	AA-ZIKV	21dpe
GIM100	AaZ-21dpe-20	Ae_aegypti	AA-ZIKV	21dpe
GIM608	AaZ-21dpe-21	Ae_aegypti	AA-ZIKV	21dpe
GIM609	AaZ-21dpe-22	Ae_aegypti	AA-ZIKV	21dpe
GIM610	AaZ-21dpe-23	Ae_aegypti	AA-ZIKV	21dpe
GIM611	AaZ-21dpe-24	Ae_aegypti	AA-ZIKV	21dpe
GIM612	AaZ-21dpe-25	Ae_aegypti	AA-ZIKV	21dpe
GIM613	AaZ-21dpe-26	Ae_aegypti	AA-ZIKV	21dpe
GIM614	AaZ-21dpe-27	Ae_aegypti	AA-ZIKV	21dpe
GIM615	AaZ-21dpe-28	Ae_aegypti	AA-ZIKV	21dpe
GIM616	AaZ-21dpe-29	Ae_aegypti	AA-ZIKV	21dpe	CPE
GIM617	AaZ-21dpe-30	Ae_aegypti	AA-ZIKV	21dpe
GIM618	AaZ-21dpe-31	Ae_aegypti	AA-ZIKV	21dpe
GIM619	AaZ-21dpe-32	Ae_aegypti	AA-ZIKV	21dpe
GIM620	AaZ-21dpe-33	Ae_aegypti	AA-ZIKV	21dpe
GIM621	AaZ-21dpe-34	Ae_aegypti	AA-ZIKV	21dpe	CPE
GIM622	AaZ-21dpe-35	Ae_aegypti	AA-ZIKV	21dpe	270
GIM623	AaZ-21dpe-36	Ae_aegypti	AA-ZIKV	21dpe
GIM624	AaZ-21dpe-37	Ae_aegypti	AA-ZIKV	21dpe
GIM625	AaZ-21dpe-38	Ae_aegypti	AA-ZIKV	21dpe
GIM626	AaZ-21dpe-39	Ae_aegypti	AA-ZIKV	21dpe
GIM627	AaZ-21dpe-40	Ae_aegypti	AA-ZIKV	21dpe
GIM628	AaZ-21dpe-41	Ae_aegypti	AA-ZIKV	21dpe
GIM347	AaS-21dpe-1	Ae_aegypti	AA-sucrose	21dpe
GIM349	AaS-21dpe-2	Ae_aegypti	AA-sucrose	21dpe
GIM350	AaS-21dpe-3	Ae_aegypti	AA-sucrose	21dpe
GIM553	AaS-21dpe-4	Ae_aegypti	AA-sucrose	21dpe
GIM554	AaS-21dpe-5	Ae_aegypti	AA-sucrose	21dpe
GIM284	AaB-21dpe-1	Ae_aegypti	AA-blood	21dpe
GIM287	AaB-21dpe-2	Ae_aegypti	AA-blood	21dpe
GIM288	AaB-21dpe-3	Ae_aegypti	AA-blood	21dpe
GIM290	AaB-21dpe-4	Ae_aegypti	AA-blood	21dpe
GIM546	AaB-21dpe-5	Ae_aegypti	AA-blood	21dpe
GIM381	CqW-7dpe-1	Cx_quinquefasciatus	CQ-WNV	7dpe
GIM382	CqW-7dpe-2	Cx_quinquefasciatus	CQ-WNV	7dpe
GIM383	CqW-7dpe-3	Cx_quinquefasciatus	CQ-WNV	7dpe
GIM384	CqW-7dpe-4	Cx_quinquefasciatus	CQ-WNV	7dpe
GIM385	CqW-7dpe-5	Cx_quinquefasciatus	CQ-WNV	7dpe	2
GIM386	CqW-7dpe-6	Cx_quinquefasciatus	CQ-WNV	7dpe
GIM387	CqW-7dpe-7	Cx_quinquefasciatus	CQ-WNV	7dpe	CPE
GIM388	CqW-7dpe-8	Cx_quinquefasciatus	CQ-WNV	7dpe
GIM389	CqW-7dpe-9	Cx_quinquefasciatus	CQ-WNV	7dpe	CPE
GIM390	CqW-7dpe-10	Cx_quinquefasciatus	CQ-WNV	7dpe
GIM391	CqW-7dpe-11	Cx_quinquefasciatus	CQ-WNV	7dpe	CPE
GIM392	CqW-7dpe-12	Cx_quinquefasciatus	CQ-WNV	7dpe	2
GIM393	CqW-7dpe-13	Cx_quinquefasciatus	CQ-WNV	7dpe
GIM394	CqW-7dpe-14	Cx_quinquefasciatus	CQ-WNV	7dpe
GIM395	CqW-7dpe-15	Cx_quinquefasciatus	CQ-WNV	7dpe
GIM396	CqW-7dpe-16	Cx_quinquefasciatus	CQ-WNV	7dpe
GIM397	CqW-7dpe-17	Cx_quinquefasciatus	CQ-WNV	7dpe
GIM398	CqW-7dpe-18	Cx_quinquefasciatus	CQ-WNV	7dpe
GIM399	CqW-7dpe-19	Cx_quinquefasciatus	CQ-WNV	7dpe
GIM400	CqW-7dpe-20	Cx_quinquefasciatus	CQ-WNV	7dpe
GIM491	CqS-7dpe-1	Cx_quinquefasciatus	CQ-sucrose	7dpe
GIM492	CqS-7dpe-2	Cx_quinquefasciatus	CQ-sucrose	7dpe
GIM493	CqS-7dpe-3	Cx_quinquefasciatus	CQ-sucrose	7dpe
GIM494	CqS-7dpe-4	Cx_quinquefasciatus	CQ-sucrose	7dpe
GIM495	CqS-7dpe-5	Cx_quinquefasciatus	CQ-sucrose	7dpe
GIM451	CqB-7dpe-1	Cx_quinquefasciatus	CQ-blood	7dpe
GIM452	CqB-7dpe-2	Cx_quinquefasciatus	CQ-blood	7dpe
GIM453	CqB-7dpe-3	Cx_quinquefasciatus	CQ-blood	7dpe
GIM454	CqB-7dpe-4	Cx_quinquefasciatus	CQ-blood	7dpe
GIM455	CqB-7dpe-5	Cx_quinquefasciatus	CQ-blood	7dpe
GIM421	CqW-14dpe-1	Cx_quinquefasciatus	CQ-WNV	14dpe	CPE
GIM422	CqW-14dpe-2	Cx_quinquefasciatus	CQ-WNV	14dpe
GIM423	CqW-14dpe-3	Cx_quinquefasciatus	CQ-WNV	14dpe
GIM424	CqW-14dpe-4	Cx_quinquefasciatus	CQ-WNV	14dpe
GIM425	CqW-14dpe-5	Cx_quinquefasciatus	CQ-WNV	14dpe
GIM426	CqW-14dpe-6	Cx_quinquefasciatus	CQ-WNV	14dpe
GIM427	CqW-14dpe-7	Cx_quinquefasciatus	CQ-WNV	14dpe
GIM428	CqW-14dpe-8	Cx_quinquefasciatus	CQ-WNV	14dpe	CPE
GIM429	CqW-14dpe-9	Cx_quinquefasciatus	CQ-WNV	14dpe	66.7
GIM430	CqW-14dpe-10	Cx_quinquefasciatus	CQ-WNV	14dpe
GIM431	CqW-14dpe-11	Cx_quinquefasciatus	CQ-WNV	14dpe
GIM432	CqW-14dpe-12	Cx_quinquefasciatus	CQ-WNV	14dpe	CPE
GIM433	CqW-14dpe-13	Cx_quinquefasciatus	CQ-WNV	14dpe
GIM434	CqW-14dpe-14	Cx_quinquefasciatus	CQ-WNV	14dpe
GIM435	CqW-14dpe-15	Cx_quinquefasciatus	CQ-WNV	14dpe	66.7
GIM436	CqW-14dpe-16	Cx_quinquefasciatus	CQ-WNV	14dpe
GIM437	CqW-14dpe-17	Cx_quinquefasciatus	CQ-WNV	14dpe
GIM438	CqW-14dpe-18	Cx_quinquefasciatus	CQ-WNV	14dpe
GIM439	CqW-14dpe-19	Cx_quinquefasciatus	CQ-WNV	14dpe
GIM440	CqW-14dpe-20	Cx_quinquefasciatus	CQ-WNV	14dpe
GIM525	CqS-14dpe-1	Cx_quinquefasciatus	CQ-sucrose	14dpe
GIM527	CqS-14dpe-2	Cx_quinquefasciatus	CQ-sucrose	14dpe
GIM528	CqS-14dpe-3	Cx_quinquefasciatus	CQ-sucrose	14dpe
GIM529	CqS-14dpe-4	Cx_quinquefasciatus	CQ-sucrose	14dpe
GIM530	CqS-14dpe-5	Cx_quinquefasciatus	CQ-sucrose	14dpe
GIM471	CqB-14dpe-1	Cx_quinquefasciatus	CQ-blood	14dpe
GIM472	CqB-14dpe-2	Cx_quinquefasciatus	CQ-blood	14dpe
GIM473	CqB-14dpe-3	Cx_quinquefasciatus	CQ-blood	14dpe
GIM475	CqB-14dpe-4	Cx_quinquefasciatus	CQ-blood	14dpe
GIM476	CqB-14dpe-5	Cx_quinquefasciatus	CQ-blood	14dpe

## Sheet: Sequencing of virome
Table. Sequencing information of virome. Number and percentage of reads mapped to Eukaryotic viruses and phage contigs in Ae. aegypti and Cx. quinquefasciatus samples, respectively.
	No. of contigs	Ae. aegypti reads mapped to contigs (million)	Cx. quinquefasciatus reads mapped to contigs (million)
Total representative contigs	133951	353	163
Eukaryotic viruses contigs	127	17.6 (5%)	5.4 (3.3%)
Phage contigs	263	0.18 (0.05%)	10.9 (6.7%)
