# Supplementary material for: Bidirectional Interactions between Arboviruses and the Bacterial and Viral Microbiota in Aedes aegypti and Culex quinquefasciatus
Source: mBio. 2022 Sep 7;13(5):e01021-22. doi: 10.1128/mbio.01021-22 (PMC9600335; doi:10.1128/mbio.01021-22)
Supplement: DATA SET S2 [file mbio.01021-22-s0008.xlsx]

## Sheet: Phage taxonomic annotation
name	superkingdom	phylum	class	order	family	genus	species	length
GIM622_NODE_1138_length_1080_cov_2.356929	NA	NA	NA	NA	no annotation	NA	NA	1080
GIM576_NODE_6208_length_1021_cov_2.891949	NA	NA	NA	NA	no annotation	NA	NA	1021
GIM573_NODE_150_length_3346_cov_8.985317	NA	NA	NA	NA	no annotation	NA	NA	3346
GIM549_NODE_4105_length_1004_cov_4.963323	Viruses	NA	NA	Caudovirales	Myoviridae	Elvirus	Pseudomonas virus EL	1004
GIM549_NODE_3964_length_1013_cov_3.246795	NA	NA	NA	NA	no annotation	NA	NA	1013
GIM472_NODE_385_length_2645_cov_9.373053	NA	NA	NA	NA	no annotation	NA	NA	2645
GIM472_NODE_298_length_2867_cov_14.903584	NA	NA	NA	NA	no annotation	NA	NA	2867
GIM440_NODE_445_length_1403_cov_6.187783	NA	NA	NA	NA	no annotation	NA	NA	1403
GIM440_NODE_350_length_1503_cov_4.650070	NA	NA	NA	NA	no annotation	NA	NA	1503
GIM440_NODE_1175_length_1080_cov_4.881356	Viruses	NA	NA	Caudovirales	Siphoviridae	Samunavirus	Pseudomonas virus SM1	1080
GIM440_NODE_103_length_2161_cov_15.793186	NA	NA	NA	NA	no annotation	NA	NA	2161
GIM440_NODE_1010_length_1121_cov_6.750000	NA	NA	NA	NA	no annotation	NA	NA	1121
GIM439_NODE_3304_length_1230_cov_6.519514	NA	NA	NA	NA	no annotation	NA	NA	1230
GIM439_NODE_3058_length_1272_cov_1.518828	NA	NA	NA	NA	no annotation	NA	NA	1272
GIM426_NODE_378_length_2248_cov_8.234915	NA	NA	NA	NA	no annotation	NA	NA	2248
GIM425_NODE_127_length_3202_cov_12.209600	NA	NA	NA	NA	no annotation	NA	NA	3202
GIM424_NODE_178_length_2803_cov_5.668379	NA	NA	NA	NA	no annotation	NA	NA	2803
GIM396_NODE_1785_length_1145_cov_2.805243	Viruses	NA	NA	Caudovirales	Myoviridae	Elvirus	Pseudomonas virus EL	1145
GIM394_NODE_584_length_1458_cov_4.580739	Viruses	NA	NA	NA	no annotation	NA	Prokaryotic dsDNA virus sp.	1458
GIM392_NODE_879_length_1233_cov_8.009516	Viruses	NA	NA	Caudovirales	Podoviridae	NA	Phormidium virus WMP4	1233
GIM392_NODE_586_length_1394_cov_2.391800	NA	NA	NA	NA	no annotation	NA	NA	1394
GIM392_NODE_200_length_1922_cov_10.436314	NA	NA	NA	NA	no annotation	NA	NA	1922
GIM392_NODE_1374_length_1099_cov_15.447162	NA	NA	NA	NA	no annotation	NA	NA	1099
GIM392_NODE_1061_length_1180_cov_6.873980	Viruses	NA	NA	NA	no annotation	NA	Phage sp.	1180
GIM392_NODE_1035_length_1187_cov_4.402703	NA	NA	NA	NA	no annotation	NA	NA	1187
GIM350_NODE_3832_length_1087_cov_11.497030	NA	NA	NA	NA	no annotation	NA	NA	1087
GIM35_NODE_5678_length_1028_cov_2.533123	NA	NA	NA	NA	no annotation	NA	NA	1028
GIM320_NODE_1527_length_1297_cov_4.985246	Viruses	NA	NA	NA	no annotation	NA	NA	1297
GIM319_NODE_68_length_3999_cov_6.501275	NA	NA	NA	NA	no annotation	NA	NA	3999
GIM317_NODE_815_length_1368_cov_2.924090	Viruses	NA	NA	NA	no annotation	NA	NA	1368
GIM25_NODE_1730_length_1491_cov_2.463932	Viruses	NA	NA	NA	no annotation	NA	dsRNA virus environmental sample	1491
GIM455_NODE_1_length_46241_cov_41.282255	NA	NA	NA	NA	no annotation	NA	NA	46241
GIM395_NODE_1_length_49523_cov_81.541176	Viruses	NA	NA	Caudovirales	Podoviridae	NA	Klebsiella phage SopranoGao	49523
GIM392_NODE_885_length_1231_cov_20.567591	Viruses	NA	NA	NA	no annotation	NA	NA	1231
GIM350_NODE_47_length_7277_cov_12.622917	NA	NA	NA	NA	no annotation	NA	NA	7277
GIM389_NODE_28_length_5343_cov_21.783327	NA	NA	NA	NA	no annotation	NA	NA	5343
GIM395_NODE_2_length_39011_cov_54.965840	Viruses	NA	NA	Caudovirales	Siphoviridae	Chivirus	NA	39011
GIM384_NODE_1_length_23868_cov_110.130554	NA	NA	NA	NA	no annotation	NA	NA	23868
GIM452_NODE_22_length_18930_cov_91.074895	NA	NA	NA	NA	no annotation	NA	NA	18930
GIM440_NODE_165_length_1888_cov_6.776919	Viruses	NA	NA	NA	Microviridae	NA	Microviridae sp.	1888
GIM476_NODE_9_length_17878_cov_24.352733	NA	NA	NA	NA	no annotation	NA	NA	17878
GIM422_NODE_1_length_18438_cov_49.635859	NA	NA	NA	NA	no annotation	NA	NA	18438
GIM475_NODE_25_length_16117_cov_399.592893	NA	NA	NA	NA	no annotation	NA	NA	16117
GIM350_NODE_7_length_12160_cov_12.067202	NA	NA	NA	NA	no annotation	NA	NA	12160
GIM400_NODE_1_length_17961_cov_34.782767	NA	NA	NA	NA	no annotation	NA	NA	17961
GIM472_NODE_27_length_14512_cov_315.003810	NA	NA	NA	NA	no annotation	NA	NA	14512
GIM440_NODE_464_length_1384_cov_4.781943	Viruses	NA	NA	NA	Microviridae	NA	Microviridae sp.	1384
GIM350_NODE_1_length_27362_cov_20.423896	NA	NA	NA	NA	no annotation	NA	NA	27362
GIM423_NODE_2_length_20317_cov_258.084634	Viruses	NA	NA	Caudovirales	Siphoviridae	Chivirus	Salmonella phage 118970_sal1	20317
GIM400_NODE_242_length_1188_cov_4.795680	Viruses	NA	NA	NA	Microviridae	NA	Microviridae sp.	1188
GIM472_NODE_47_length_11180_cov_724.656399	NA	NA	NA	NA	no annotation	NA	NA	11180
GIM437_NODE_3_length_9416_cov_27.072492	NA	NA	NA	NA	no annotation	NA	NA	9416
GIM387_NODE_1007_length_1098_cov_3.049951	Viruses	NA	NA	NA	Microviridae	NA	Microviridae sp.	1098
GIM392_NODE_1401_length_1093_cov_18.280512	Viruses	NA	NA	NA	Microviridae	NA	Microviridae sp.	1093
GIM471_NODE_51_length_8588_cov_192.762543	NA	NA	NA	NA	no annotation	NA	NA	8588
GIM387_NODE_746_length_1191_cov_2.285458	Viruses	NA	NA	NA	Microviridae	NA	Microviridae sp.	1191
GIM350_NODE_3_length_19870_cov_23.159652	NA	NA	NA	NA	no annotation	NA	NA	19870
GIM395_NODE_6_length_12034_cov_47.900811	Viruses	NA	NA	Caudovirales	Podoviridae	NA	Klebsiella phage SopranoGao	12034
GIM439_NODE_56_length_8643_cov_11.092342	NA	NA	NA	NA	no annotation	NA	NA	8643
GIM476_NODE_80_length_7108_cov_20.744418	NA	NA	NA	NA	no annotation	NA	NA	7108
GIM430_NODE_2_length_7844_cov_33.515901	NA	NA	NA	NA	no annotation	NA	NA	7844
GIM350_NODE_18_length_9821_cov_9.251334	NA	NA	NA	NA	no annotation	NA	NA	9821
GIM475_NODE_53_length_8414_cov_34.414418	NA	NA	NA	NA	no annotation	NA	NA	8414
GIM439_NODE_40_length_9507_cov_18.950795	NA	NA	NA	NA	no annotation	NA	NA	9507
GIM383_NODE_2_length_8020_cov_115.100592	NA	NA	NA	NA	no annotation	NA	NA	8020
GIM350_NODE_191_length_5122_cov_17.366105	NA	NA	NA	NA	no annotation	NA	NA	5122
GIM350_NODE_4_length_19754_cov_13.729786	NA	NA	NA	NA	no annotation	NA	NA	19754
GIM574_NODE_6237_length_1006_cov_2.553283	NA	NA	NA	NA	no annotation	NA	NA	1006
GIM396_NODE_63_length_7673_cov_254.626646	NA	NA	NA	NA	no annotation	NA	NA	7673
GIM350_NODE_43_length_7550_cov_8.706677	NA	NA	NA	NA	no annotation	NA	NA	7550
GIM350_NODE_269_length_4494_cov_11.837899	NA	NA	NA	NA	no annotation	NA	NA	4494
GIM439_NODE_156_length_6073_cov_12.744330	NA	NA	NA	NA	no annotation	NA	NA	6073
GIM439_NODE_111_length_6905_cov_26.074253	NA	NA	NA	NA	no annotation	NA	NA	6905
GIM350_NODE_183_length_5209_cov_8.627436	NA	NA	NA	NA	no annotation	NA	NA	5209
GIM439_NODE_152_length_6148_cov_14.981387	NA	NA	NA	NA	no annotation	NA	NA	6148
GIM396_NODE_72_length_5891_cov_153.376677	NA	NA	NA	NA	no annotation	NA	NA	5891
GIM399_NODE_72_length_6525_cov_254.378722	NA	NA	NA	NA	no annotation	NA	NA	6525
GIM476_NODE_105_length_6055_cov_20.624791	NA	NA	NA	NA	no annotation	NA	NA	6055
GIM350_NODE_8_length_11746_cov_19.917902	NA	NA	NA	NA	no annotation	NA	NA	11746
GIM350_NODE_169_length_5295_cov_10.401112	NA	NA	NA	NA	no annotation	NA	NA	5295
GIM350_NODE_219_length_4857_cov_7.903556	NA	NA	NA	NA	no annotation	NA	NA	4857
GIM439_NODE_168_length_5944_cov_7.833987	NA	NA	NA	NA	no annotation	NA	NA	5944
GIM350_NODE_222_length_4843_cov_22.841376	NA	NA	NA	NA	no annotation	NA	NA	4843
GIM350_NODE_173_length_5251_cov_12.240433	NA	NA	NA	NA	no annotation	NA	NA	5251
GIM476_NODE_133_length_5420_cov_30.978664	NA	NA	NA	NA	no annotation	NA	NA	5420
GIM350_NODE_291_length_4367_cov_7.705594	NA	NA	NA	NA	no annotation	NA	NA	4367
GIM350_NODE_449_length_3715_cov_15.776526	NA	NA	NA	NA	no annotation	NA	NA	3715
GIM350_NODE_156_length_5449_cov_9.276433	NA	NA	NA	NA	no annotation	NA	NA	5449
GIM350_NODE_220_length_4849_cov_6.126572	NA	NA	NA	NA	no annotation	NA	NA	4849
GIM350_NODE_256_length_4563_cov_8.183683	NA	NA	NA	NA	no annotation	NA	NA	4563
GIM422_NODE_23_length_4931_cov_57.049444	NA	NA	NA	NA	no annotation	NA	NA	4931
GIM350_NODE_408_length_3842_cov_9.800266	NA	NA	NA	NA	no annotation	NA	NA	3842
GIM393_NODE_85_length_4572_cov_7.005339	Viruses	NA	NA	Caudovirales	Siphoviridae	Andromedavirus	Bacillus phage vB_BpsS-36	4572
GIM350_NODE_704_length_3073_cov_10.655541	NA	NA	NA	NA	no annotation	NA	NA	3073
GIM439_NODE_532_length_3248_cov_12.649322	NA	NA	NA	NA	no annotation	NA	NA	3248
GIM350_NODE_430_length_3761_cov_9.276059	NA	NA	NA	NA	no annotation	NA	NA	3761
GIM389_NODE_41_length_4786_cov_48.490125	NA	NA	NA	NA	no annotation	NA	NA	4786
GIM350_NODE_488_length_3603_cov_10.846568	NA	NA	NA	NA	no annotation	NA	NA	3603
GIM400_NODE_9_length_3715_cov_18.666575	NA	NA	NA	NA	no annotation	NA	NA	3715
GIM439_NODE_511_length_3345_cov_12.118421	NA	NA	NA	NA	no annotation	NA	NA	3345
GIM423_NODE_195_length_3240_cov_77.369902	NA	NA	NA	NA	no annotation	NA	NA	3240
GIM350_NODE_941_length_2680_cov_5.159816	NA	NA	NA	NA	no annotation	NA	NA	2680
GIM350_NODE_1176_length_2396_cov_5.503234	NA	NA	NA	NA	no annotation	NA	NA	2396
GIM350_NODE_479_length_3631_cov_8.845526	NA	NA	NA	NA	no annotation	NA	NA	3631
GIM350_NODE_498_length_3565_cov_9.044151	NA	NA	NA	NA	no annotation	NA	NA	3565
GIM350_NODE_432_length_3758_cov_8.146699	NA	NA	NA	NA	no annotation	NA	NA	3758
GIM439_NODE_329_length_4318_cov_18.553407	Viruses	NA	NA	Caudovirales	Myoviridae	NA	NA	4318
GIM394_NODE_59_length_5143_cov_13.081524	NA	NA	NA	NA	no annotation	NA	NA	5143
GIM350_NODE_50_length_7038_cov_18.380980	NA	NA	NA	NA	no annotation	NA	NA	7038
GIM350_NODE_754_length_2971_cov_10.953697	NA	NA	NA	NA	no annotation	NA	NA	2971
GIM476_NODE_42_length_9701_cov_134.937448	NA	NA	NA	NA	no annotation	NA	NA	9701
GIM350_NODE_835_length_2849_cov_12.462843	NA	NA	NA	NA	no annotation	NA	NA	2849
GIM350_NODE_415_length_3817_cov_7.514439	NA	NA	NA	NA	no annotation	NA	NA	3817
GIM476_NODE_406_length_3177_cov_20.609677	NA	NA	NA	NA	no annotation	NA	NA	3177
GIM350_NODE_551_length_3415_cov_7.260036	NA	NA	NA	NA	no annotation	NA	NA	3415
GIM350_NODE_1166_length_2413_cov_7.711901	NA	NA	NA	NA	no annotation	NA	NA	2413
GIM476_NODE_482_length_2866_cov_25.367874	NA	NA	NA	NA	no annotation	NA	NA	2866
GIM350_NODE_1008_length_2599_cov_6.336241	NA	NA	NA	NA	no annotation	NA	NA	2599
GIM350_NODE_945_length_2674_cov_15.261841	NA	NA	NA	NA	no annotation	NA	NA	2674
GIM350_NODE_977_length_2629_cov_8.894592	NA	NA	NA	NA	no annotation	NA	NA	2629
GIM350_NODE_880_length_2760_cov_8.609765	NA	NA	NA	NA	no annotation	NA	NA	2760
GIM350_NODE_924_length_2703_cov_9.054075	NA	NA	NA	NA	no annotation	NA	NA	2703
GIM320_NODE_39_length_3595_cov_6.444002	NA	NA	NA	NA	no annotation	NA	NA	3595
GIM350_NODE_1027_length_2571_cov_9.000401	NA	NA	NA	NA	no annotation	NA	NA	2571
GIM350_NODE_883_length_2755_cov_10.786781	NA	NA	NA	NA	no annotation	NA	NA	2755
GIM439_NODE_797_length_2584_cov_7.942960	NA	NA	NA	NA	no annotation	NA	NA	2584
GIM350_NODE_1156_length_2427_cov_10.345957	NA	NA	NA	NA	no annotation	NA	NA	2427
GIM350_NODE_1064_length_2526_cov_10.649653	NA	NA	NA	NA	no annotation	NA	NA	2526
GIM350_NODE_1108_length_2483_cov_10.270574	NA	NA	NA	NA	no annotation	NA	NA	2483
GIM439_NODE_956_length_2303_cov_2.477089	NA	NA	NA	NA	no annotation	NA	NA	2303
GIM350_NODE_1325_length_2231_cov_11.904364	NA	NA	NA	NA	no annotation	NA	NA	2231
GIM350_NODE_2064_length_1712_cov_10.083180	NA	NA	NA	NA	no annotation	NA	NA	1712
GIM350_NODE_1361_length_2198_cov_3.248939	NA	NA	NA	NA	no annotation	NA	NA	2198
GIM392_NODE_273_length_1757_cov_22.766071	NA	NA	NA	NA	no annotation	NA	NA	1757
GIM439_NODE_811_length_2556_cov_6.102864	NA	NA	NA	NA	no annotation	NA	NA	2556
GIM350_NODE_1303_length_2252_cov_7.782529	NA	NA	NA	NA	no annotation	NA	NA	2252
GIM350_NODE_1558_length_2029_cov_8.379611	NA	NA	NA	NA	no annotation	NA	NA	2029
GIM350_NODE_557_length_3403_cov_8.017438	NA	NA	NA	NA	no annotation	NA	NA	3403
GIM549_NODE_26_length_3430_cov_6.623322	NA	NA	NA	NA	no annotation	NA	NA	3430
GIM422_NODE_281_length_1894_cov_23.435333	NA	NA	NA	NA	no annotation	NA	NA	1894
GIM425_NODE_825_length_1804_cov_4.334105	Viruses	NA	NA	NA	no annotation	NA	Prokaryotic dsDNA virus sp.	1804
GIM350_NODE_1495_length_2078_cov_9.243878	NA	NA	NA	NA	no annotation	NA	NA	2078
GIM392_NODE_283_length_1740_cov_7.395069	NA	NA	NA	NA	no annotation	NA	NA	1740
GIM392_NODE_190_length_1970_cov_25.838880	Viruses	NA	NA	NA	no annotation	NA	NA	1970
GIM350_NODE_1501_length_2071_cov_7.760281	NA	NA	NA	NA	no annotation	NA	NA	2071
GIM350_NODE_2485_length_1500_cov_9.783556	NA	NA	NA	NA	no annotation	NA	NA	1500
GIM440_NODE_407_length_1429_cov_5.126479	NA	NA	NA	NA	no annotation	NA	NA	1429
GIM350_NODE_1555_length_2031_cov_5.774821	NA	NA	NA	NA	no annotation	NA	NA	2031
GIM350_NODE_1248_length_2319_cov_12.064674	NA	NA	NA	NA	no annotation	NA	NA	2319
GIM350_NODE_373_length_3981_cov_22.803791	NA	NA	NA	NA	no annotation	NA	NA	3981
GIM440_NODE_271_length_1613_cov_13.017578	Viruses	NA	NA	NA	no annotation	NA	Prokaryotic dsDNA virus sp.	1613
GIM440_NODE_175_length_1863_cov_12.890258	NA	NA	NA	NA	no annotation	NA	NA	1863
GIM350_NODE_1377_length_2180_cov_10.009986	NA	NA	NA	NA	no annotation	NA	NA	2180
GIM350_NODE_2258_length_1608_cov_8.941868	NA	NA	NA	NA	no annotation	NA	NA	1608
GIM81_NODE_1708_length_1466_cov_1.504680	NA	NA	NA	NA	no annotation	NA	NA	1466
GIM439_NODE_1579_length_1736_cov_11.173599	NA	NA	NA	NA	no annotation	NA	NA	1736
GIM350_NODE_462_length_3688_cov_15.122958	NA	NA	NA	NA	no annotation	NA	NA	3688
GIM350_NODE_2026_length_1729_cov_14.380751	NA	NA	NA	NA	no annotation	NA	NA	1729
GIM350_NODE_1597_length_2005_cov_8.067427	NA	NA	NA	NA	no annotation	NA	NA	2005
GIM392_NODE_209_length_1895_cov_9.633113	Viruses	NA	NA	NA	no annotation	NA	Prokaryotic dsDNA virus sp.	1895
GIM392_NODE_545_length_1421_cov_4.791667	NA	NA	NA	NA	no annotation	NA	NA	1421
GIM549_NODE_2347_length_1156_cov_2.198332	NA	NA	NA	NA	no annotation	NA	NA	1156
GIM350_NODE_2428_length_1533_cov_6.929945	NA	NA	NA	NA	no annotation	NA	NA	1533
GIM350_NODE_2754_length_1398_cov_6.049205	NA	NA	NA	NA	no annotation	NA	NA	1398
GIM440_NODE_392_length_1443_cov_8.413616	Viruses	NA	NA	NA	no annotation	NA	Prokaryotic dsDNA virus sp.	1443
GIM440_NODE_205_length_1778_cov_10.929453	NA	NA	NA	NA	no annotation	NA	NA	1778
GIM393_NODE_501_length_1425_cov_2.692136	Viruses	NA	NA	Caudovirales	Siphoviridae	NA	NA	1425
GIM425_NODE_4077_length_1172_cov_2.857534	NA	NA	NA	NA	no annotation	NA	NA	1172
GIM428_NODE_5115_length_1122_cov_3.298565	NA	NA	NA	NA	no annotation	NA	NA	1122
GIM392_NODE_378_length_1585_cov_6.849469	Viruses	NA	NA	NA	no annotation	NA	Prokaryotic dsDNA virus sp.	1585
GIM392_NODE_500_length_1452_cov_3.458909	NA	NA	NA	NA	no annotation	NA	NA	1452
GIM318_NODE_785_length_1183_cov_4.137432	NA	NA	NA	NA	no annotation	NA	NA	1183
GIM350_NODE_205_length_5006_cov_6.186245	NA	NA	NA	NA	no annotation	NA	NA	5006
GIM350_NODE_3201_length_1252_cov_6.239149	NA	NA	NA	NA	no annotation	NA	NA	1252
GIM389_NODE_527_length_1789_cov_47.769860	NA	NA	NA	NA	no annotation	NA	NA	1789
GIM81_NODE_3912_length_1111_cov_2.861702	NA	NA	NA	NA	no annotation	NA	NA	1111
GIM440_NODE_542_length_1324_cov_12.978348	NA	NA	NA	NA	no annotation	NA	NA	1324
GIM392_NODE_983_length_1202_cov_6.048889	NA	NA	NA	NA	no annotation	NA	NA	1202
GIM392_NODE_775_length_1286_cov_6.642680	NA	NA	NA	NA	no annotation	NA	NA	1286
GIM392_NODE_847_length_1244_cov_6.157669	NA	NA	NA	NA	no annotation	NA	NA	1244
GIM439_NODE_367_length_4087_cov_8.679302	NA	NA	NA	NA	no annotation	NA	NA	4087
GIM439_NODE_529_length_3262_cov_8.155416	NA	NA	NA	NA	no annotation	NA	NA	3262
GIM350_NODE_3738_length_1111_cov_3.916828	NA	NA	NA	NA	no annotation	NA	NA	1111
GIM392_NODE_808_length_1271_cov_4.656616	Viruses	NA	NA	NA	no annotation	NA	NA	1271
GIM392_NODE_876_length_1235_cov_4.512953	Viruses	NA	NA	Caudovirales	Siphoviridae	NA	uncultured Mediterranean phage uvMED	1235
GIM350_NODE_4006_length_1055_cov_5.920245	NA	NA	NA	NA	no annotation	NA	NA	1055
GIM425_NODE_5548_length_1083_cov_3.648111	Viruses	NA	NA	NA	no annotation	NA	uncultured marine virus	1083
GIM424_NODE_1840_length_1208_cov_2.011494	Viruses	NA	NA	Caudovirales	Podoviridae	NA	Puniceispirillum phage HMO-2011	1208
GIM440_NODE_1183_length_1078_cov_8.102897	NA	NA	NA	NA	no annotation	NA	NA	1078
GIM440_NODE_449_length_1399_cov_8.259455	NA	NA	NA	NA	no annotation	NA	NA	1399
GIM393_NODE_1127_length_1158_cov_2.963922	NA	NA	NA	NA	no annotation	NA	NA	1158
GIM440_NODE_866_length_1163_cov_11.592081	NA	NA	NA	NA	no annotation	NA	NA	1163
GIM393_NODE_954_length_1202_cov_2.301333	Viruses	NA	NA	NA	no annotation	NA	uncultured marine virus	1202
GIM440_NODE_1232_length_1068_cov_7.240161	NA	NA	NA	NA	no annotation	NA	NA	1068
GIM392_NODE_1328_length_1110_cov_6.114230	NA	NA	NA	NA	no annotation	NA	NA	1110
GIM392_NODE_29_length_3427_cov_8.246866	NA	NA	NA	NA	no annotation	NA	NA	3427
GIM392_NODE_1477_length_1079_cov_3.658683	NA	NA	NA	NA	no annotation	NA	NA	1079
GIM549_NODE_3214_length_1065_cov_3.246964	NA	NA	NA	NA	no annotation	NA	NA	1065
GIM319_NODE_4864_length_1123_cov_3.420650	Viruses	NA	NA	Caudovirales	Siphoviridae	NA	uncultured Mediterranean phage uvMED	1123
GIM392_NODE_353_length_1626_cov_7.730148	Viruses	NA	NA	NA	no annotation	NA	Prokaryotic dsDNA virus sp.	1626
GIM549_NODE_3499_length_1045_cov_3.125000	Viruses	NA	NA	Caudovirales	Podoviridae	NA	Lentibacter virus vB_LenP_ICBM2	1045
GIM392_NODE_170_length_2029_cov_6.923156	Viruses	NA	NA	Caudovirales	Myoviridae	NA	Acinetobacter phage vB_AbaM_B9	2029
GIM394_NODE_1337_length_1098_cov_2.025465	NA	NA	NA	NA	no annotation	NA	NA	1098
GIM440_NODE_1537_length_1004_cov_6.186624	Viruses	NA	NA	NA	no annotation	NA	uncultured virus	1004
GIM392_NODE_1727_length_1027_cov_6.582105	NA	NA	NA	NA	no annotation	NA	NA	1027
GIM440_NODE_1469_length_1017_cov_5.348936	NA	NA	NA	NA	no annotation	NA	NA	1017
GIM549_NODE_2253_length_1168_cov_6.440880	NA	NA	NA	NA	no annotation	NA	NA	1168
GIM320_NODE_1218_length_1379_cov_2.051459	NA	NA	NA	NA	no annotation	NA	NA	1379
GIM395_NODE_1095_length_1306_cov_2.790073	NA	NA	NA	NA	no annotation	NA	NA	1306
GIM392_NODE_1475_length_1079_cov_4.508982	NA	NA	NA	NA	no annotation	NA	NA	1079
GIM440_NODE_1257_length_1061_cov_19.566057	Viruses	NA	NA	Caudovirales	Siphoviridae	NA	NA	1061
GIM95_NODE_22_length_3970_cov_5.511174	NA	NA	NA	NA	no annotation	NA	NA	3970
GIM433_NODE_2035_length_1174_cov_1.866910	NA	NA	NA	NA	no annotation	NA	NA	1174
GIM392_NODE_477_length_1474_cov_3.872584	NA	NA	NA	NA	no annotation	NA	NA	1474
GIM549_NODE_621_length_1570_cov_3.638982	NA	NA	NA	NA	no annotation	NA	NA	1570
GIM440_NODE_1504_length_1011_cov_5.398287	NA	NA	NA	NA	no annotation	NA	NA	1011
GIM393_NODE_1046_length_1176_cov_2.549591	Viruses	NA	NA	Caudovirales	Siphoviridae	NA	Bacillus phage Silence	1176
GIM392_NODE_1230_length_1136_cov_4.580737	NA	NA	NA	NA	no annotation	NA	NA	1136
GIM620_NODE_197_length_1486_cov_3.003549	Viruses	NA	NA	Caudovirales	Siphoviridae	NA	uncultured Mediterranean phage uvMED	1486
GIM392_NODE_1153_length_1155_cov_5.369202	NA	NA	NA	NA	no annotation	NA	NA	1155
GIM392_NODE_372_length_1592_cov_5.052805	Viruses	NA	NA	NA	no annotation	NA	uncultured virus	1592
GIM319_NODE_7023_length_1004_cov_2.435814	NA	NA	NA	NA	no annotation	NA	NA	1004
GIM549_NODE_3118_length_1073_cov_4.894578	NA	NA	NA	NA	no annotation	NA	NA	1073
GIM392_NODE_1621_length_1050_cov_1.714286	NA	NA	NA	NA	no annotation	NA	NA	1050
GIM392_NODE_1389_length_1096_cov_9.420020	NA	NA	NA	NA	no annotation	NA	NA	1096
GIM393_NODE_355_length_1591_cov_3.676354	NA	NA	NA	NA	no annotation	NA	NA	1591
GIM476_NODE_435_length_3056_cov_11.990601	NA	NA	NA	NA	no annotation	NA	NA	3056
GIM392_NODE_1650_length_1042_cov_6.652850	Viruses	NA	NA	NA	no annotation	NA	uncultured virus	1042
GIM393_NODE_261_length_1776_cov_3.133019	Viruses	NA	NA	Caudovirales	Siphoviridae	NA	Bacillus phage PBC2	1776
GIM392_NODE_1821_length_1014_cov_5.267876	Viruses	NA	NA	Caudovirales	Myoviridae	Polybotosvirus	Agrobacterium virus Atuph07	1014
GIM392_NODE_615_length_1368_cov_6.990705	NA	NA	NA	NA	no annotation	NA	NA	1368
GIM393_NODE_297_length_1691_cov_12.200743	Viruses	NA	NA	Caudovirales	Siphoviridae	NA	NA	1691
GIM392_NODE_1317_length_1113_cov_9.595560	Viruses	NA	NA	Caudovirales	Podoviridae	NA	NA	1113
GIM392_NODE_1147_length_1157_cov_9.500000	Viruses	NA	NA	NA	no annotation	NA	Prokaryotic dsDNA virus sp.	1157
GIM387_NODE_1113_length_1072_cov_2.691457	Viruses	NA	NA	NA	no annotation	NA	Prokaryotic dsDNA virus sp.	1072
GIM393_NODE_1980_length_1015_cov_3.072495	Viruses	NA	NA	Caudovirales	Siphoviridae	Andromedavirus	Bacillus phage vB_BpsS-36	1015
GIM393_NODE_237_length_1851_cov_9.678692	Viruses	NA	NA	Caudovirales	Siphoviridae	NA	Bacillus phage vB_BanS-Tsamsa	1851
GIM423_NODE_7897_length_1032_cov_3.164398	Viruses	NA	NA	Caudovirales	Myoviridae	Otagovirus	Pseudomonas virus Psa374	1032
GIM440_NODE_758_length_1210_cov_3.091792	Viruses	NA	NA	NA	no annotation	NA	uncultured virus	1210
GIM350_NODE_2359_length_1555_cov_9.416103	NA	NA	NA	NA	no annotation	NA	NA	1555
GIM440_NODE_1083_length_1103_cov_5.437622	NA	NA	NA	NA	no annotation	NA	NA	1103
GIM393_NODE_373_length_1556_cov_2.789723	Viruses	NA	NA	Caudovirales	Herelleviridae	NA	Bacillus phage Eldridge	1556
GIM424_NODE_1693_length_1233_cov_2.666090	Viruses	NA	NA	Caudovirales	Siphoviridae	Cbastvirus	Cellulophaga virus ST	1233
GIM440_NODE_1526_length_1006_cov_7.523143	NA	NA	NA	NA	no annotation	NA	NA	1006
GIM392_NODE_1101_length_1169_cov_5.287546	Viruses	NA	NA	Caudovirales	Podoviridae	Fipvunavirus	Flavobacterium phage Fpv20	1169
GIM549_NODE_872_length_1456_cov_2.383611	NA	NA	NA	NA	no annotation	NA	NA	1456
GIM392_NODE_538_length_1424_cov_4.521901	NA	NA	NA	NA	no annotation	NA	NA	1424
GIM393_NODE_594_length_1355_cov_4.442097	Viruses	NA	NA	Caudovirales	Siphoviridae	NA	Bacillus phage PBC2	1355
GIM427_NODE_3409_length_1007_cov_3.553763	NA	NA	NA	NA	no annotation	NA	NA	1007
GIM393_NODE_1876_length_1027_cov_3.532632	Viruses	NA	NA	Caudovirales	Siphoviridae	NA	Bacillus phage vB_BcoS-136	1027
GIM424_NODE_3712_length_1011_cov_4.206638	NA	NA	NA	NA	no annotation	NA	NA	1011
GIM392_NODE_1294_length_1121_cov_5.096743	NA	NA	NA	NA	no annotation	NA	NA	1121
GIM320_NODE_3246_length_1060_cov_4.644964	NA	NA	NA	NA	no annotation	NA	NA	1060
GIM392_NODE_627_length_1357_cov_6.135156	NA	NA	NA	NA	no annotation	NA	NA	1357
GIM440_NODE_190_length_1824_cov_6.630796	Viruses	NA	NA	Caudovirales	Myoviridae	Elvirus	Pseudomonas virus EL	1824
GIM393_NODE_1981_length_1015_cov_2.914712	Viruses	NA	NA	Caudovirales	Herelleviridae	NA	Bacillus phage Eldridge	1015
GIM396_NODE_2434_length_1067_cov_3.683838	NA	NA	NA	NA	no annotation	NA	NA	1067
GIM350_NODE_967_length_2645_cov_11.196262	NA	NA	NA	NA	no annotation	NA	NA	2645
GIM350_NODE_1039_length_2553_cov_9.436995	NA	NA	NA	NA	no annotation	NA	NA	2553
GIM440_NODE_761_length_1209_cov_11.204947	Viruses	NA	NA	Caudovirales	Myoviridae	Elvirus	Pseudomonas virus EL	1209
GIM440_NODE_725_length_1227_cov_13.435652	NA	NA	NA	NA	no annotation	NA	NA	1227
GIM549_NODE_1294_length_1329_cov_3.269968	Viruses	NA	NA	Caudovirales	Myoviridae	NA	Xanthomonas phage XacN1	1329
GIM440_NODE_294_length_1583_cov_12.623506	Viruses	NA	NA	NA	no annotation	NA	uncultured Mediterranean phage	1583

## Sheet: Predicted bacterial host
name	host_superkingdom	host_phylum	host_class	host_order	host_family	host_genus	host_species
GIM622_NODE_1138_length_1080_cov_2.356929	NA	NA	NA	NA	NA	no result	NA
GIM576_NODE_6208_length_1021_cov_2.891949	NA	NA	NA	NA	NA	no result	NA
GIM573_NODE_150_length_3346_cov_8.985317	NA	NA	NA	NA	NA	no result	NA
GIM549_NODE_4105_length_1004_cov_4.963323	NA	NA	NA	NA	NA	no result	NA
GIM549_NODE_3964_length_1013_cov_3.246795	NA	NA	NA	NA	NA	no result	NA
GIM472_NODE_385_length_2645_cov_9.373053	NA	NA	NA	NA	NA	no result	NA
GIM472_NODE_298_length_2867_cov_14.903584	NA	NA	NA	NA	NA	no result	NA
GIM440_NODE_445_length_1403_cov_6.187783	NA	NA	NA	NA	NA	no result	NA
GIM440_NODE_350_length_1503_cov_4.650070	NA	NA	NA	NA	NA	no result	NA
GIM440_NODE_1175_length_1080_cov_4.881356	NA	NA	NA	NA	NA	no result	NA
GIM440_NODE_103_length_2161_cov_15.793186	NA	NA	NA	NA	NA	no result	NA
GIM440_NODE_1010_length_1121_cov_6.750000	NA	NA	NA	NA	NA	no result	NA
GIM439_NODE_3304_length_1230_cov_6.519514	NA	NA	NA	NA	NA	no result	NA
GIM439_NODE_3058_length_1272_cov_1.518828	NA	NA	NA	NA	NA	no result	NA
GIM426_NODE_378_length_2248_cov_8.234915	NA	NA	NA	NA	NA	no result	NA
GIM425_NODE_127_length_3202_cov_12.209600	NA	NA	NA	NA	NA	no result	NA
GIM424_NODE_178_length_2803_cov_5.668379	NA	NA	NA	NA	NA	no result	NA
GIM396_NODE_1785_length_1145_cov_2.805243	NA	NA	NA	NA	NA	no result	NA
GIM394_NODE_584_length_1458_cov_4.580739	NA	NA	NA	NA	NA	no result	NA
GIM392_NODE_879_length_1233_cov_8.009516	NA	NA	NA	NA	NA	no result	NA
GIM392_NODE_586_length_1394_cov_2.391800	NA	NA	NA	NA	NA	no result	NA
GIM392_NODE_200_length_1922_cov_10.436314	NA	NA	NA	NA	NA	no result	NA
GIM392_NODE_1374_length_1099_cov_15.447162	NA	NA	NA	NA	NA	no result	NA
GIM392_NODE_1061_length_1180_cov_6.873980	NA	NA	NA	NA	NA	no result	NA
GIM392_NODE_1035_length_1187_cov_4.402703	NA	NA	NA	NA	NA	no result	NA
GIM350_NODE_3832_length_1087_cov_11.497030	NA	NA	NA	NA	NA	no result	NA
GIM35_NODE_5678_length_1028_cov_2.533123	NA	NA	NA	NA	NA	no result	NA
GIM320_NODE_1527_length_1297_cov_4.985246	NA	NA	NA	NA	NA	no result	NA
GIM319_NODE_68_length_3999_cov_6.501275	NA	NA	NA	NA	NA	no result	NA
GIM317_NODE_815_length_1368_cov_2.924090	NA	NA	NA	NA	NA	no result	NA
GIM25_NODE_1730_length_1491_cov_2.463932	NA	NA	NA	NA	NA	no result	NA
GIM455_NODE_1_length_46241_cov_41.282255	Bacteria	Proteobacteria	Gammaproteobacteria	Enterobacterales	Yersiniaceae	Serratia
GIM395_NODE_1_length_49523_cov_81.541176	NA	NA	NA	NA	NA	no result	NA
GIM392_NODE_885_length_1231_cov_20.567591	NA	NA	NA	NA	NA	no result	NA
GIM350_NODE_47_length_7277_cov_12.622917	NA	NA	NA	NA	NA	no result	NA
GIM389_NODE_28_length_5343_cov_21.783327	NA	NA	NA	NA	NA	no result	NA
GIM395_NODE_2_length_39011_cov_54.965840	NA	NA	NA	NA	NA	no result	NA
GIM384_NODE_1_length_23868_cov_110.130554	Bacteria	Proteobacteria	Alphaproteobacteria	Rickettsiales	Anaplasmataceae	Wolbachia	Wolbachia endosymbiont of Culex quinquefasciatus
GIM452_NODE_22_length_18930_cov_91.074895	Bacteria	Proteobacteria	Alphaproteobacteria	Rickettsiales	Anaplasmataceae	Wolbachia	Wolbachia endosymbiont of Culex quinquefasciatus
GIM440_NODE_165_length_1888_cov_6.776919	NA	NA	NA	NA	NA	no result	NA
GIM476_NODE_9_length_17878_cov_24.352733	Bacteria	Proteobacteria	Gammaproteobacteria	Enterobacterales	Yersiniaceae	Serratia
GIM422_NODE_1_length_18438_cov_49.635859	Bacteria	Proteobacteria	Alphaproteobacteria	Rickettsiales	Anaplasmataceae	Wolbachia	Wolbachia endosymbiont of Culex quinquefasciatus
GIM475_NODE_25_length_16117_cov_399.592893	Bacteria	Proteobacteria	Alphaproteobacteria	Rickettsiales	Anaplasmataceae	Wolbachia	Wolbachia endosymbiont of Culex quinquefasciatus
GIM350_NODE_7_length_12160_cov_12.067202	Bacteria	Proteobacteria	Gammaproteobacteria	Enterobacterales	Enterobacteriaceae	Enterobacter
GIM400_NODE_1_length_17961_cov_34.782767	Bacteria	Proteobacteria	Alphaproteobacteria	Rickettsiales	Anaplasmataceae	Wolbachia	Wolbachia endosymbiont of Culex quinquefasciatus
GIM472_NODE_27_length_14512_cov_315.003810	Bacteria	Proteobacteria	Alphaproteobacteria	Rickettsiales	Anaplasmataceae	Wolbachia	Wolbachia endosymbiont of Culex quinquefasciatus
GIM440_NODE_464_length_1384_cov_4.781943	NA	NA	NA	NA	NA	no result	NA
GIM350_NODE_1_length_27362_cov_20.423896	NA	NA	NA	NA	NA	no result	NA
GIM423_NODE_2_length_20317_cov_258.084634	NA	NA	NA	NA	NA	no result	NA
GIM400_NODE_242_length_1188_cov_4.795680	NA	NA	NA	NA	NA	no result	NA
GIM472_NODE_47_length_11180_cov_724.656399	Bacteria	Proteobacteria	Alphaproteobacteria	Rickettsiales	Anaplasmataceae	Wolbachia	Wolbachia endosymbiont of Culex quinquefasciatus
GIM437_NODE_3_length_9416_cov_27.072492	Bacteria	Proteobacteria	Alphaproteobacteria	Rickettsiales	Anaplasmataceae	Wolbachia	Wolbachia endosymbiont of Culex quinquefasciatus
GIM387_NODE_1007_length_1098_cov_3.049951	NA	NA	NA	NA	NA	no result	NA
GIM392_NODE_1401_length_1093_cov_18.280512	NA	NA	NA	NA	NA	no result	NA
GIM471_NODE_51_length_8588_cov_192.762543	Bacteria	Proteobacteria	Alphaproteobacteria	Rickettsiales	Anaplasmataceae	Wolbachia	Wolbachia endosymbiont of Culex quinquefasciatus
GIM387_NODE_746_length_1191_cov_2.285458	NA	NA	NA	NA	NA	no result	NA
GIM350_NODE_3_length_19870_cov_23.159652	NA	NA	NA	NA	NA	no result	NA
GIM395_NODE_6_length_12034_cov_47.900811	NA	NA	NA	NA	NA	no result	NA
GIM439_NODE_56_length_8643_cov_11.092342	NA	NA	NA	NA	NA	no result	NA
GIM476_NODE_80_length_7108_cov_20.744418	Bacteria	Proteobacteria	Gammaproteobacteria	Enterobacterales	Yersiniaceae	Serratia	Serratia sp. 506_PEND
GIM430_NODE_2_length_7844_cov_33.515901	Bacteria	Proteobacteria	Alphaproteobacteria	Rickettsiales	Anaplasmataceae	Wolbachia	Wolbachia endosymbiont of Culex quinquefasciatus
GIM350_NODE_18_length_9821_cov_9.251334	Bacteria	Proteobacteria	Gammaproteobacteria	Enterobacterales	Enterobacteriaceae	Enterobacter
GIM475_NODE_53_length_8414_cov_34.414418	Bacteria	Proteobacteria	Alphaproteobacteria	Rickettsiales	Anaplasmataceae	Wolbachia	Wolbachia endosymbiont of Culex quinquefasciatus
GIM439_NODE_40_length_9507_cov_18.950795	Bacteria	Proteobacteria	Alphaproteobacteria	Rhodospirillales	Acetobacteraceae	Asaia	Asaia prunellae
GIM383_NODE_2_length_8020_cov_115.100592	Bacteria	Proteobacteria	Alphaproteobacteria	Rickettsiales	Anaplasmataceae	Wolbachia	Wolbachia endosymbiont of Culex quinquefasciatus
GIM350_NODE_191_length_5122_cov_17.366105	Bacteria	Proteobacteria	Gammaproteobacteria	Enterobacterales	Enterobacteriaceae	Enterobacter	Enterobacter sp. BIDMC 26
GIM350_NODE_4_length_19754_cov_13.729786	Bacteria	Proteobacteria	Gammaproteobacteria	Enterobacterales	Enterobacteriaceae	Enterobacter	Enterobacter sp. E20
GIM574_NODE_6237_length_1006_cov_2.553283	NA	NA	NA	NA	NA	no result	NA
GIM396_NODE_63_length_7673_cov_254.626646	Bacteria	Proteobacteria	Alphaproteobacteria	Rickettsiales	Anaplasmataceae	Wolbachia	Wolbachia endosymbiont of Culex quinquefasciatus
GIM350_NODE_43_length_7550_cov_8.706677	NA	NA	NA	NA	NA	no result	NA
GIM350_NODE_269_length_4494_cov_11.837899	Bacteria	Proteobacteria	Gammaproteobacteria	Enterobacterales	Enterobacteriaceae	Enterobacter	Enterobacter ludwigii
GIM439_NODE_156_length_6073_cov_12.744330	NA	NA	NA	NA	NA	no result	NA
GIM439_NODE_111_length_6905_cov_26.074253	NA	NA	NA	NA	NA	no result	NA
GIM350_NODE_183_length_5209_cov_8.627436	Bacteria	Proteobacteria	Gammaproteobacteria	Enterobacterales	Enterobacteriaceae	Enterobacter	Enterobacter chengduensis
GIM439_NODE_152_length_6148_cov_14.981387	NA	NA	NA	NA	NA	no result	NA
GIM396_NODE_72_length_5891_cov_153.376677	Bacteria	Proteobacteria	Alphaproteobacteria	Rickettsiales	Anaplasmataceae	Wolbachia	Wolbachia endosymbiont of Culex quinquefasciatus
GIM399_NODE_72_length_6525_cov_254.378722	Bacteria	Proteobacteria	Alphaproteobacteria	Rickettsiales	Anaplasmataceae	Wolbachia	Wolbachia endosymbiont of Culex quinquefasciatus
GIM476_NODE_105_length_6055_cov_20.624791	Bacteria	Proteobacteria	Gammaproteobacteria	Enterobacterales	Yersiniaceae	Serratia
GIM350_NODE_8_length_11746_cov_19.917902	Bacteria	Proteobacteria	Gammaproteobacteria	Enterobacterales	Enterobacteriaceae	Phytobacter	Phytobacter ursingii
GIM350_NODE_169_length_5295_cov_10.401112	NA	NA	NA	NA	NA	no result	NA
GIM350_NODE_219_length_4857_cov_7.903556	NA	NA	NA	NA	NA	no result	NA
GIM439_NODE_168_length_5944_cov_7.833987	NA	NA	NA	NA	NA	no result	NA
GIM350_NODE_222_length_4843_cov_22.841376	Bacteria	Proteobacteria	Gammaproteobacteria	Enterobacterales	Enterobacteriaceae	Enterobacter	Enterobacter ludwigii
GIM350_NODE_173_length_5251_cov_12.240433	NA	NA	NA	NA	NA	no result	NA
GIM476_NODE_133_length_5420_cov_30.978664	Bacteria	Proteobacteria	Gammaproteobacteria	Enterobacterales	Yersiniaceae	Serratia	Serratia ureilytica
GIM350_NODE_291_length_4367_cov_7.705594	NA	NA	NA	NA	NA	no result	NA
GIM350_NODE_449_length_3715_cov_15.776526	Bacteria	Proteobacteria	Gammaproteobacteria	Enterobacterales	Enterobacteriaceae	Enterobacter	Enterobacter kobei
GIM350_NODE_156_length_5449_cov_9.276433	Bacteria	Proteobacteria	Gammaproteobacteria	Enterobacterales	Enterobacteriaceae	Enterobacter	Enterobacter sp. BIDMC 26
GIM350_NODE_220_length_4849_cov_6.126572	NA	NA	NA	NA	NA	no result	NA
GIM350_NODE_256_length_4563_cov_8.183683	NA	NA	NA	NA	NA	no result	NA
GIM422_NODE_23_length_4931_cov_57.049444	Bacteria	Proteobacteria	Alphaproteobacteria	Rickettsiales	Anaplasmataceae	Wolbachia	Wolbachia endosymbiont of Culex quinquefasciatus
GIM350_NODE_408_length_3842_cov_9.800266	NA	NA	NA	NA	NA	no result	NA
GIM393_NODE_85_length_4572_cov_7.005339	NA	NA	NA	NA	NA	no result	NA
GIM350_NODE_704_length_3073_cov_10.655541	Bacteria	Proteobacteria	Gammaproteobacteria	Enterobacterales	Enterobacteriaceae	Enterobacter	Enterobacter sp. BIDMC 26
GIM439_NODE_532_length_3248_cov_12.649322	NA	NA	NA	NA	NA	no result	NA
GIM350_NODE_430_length_3761_cov_9.276059	Bacteria	Proteobacteria	Gammaproteobacteria	Enterobacterales	Enterobacteriaceae	Enterobacter	Enterobacter sp. E20
GIM389_NODE_41_length_4786_cov_48.490125	Bacteria	Proteobacteria	Alphaproteobacteria	Rickettsiales	Anaplasmataceae	Wolbachia	Wolbachia endosymbiont of Culex quinquefasciatus
GIM350_NODE_488_length_3603_cov_10.846568	NA	NA	NA	NA	NA	no result	NA
GIM400_NODE_9_length_3715_cov_18.666575	Bacteria	Proteobacteria	Alphaproteobacteria	Rickettsiales	Anaplasmataceae	Wolbachia	Wolbachia endosymbiont of Operophtera brumata
GIM439_NODE_511_length_3345_cov_12.118421	Bacteria	Proteobacteria	Alphaproteobacteria	Rhodospirillales	Acetobacteraceae	Asaia	Asaia platycodi
GIM423_NODE_195_length_3240_cov_77.369902	Bacteria	Proteobacteria	Alphaproteobacteria	Rickettsiales	Anaplasmataceae	Wolbachia	Wolbachia endosymbiont of Culex quinquefasciatus
GIM350_NODE_941_length_2680_cov_5.159816	NA	NA	NA	NA	NA	no result	NA
GIM350_NODE_1176_length_2396_cov_5.503234	Bacteria	Proteobacteria	Gammaproteobacteria	Enterobacterales	Enterobacteriaceae	Enterobacter	Enterobacter sp. BIDMC 26
GIM350_NODE_479_length_3631_cov_8.845526	NA	NA	NA	NA	NA	no result	NA
GIM350_NODE_498_length_3565_cov_9.044151	NA	NA	NA	NA	NA	no result	NA
GIM350_NODE_432_length_3758_cov_8.146699	Bacteria	Proteobacteria	Gammaproteobacteria	Enterobacterales	Enterobacteriaceae	Enterobacter	Enterobacter sp. Crenshaw
GIM439_NODE_329_length_4318_cov_18.553407	Bacteria	Proteobacteria	Alphaproteobacteria	Rickettsiales	Anaplasmataceae	Wolbachia	Wolbachia endosymbiont of Nasonia vitripennis
GIM394_NODE_59_length_5143_cov_13.081524	NA	NA	NA	NA	NA	no result	NA
GIM350_NODE_50_length_7038_cov_18.380980	NA	NA	NA	NA	NA	no result	NA
GIM350_NODE_754_length_2971_cov_10.953697	Bacteria	Proteobacteria	Gammaproteobacteria	Enterobacterales	Enterobacteriaceae	Phytobacter	Phytobacter ursingii
GIM476_NODE_42_length_9701_cov_134.937448	Bacteria	Proteobacteria	Alphaproteobacteria	Rickettsiales	Anaplasmataceae	Wolbachia	Wolbachia endosymbiont of Culex quinquefasciatus
GIM350_NODE_835_length_2849_cov_12.462843	NA	NA	NA	NA	NA	no result	NA
GIM350_NODE_415_length_3817_cov_7.514439	Bacteria	Proteobacteria	Gammaproteobacteria	Enterobacterales	Enterobacteriaceae	Enterobacter
GIM476_NODE_406_length_3177_cov_20.609677	Bacteria	Proteobacteria	Gammaproteobacteria	Enterobacterales	Yersiniaceae	Serratia	Serratia sp. HMSC15F11
GIM350_NODE_551_length_3415_cov_7.260036	NA	NA	NA	NA	NA	no result	NA
GIM350_NODE_1166_length_2413_cov_7.711901	NA	NA	NA	NA	NA	no result	NA
GIM476_NODE_482_length_2866_cov_25.367874	Bacteria	Proteobacteria	Gammaproteobacteria	Enterobacterales	Yersiniaceae	Serratia	Serratia sp. 2880STDY5682894
GIM350_NODE_1008_length_2599_cov_6.336241	NA	NA	NA	NA	NA	no result	NA
GIM350_NODE_945_length_2674_cov_15.261841	Bacteria	Proteobacteria	Gammaproteobacteria	Enterobacterales	Enterobacteriaceae	Phytobacter	Phytobacter ursingii
GIM350_NODE_977_length_2629_cov_8.894592	NA	NA	NA	NA	NA	no result	NA
GIM350_NODE_880_length_2760_cov_8.609765	NA	NA	NA	NA	NA	no result	NA
GIM350_NODE_924_length_2703_cov_9.054075	NA	NA	NA	NA	NA	no result	NA
GIM320_NODE_39_length_3595_cov_6.444002	NA	NA	NA	NA	NA	no result	NA
GIM350_NODE_1027_length_2571_cov_9.000401	Bacteria	Proteobacteria	Gammaproteobacteria	Enterobacterales	Enterobacteriaceae	Enterobacter	Enterobacter sp. BWH52
GIM350_NODE_883_length_2755_cov_10.786781	NA	NA	NA	NA	NA	no result	NA
GIM439_NODE_797_length_2584_cov_7.942960	NA	NA	NA	NA	NA	no result	NA
GIM350_NODE_1156_length_2427_cov_10.345957	NA	NA	NA	NA	NA	no result	NA
GIM350_NODE_1064_length_2526_cov_10.649653	NA	NA	NA	NA	NA	no result	NA
GIM350_NODE_1108_length_2483_cov_10.270574	Bacteria	Proteobacteria	Gammaproteobacteria	Enterobacterales	Enterobacteriaceae	Enterobacter	Enterobacter sp. BWH52
GIM439_NODE_956_length_2303_cov_2.477089	NA	NA	NA	NA	NA	no result	NA
GIM350_NODE_1325_length_2231_cov_11.904364	NA	NA	NA	NA	NA	no result	NA
GIM350_NODE_2064_length_1712_cov_10.083180	NA	NA	NA	NA	NA	no result	NA
GIM350_NODE_1361_length_2198_cov_3.248939	NA	NA	NA	NA	NA	no result	NA
GIM392_NODE_273_length_1757_cov_22.766071	NA	NA	NA	NA	NA	no result	NA
GIM439_NODE_811_length_2556_cov_6.102864	NA	NA	NA	NA	NA	no result	NA
GIM350_NODE_1303_length_2252_cov_7.782529	NA	NA	NA	NA	NA	no result	NA
GIM350_NODE_1558_length_2029_cov_8.379611	NA	NA	NA	NA	NA	no result	NA
GIM350_NODE_557_length_3403_cov_8.017438	NA	NA	NA	NA	NA	no result	NA
GIM549_NODE_26_length_3430_cov_6.623322	NA	NA	NA	NA	NA	no result	NA
GIM422_NODE_281_length_1894_cov_23.435333	Bacteria	Proteobacteria	Alphaproteobacteria	Rickettsiales	Anaplasmataceae	Wolbachia	Wolbachia endosymbiont of Culex quinquefasciatus
GIM425_NODE_825_length_1804_cov_4.334105	NA	NA	NA	NA	NA	no result	NA
GIM350_NODE_1495_length_2078_cov_9.243878	NA	NA	NA	NA	NA	no result	NA
GIM392_NODE_283_length_1740_cov_7.395069	NA	NA	NA	NA	NA	no result	NA
GIM392_NODE_190_length_1970_cov_25.838880	NA	NA	NA	NA	NA	no result	NA
GIM350_NODE_1501_length_2071_cov_7.760281	Bacteria	Proteobacteria	Gammaproteobacteria	Enterobacterales	Enterobacteriaceae	Enterobacter	Enterobacter sp. CRENT-193
GIM350_NODE_2485_length_1500_cov_9.783556	Bacteria	Proteobacteria	Gammaproteobacteria	Enterobacterales	Enterobacteriaceae	Enterobacter	Enterobacter cloacae
GIM440_NODE_407_length_1429_cov_5.126479	NA	NA	NA	NA	NA	no result	NA
GIM350_NODE_1555_length_2031_cov_5.774821	Bacteria	Proteobacteria	Gammaproteobacteria	Enterobacterales	Enterobacteriaceae	Enterobacter	Enterobacter sp. UCD-UG_FMILLET
GIM350_NODE_1248_length_2319_cov_12.064674	Bacteria	Proteobacteria				no result
GIM350_NODE_373_length_3981_cov_22.803791	NA	NA	NA	NA	NA	no result	NA
GIM440_NODE_271_length_1613_cov_13.017578	NA	NA	NA	NA	NA	no result	NA
GIM440_NODE_175_length_1863_cov_12.890258	NA	NA	NA	NA	NA	no result	NA
GIM350_NODE_1377_length_2180_cov_10.009986	Bacteria	Proteobacteria	Gammaproteobacteria	Enterobacterales	Enterobacteriaceae	Enterobacter	Enterobacter sp. ST121:950178628
GIM350_NODE_2258_length_1608_cov_8.941868	NA	NA	NA	NA	NA	no result	NA
GIM81_NODE_1708_length_1466_cov_1.504680	NA	NA	NA	NA	NA	no result	NA
GIM439_NODE_1579_length_1736_cov_11.173599	NA	NA	NA	NA	NA	no result	NA
GIM350_NODE_462_length_3688_cov_15.122958	NA	NA	NA	NA	NA	no result	NA
GIM350_NODE_2026_length_1729_cov_14.380751	NA	NA	NA	NA	NA	no result	NA
GIM350_NODE_1597_length_2005_cov_8.067427	NA	NA	NA	NA	NA	no result	NA
GIM392_NODE_209_length_1895_cov_9.633113	NA	NA	NA	NA	NA	no result	NA
GIM392_NODE_545_length_1421_cov_4.791667	NA	NA	NA	NA	NA	no result	NA
GIM549_NODE_2347_length_1156_cov_2.198332	NA	NA	NA	NA	NA	no result	NA
GIM350_NODE_2428_length_1533_cov_6.929945	NA	NA	NA	NA	NA	no result	NA
GIM350_NODE_2754_length_1398_cov_6.049205	NA	NA	NA	NA	NA	no result	NA
GIM440_NODE_392_length_1443_cov_8.413616	NA	NA	NA	NA	NA	no result	NA
GIM440_NODE_205_length_1778_cov_10.929453	NA	NA	NA	NA	NA	no result	NA
GIM393_NODE_501_length_1425_cov_2.692136	NA	NA	NA	NA	NA	no result	NA
GIM425_NODE_4077_length_1172_cov_2.857534	NA	NA	NA	NA	NA	no result	NA
GIM428_NODE_5115_length_1122_cov_3.298565	NA	NA	NA	NA	NA	no result	NA
GIM392_NODE_378_length_1585_cov_6.849469	NA	NA	NA	NA	NA	no result	NA
GIM392_NODE_500_length_1452_cov_3.458909	NA	NA	NA	NA	NA	no result	NA
GIM318_NODE_785_length_1183_cov_4.137432	NA	NA	NA	NA	NA	no result	NA
GIM350_NODE_205_length_5006_cov_6.186245	Bacteria	Proteobacteria	Gammaproteobacteria	Enterobacterales	Enterobacteriaceae	Phytobacter	Phytobacter ursingii
GIM350_NODE_3201_length_1252_cov_6.239149	NA	NA	NA	NA	NA	no result	NA
GIM389_NODE_527_length_1789_cov_47.769860	Bacteria	Proteobacteria	Alphaproteobacteria	Rickettsiales	Anaplasmataceae	Wolbachia	Wolbachia endosymbiont of Culex quinquefasciatus
GIM81_NODE_3912_length_1111_cov_2.861702	NA	NA	NA	NA	NA	no result	NA
GIM440_NODE_542_length_1324_cov_12.978348	NA	NA	NA	NA	NA	no result	NA
GIM392_NODE_983_length_1202_cov_6.048889	NA	NA	NA	NA	NA	no result	NA
GIM392_NODE_775_length_1286_cov_6.642680	NA	NA	NA	NA	NA	no result	NA
GIM392_NODE_847_length_1244_cov_6.157669	NA	NA	NA	NA	NA	no result	NA
GIM439_NODE_367_length_4087_cov_8.679302	NA	NA	NA	NA	NA	no result	NA
GIM439_NODE_529_length_3262_cov_8.155416	NA	NA	NA	NA	NA	no result	NA
GIM350_NODE_3738_length_1111_cov_3.916828	NA	NA	NA	NA	NA	no result	NA
GIM392_NODE_808_length_1271_cov_4.656616	NA	NA	NA	NA	NA	no result	NA
GIM392_NODE_876_length_1235_cov_4.512953	NA	NA	NA	NA	NA	no result	NA
GIM350_NODE_4006_length_1055_cov_5.920245	NA	NA	NA	NA	NA	no result	NA
GIM425_NODE_5548_length_1083_cov_3.648111	NA	NA	NA	NA	NA	no result	NA
GIM424_NODE_1840_length_1208_cov_2.011494	NA	NA	NA	NA	NA	no result	NA
GIM440_NODE_1183_length_1078_cov_8.102897	NA	NA	NA	NA	NA	no result	NA
GIM440_NODE_449_length_1399_cov_8.259455	NA	NA	NA	NA	NA	no result	NA
GIM393_NODE_1127_length_1158_cov_2.963922	NA	NA	NA	NA	NA	no result	NA
GIM440_NODE_866_length_1163_cov_11.592081	NA	NA	NA	NA	NA	no result	NA
GIM393_NODE_954_length_1202_cov_2.301333	NA	NA	NA	NA	NA	no result	NA
GIM440_NODE_1232_length_1068_cov_7.240161	NA	NA	NA	NA	NA	no result	NA
GIM392_NODE_1328_length_1110_cov_6.114230	NA	NA	NA	NA	NA	no result	NA
GIM392_NODE_29_length_3427_cov_8.246866	NA	NA	NA	NA	NA	no result	NA
GIM392_NODE_1477_length_1079_cov_3.658683	NA	NA	NA	NA	NA	no result	NA
GIM549_NODE_3214_length_1065_cov_3.246964	NA	NA	NA	NA	NA	no result	NA
GIM319_NODE_4864_length_1123_cov_3.420650	NA	NA	NA	NA	NA	no result	NA
GIM392_NODE_353_length_1626_cov_7.730148	NA	NA	NA	NA	NA	no result	NA
GIM549_NODE_3499_length_1045_cov_3.125000	NA	NA	NA	NA	NA	no result	NA
GIM392_NODE_170_length_2029_cov_6.923156	NA	NA	NA	NA	NA	no result	NA
GIM394_NODE_1337_length_1098_cov_2.025465	NA	NA	NA	NA	NA	no result	NA
GIM440_NODE_1537_length_1004_cov_6.186624	NA	NA	NA	NA	NA	no result	NA
GIM392_NODE_1727_length_1027_cov_6.582105	NA	NA	NA	NA	NA	no result	NA
GIM440_NODE_1469_length_1017_cov_5.348936	NA	NA	NA	NA	NA	no result	NA
GIM549_NODE_2253_length_1168_cov_6.440880	NA	NA	NA	NA	NA	no result	NA
GIM320_NODE_1218_length_1379_cov_2.051459	NA	NA	NA	NA	NA	no result	NA
GIM395_NODE_1095_length_1306_cov_2.790073	NA	NA	NA	NA	NA	no result	NA
GIM392_NODE_1475_length_1079_cov_4.508982	NA	NA	NA	NA	NA	no result	NA
GIM440_NODE_1257_length_1061_cov_19.566057	NA	NA	NA	NA	NA	no result	NA
GIM95_NODE_22_length_3970_cov_5.511174	NA	NA	NA	NA	NA	no result	NA
GIM433_NODE_2035_length_1174_cov_1.866910	NA	NA	NA	NA	NA	no result	NA
GIM392_NODE_477_length_1474_cov_3.872584	NA	NA	NA	NA	NA	no result	NA
GIM549_NODE_621_length_1570_cov_3.638982	NA	NA	NA	NA	NA	no result	NA
GIM440_NODE_1504_length_1011_cov_5.398287	NA	NA	NA	NA	NA	no result	NA
GIM393_NODE_1046_length_1176_cov_2.549591	NA	NA	NA	NA	NA	no result	NA
GIM392_NODE_1230_length_1136_cov_4.580737	NA	NA	NA	NA	NA	no result	NA
GIM620_NODE_197_length_1486_cov_3.003549	NA	NA	NA	NA	NA	no result	NA
GIM392_NODE_1153_length_1155_cov_5.369202	NA	NA	NA	NA	NA	no result	NA
GIM392_NODE_372_length_1592_cov_5.052805	NA	NA	NA	NA	NA	no result	NA
GIM319_NODE_7023_length_1004_cov_2.435814	NA	NA	NA	NA	NA	no result	NA
GIM549_NODE_3118_length_1073_cov_4.894578	NA	NA	NA	NA	NA	no result	NA
GIM392_NODE_1621_length_1050_cov_1.714286	NA	NA	NA	NA	NA	no result	NA
GIM392_NODE_1389_length_1096_cov_9.420020	NA	NA	NA	NA	NA	no result	NA
GIM393_NODE_355_length_1591_cov_3.676354	NA	NA	NA	NA	NA	no result	NA
GIM476_NODE_435_length_3056_cov_11.990601	Bacteria	Proteobacteria	Gammaproteobacteria	Enterobacterales	Yersiniaceae	Serratia	Serratia sp. TKO39
GIM392_NODE_1650_length_1042_cov_6.652850	NA	NA	NA	NA	NA	no result	NA
GIM393_NODE_261_length_1776_cov_3.133019	NA	NA	NA	NA	NA	no result	NA
GIM392_NODE_1821_length_1014_cov_5.267876	NA	NA	NA	NA	NA	no result	NA
GIM392_NODE_615_length_1368_cov_6.990705	NA	NA	NA	NA	NA	no result	NA
GIM393_NODE_297_length_1691_cov_12.200743	NA	NA	NA	NA	NA	no result	NA
GIM392_NODE_1317_length_1113_cov_9.595560	NA	NA	NA	NA	NA	no result	NA
GIM392_NODE_1147_length_1157_cov_9.500000	NA	NA	NA	NA	NA	no result	NA
GIM387_NODE_1113_length_1072_cov_2.691457	NA	NA	NA	NA	NA	no result	NA
GIM393_NODE_1980_length_1015_cov_3.072495	NA	NA	NA	NA	NA	no result	NA
GIM393_NODE_237_length_1851_cov_9.678692	NA	NA	NA	NA	NA	no result	NA
GIM423_NODE_7897_length_1032_cov_3.164398	NA	NA	NA	NA	NA	no result	NA
GIM440_NODE_758_length_1210_cov_3.091792	NA	NA	NA	NA	NA	no result	NA
GIM350_NODE_2359_length_1555_cov_9.416103	Bacteria	Proteobacteria	Gammaproteobacteria	Enterobacterales	Enterobacteriaceae	Enterobacter
GIM440_NODE_1083_length_1103_cov_5.437622	NA	NA	NA	NA	NA	no result	NA
GIM393_NODE_373_length_1556_cov_2.789723	NA	NA	NA	NA	NA	no result	NA
GIM424_NODE_1693_length_1233_cov_2.666090	NA	NA	NA	NA	NA	no result	NA
GIM440_NODE_1526_length_1006_cov_7.523143	NA	NA	NA	NA	NA	no result	NA
GIM392_NODE_1101_length_1169_cov_5.287546	NA	NA	NA	NA	NA	no result	NA
GIM549_NODE_872_length_1456_cov_2.383611	NA	NA	NA	NA	NA	no result	NA
GIM392_NODE_538_length_1424_cov_4.521901	NA	NA	NA	NA	NA	no result	NA
GIM393_NODE_594_length_1355_cov_4.442097	NA	NA	NA	NA	NA	no result	NA
GIM427_NODE_3409_length_1007_cov_3.553763	NA	NA	NA	NA	NA	no result	NA
GIM393_NODE_1876_length_1027_cov_3.532632	NA	NA	NA	NA	NA	no result	NA
GIM424_NODE_3712_length_1011_cov_4.206638	NA	NA	NA	NA	NA	no result	NA
GIM392_NODE_1294_length_1121_cov_5.096743	NA	NA	NA	NA	NA	no result	NA
GIM320_NODE_3246_length_1060_cov_4.644964	NA	NA	NA	NA	NA	no result	NA
GIM392_NODE_627_length_1357_cov_6.135156	NA	NA	NA	NA	NA	no result	NA
GIM440_NODE_190_length_1824_cov_6.630796	NA	NA	NA	NA	NA	no result	NA
GIM393_NODE_1981_length_1015_cov_2.914712	NA	NA	NA	NA	NA	no result	NA
GIM396_NODE_2434_length_1067_cov_3.683838	NA	NA	NA	NA	NA	no result	NA
GIM350_NODE_967_length_2645_cov_11.196262	Bacteria	Proteobacteria	Gammaproteobacteria	Enterobacterales	Enterobacteriaceae	Phytobacter	Phytobacter ursingii
GIM350_NODE_1039_length_2553_cov_9.436995	Bacteria	Proteobacteria	Gammaproteobacteria	Enterobacterales	Enterobacteriaceae	Phytobacter	Phytobacter ursingii
GIM440_NODE_761_length_1209_cov_11.204947	NA	NA	NA	NA	NA	no result	NA
GIM440_NODE_725_length_1227_cov_13.435652	NA	NA	NA	NA	NA	no result	NA
GIM549_NODE_1294_length_1329_cov_3.269968	NA	NA	NA	NA	NA	no result	NA
GIM440_NODE_294_length_1583_cov_12.623506	NA	NA	NA	NA	NA	no result	NA

## Sheet: estimated completeness
name	aai_completeness	aai_confidence
GIM622_NODE_1138_length_1080_cov_2.356929	NA	NA
GIM576_NODE_6208_length_1021_cov_2.891949	NA	NA
GIM573_NODE_150_length_3346_cov_8.985317	NA	NA
GIM549_NODE_4105_length_1004_cov_4.963323	NA	NA
GIM549_NODE_3964_length_1013_cov_3.246795	NA	NA
GIM472_NODE_385_length_2645_cov_9.373053	NA	NA
GIM472_NODE_298_length_2867_cov_14.903584	NA	NA
GIM440_NODE_445_length_1403_cov_6.187783	NA	NA
GIM440_NODE_350_length_1503_cov_4.650070	NA	NA
GIM440_NODE_1175_length_1080_cov_4.881356	NA	NA
GIM440_NODE_103_length_2161_cov_15.793186	NA	NA
GIM440_NODE_1010_length_1121_cov_6.750000	NA	NA
GIM439_NODE_3304_length_1230_cov_6.519514	NA	NA
GIM439_NODE_3058_length_1272_cov_1.518828	NA	NA
GIM426_NODE_378_length_2248_cov_8.234915	NA	NA
GIM425_NODE_127_length_3202_cov_12.209600	NA	NA
GIM424_NODE_178_length_2803_cov_5.668379	NA	NA
GIM396_NODE_1785_length_1145_cov_2.805243	NA	NA
GIM394_NODE_584_length_1458_cov_4.580739	NA	NA
GIM392_NODE_879_length_1233_cov_8.009516	NA	NA
GIM392_NODE_586_length_1394_cov_2.391800	NA	NA
GIM392_NODE_200_length_1922_cov_10.436314	NA	NA
GIM392_NODE_1374_length_1099_cov_15.447162	NA	NA
GIM392_NODE_1061_length_1180_cov_6.873980	NA	NA
GIM392_NODE_1035_length_1187_cov_4.402703	NA	NA
GIM350_NODE_3832_length_1087_cov_11.497030	NA	NA
GIM35_NODE_5678_length_1028_cov_2.533123	NA	NA
GIM320_NODE_1527_length_1297_cov_4.985246	NA	NA
GIM319_NODE_68_length_3999_cov_6.501275	NA	NA
GIM317_NODE_815_length_1368_cov_2.924090	NA	NA
GIM25_NODE_1730_length_1491_cov_2.463932	NA	NA
GIM455_NODE_1_length_46241_cov_41.282255	99.4788	high
GIM395_NODE_1_length_49523_cov_81.541176	80.4233	high
GIM392_NODE_885_length_1231_cov_20.567591	64.4503	low
GIM350_NODE_47_length_7277_cov_12.622917	60.926	high
GIM389_NODE_28_length_5343_cov_21.783327	59.0664	medium
GIM395_NODE_2_length_39011_cov_54.965840	57.7654	high
GIM384_NODE_1_length_23868_cov_110.130554	46.8553	medium
GIM452_NODE_22_length_18930_cov_91.074895	44.7697	medium
GIM440_NODE_165_length_1888_cov_6.776919	41.5881	high
GIM476_NODE_9_length_17878_cov_24.352733	41.5024	medium
GIM422_NODE_1_length_18438_cov_49.635859	39.0594	medium
GIM475_NODE_25_length_16117_cov_399.592893	34.694	medium
GIM350_NODE_7_length_12160_cov_12.067202	34.6847	high
GIM400_NODE_1_length_17961_cov_34.782767	32.9535	medium
GIM472_NODE_27_length_14512_cov_315.003810	30.4006	medium
GIM440_NODE_464_length_1384_cov_4.781943	29.3112	medium
GIM350_NODE_1_length_27362_cov_20.423896	27.2324	medium
GIM423_NODE_2_length_20317_cov_258.084634	26.8085	medium
GIM400_NODE_242_length_1188_cov_4.795680	26.1826	medium
GIM472_NODE_47_length_11180_cov_724.656399	24.5118	medium
GIM437_NODE_3_length_9416_cov_27.072492	23.1694	low
GIM387_NODE_1007_length_1098_cov_3.049951	22.8101	medium
GIM392_NODE_1401_length_1093_cov_18.280512	22.7466	high
GIM471_NODE_51_length_8588_cov_192.762543	21.13	low
GIM387_NODE_746_length_1191_cov_2.285458	20.9479	medium
GIM350_NODE_3_length_19870_cov_23.159652	19.8232	medium
GIM395_NODE_6_length_12034_cov_47.900811	19.5145	high
GIM439_NODE_56_length_8643_cov_11.092342	19.3909	medium
GIM476_NODE_80_length_7108_cov_20.744418	18.7717	high
GIM430_NODE_2_length_7844_cov_33.515901	17.6706	low
GIM350_NODE_18_length_9821_cov_9.251334	17.6161	high
GIM475_NODE_53_length_8414_cov_34.414418	17.5609	low
GIM439_NODE_40_length_9507_cov_18.950795	17.2527	low
GIM383_NODE_2_length_8020_cov_115.100592	16.9861	medium
GIM350_NODE_191_length_5122_cov_17.366105	16.3935	high
GIM350_NODE_4_length_19754_cov_13.729786	16.1456	medium
GIM574_NODE_6237_length_1006_cov_2.553283	15.8716	low
GIM396_NODE_63_length_7673_cov_254.626646	15.6749	low
GIM350_NODE_43_length_7550_cov_8.706677	15.5818	medium
GIM350_NODE_269_length_4494_cov_11.837899	14.3927	high
GIM439_NODE_156_length_6073_cov_12.744330	14.0889	low
GIM439_NODE_111_length_6905_cov_26.074253	14.0286	low
GIM350_NODE_183_length_5209_cov_8.627436	13.88	low
GIM439_NODE_152_length_6148_cov_14.981387	13.638	low
GIM396_NODE_72_length_5891_cov_153.376677	13.3499	medium
GIM399_NODE_72_length_6525_cov_254.378722	13.0662	medium
GIM476_NODE_105_length_6055_cov_20.624791	12.571	medium
GIM350_NODE_8_length_11746_cov_19.917902	12.3062	low
GIM350_NODE_169_length_5295_cov_10.401112	12.2585	high
GIM350_NODE_219_length_4857_cov_7.903556	11.95	high
GIM439_NODE_168_length_5944_cov_7.833987	11.6964	medium
GIM350_NODE_222_length_4843_cov_22.841376	11.4924	medium
GIM350_NODE_173_length_5251_cov_12.240433	11.3513	high
GIM476_NODE_133_length_5420_cov_30.978664	10.8838	high
GIM350_NODE_291_length_4367_cov_7.705594	10.8418	high
GIM350_NODE_449_length_3715_cov_15.776526	10.6966	high
GIM350_NODE_156_length_5449_cov_9.276433	10.5003	high
GIM350_NODE_220_length_4849_cov_6.126572	10.302	high
GIM350_NODE_256_length_4563_cov_8.183683	9.8769	high
GIM422_NODE_23_length_4931_cov_57.049444	9.74443	medium
GIM350_NODE_408_length_3842_cov_9.800266	9.16129	high
GIM393_NODE_85_length_4572_cov_7.005339	9.1387	high
GIM350_NODE_704_length_3073_cov_10.655541	9.04296	high
GIM439_NODE_532_length_3248_cov_12.649322	8.39059	medium
GIM350_NODE_430_length_3761_cov_9.276059	8.30353	high
GIM389_NODE_41_length_4786_cov_48.490125	8.1121	low
GIM350_NODE_488_length_3603_cov_10.846568	7.88031	high
GIM400_NODE_9_length_3715_cov_18.666575	7.87764	low
GIM439_NODE_511_length_3345_cov_12.118421	7.78045	medium
GIM423_NODE_195_length_3240_cov_77.369902	7.76343	low
GIM350_NODE_941_length_2680_cov_5.159816	7.71683	medium
GIM350_NODE_1176_length_2396_cov_5.503234	7.66233	high
GIM350_NODE_479_length_3631_cov_8.845526	7.64622	high
GIM350_NODE_498_length_3565_cov_9.044151	7.35749	high
GIM350_NODE_432_length_3758_cov_8.146699	7.29319	high
GIM439_NODE_329_length_4318_cov_18.553407	7.28574	low
GIM394_NODE_59_length_5143_cov_13.081524	7.0714	medium
GIM350_NODE_50_length_7038_cov_18.380980	7.03828	medium
GIM350_NODE_754_length_2971_cov_10.953697	6.78396	medium
GIM476_NODE_42_length_9701_cov_134.937448	6.73748	low
GIM350_NODE_835_length_2849_cov_12.462843	6.70548	high
GIM350_NODE_415_length_3817_cov_7.514439	6.66981	high
GIM476_NODE_406_length_3177_cov_20.609677	6.60906	high
GIM350_NODE_551_length_3415_cov_7.260036	6.32084	low
GIM350_NODE_1166_length_2413_cov_7.711901	6.26344	high
GIM476_NODE_482_length_2866_cov_25.367874	6.25477	low
GIM350_NODE_1008_length_2599_cov_6.336241	6.20183	high
GIM350_NODE_945_length_2674_cov_15.261841	6.07785	low
GIM350_NODE_977_length_2629_cov_8.894592	6.07041	medium
GIM350_NODE_880_length_2760_cov_8.609765	5.99715	high
GIM350_NODE_924_length_2703_cov_9.054075	5.87368	high
GIM320_NODE_39_length_3595_cov_6.444002	5.83702	medium
GIM350_NODE_1027_length_2571_cov_9.000401	5.58674	high
GIM350_NODE_883_length_2755_cov_10.786781	5.5332	high
GIM439_NODE_797_length_2584_cov_7.942960	5.49769	high
GIM350_NODE_1156_length_2427_cov_10.345957	5.41456	medium
GIM350_NODE_1064_length_2526_cov_10.649653	5.39796	high
GIM350_NODE_1108_length_2483_cov_10.270574	5.35918	medium
GIM439_NODE_956_length_2303_cov_2.477089	5.2673	medium
GIM350_NODE_1325_length_2231_cov_11.904364	5.01987	high
GIM350_NODE_2064_length_1712_cov_10.083180	4.8587	medium
GIM350_NODE_1361_length_2198_cov_3.248939	4.84204	high
GIM392_NODE_273_length_1757_cov_22.766071	4.77901	low
GIM439_NODE_811_length_2556_cov_6.102864	4.77766	low
GIM350_NODE_1303_length_2252_cov_7.782529	4.71955	high
GIM350_NODE_1558_length_2029_cov_8.379611	4.69351	high
GIM350_NODE_557_length_3403_cov_8.017438	4.57191	medium
GIM549_NODE_26_length_3430_cov_6.623322	4.55681	low
GIM422_NODE_281_length_1894_cov_23.435333	4.53946	low
GIM425_NODE_825_length_1804_cov_4.334105	4.50988	medium
GIM350_NODE_1495_length_2078_cov_9.243878	4.45581	high
GIM392_NODE_283_length_1740_cov_7.395069	4.34128	low
GIM392_NODE_190_length_1970_cov_25.838880	4.33455	medium
GIM350_NODE_1501_length_2071_cov_7.760281	4.30198	medium
GIM350_NODE_2485_length_1500_cov_9.783556	4.24239	high
GIM440_NODE_407_length_1429_cov_5.126479	4.20015	medium
GIM350_NODE_1555_length_2031_cov_5.774821	4.09144	high
GIM350_NODE_1248_length_2319_cov_12.064674	4.04644	high
GIM350_NODE_373_length_3981_cov_22.803791	4.00261	medium
GIM440_NODE_271_length_1613_cov_13.017578	3.98816	medium
GIM440_NODE_175_length_1863_cov_12.890258	3.8259	low
GIM350_NODE_1377_length_2180_cov_10.009986	3.80932	high
GIM350_NODE_2258_length_1608_cov_8.941868	3.72247	high
GIM81_NODE_1708_length_1466_cov_1.504680	3.72232	low
GIM439_NODE_1579_length_1736_cov_11.173599	3.71114	high
GIM350_NODE_462_length_3688_cov_15.122958	3.70776	high
GIM350_NODE_2026_length_1729_cov_14.380751	3.69486	medium
GIM350_NODE_1597_length_2005_cov_8.067427	3.50353	high
GIM392_NODE_209_length_1895_cov_9.633113	3.40254	high
GIM392_NODE_545_length_1421_cov_4.791667	3.37038	low
GIM549_NODE_2347_length_1156_cov_2.198332	3.30346	low
GIM350_NODE_2428_length_1533_cov_6.929945	3.27974	medium
GIM350_NODE_2754_length_1398_cov_6.049205	3.26721	high
GIM440_NODE_392_length_1443_cov_8.413616	3.16617	low
GIM440_NODE_205_length_1778_cov_10.929453	3.15874	low
GIM393_NODE_501_length_1425_cov_2.692136	3.15234	medium
GIM425_NODE_4077_length_1172_cov_2.857534	3.12449	low
GIM428_NODE_5115_length_1122_cov_3.298565	3.11902	high
GIM392_NODE_378_length_1585_cov_6.849469	3.10101	medium
GIM392_NODE_500_length_1452_cov_3.458909	3.08842	low
GIM318_NODE_785_length_1183_cov_4.137432	3.08044	medium
GIM350_NODE_205_length_5006_cov_6.186245	3.03236	low
GIM350_NODE_3201_length_1252_cov_6.239149	3.02853	high
GIM389_NODE_527_length_1789_cov_47.769860	3.01041	medium
GIM81_NODE_3912_length_1111_cov_2.861702	2.94425	low
GIM440_NODE_542_length_1324_cov_12.978348	2.92291	high
GIM392_NODE_983_length_1202_cov_6.048889	2.88657	medium
GIM392_NODE_775_length_1286_cov_6.642680	2.86104	medium
GIM392_NODE_847_length_1244_cov_6.157669	2.82857	medium
GIM439_NODE_367_length_4087_cov_8.679302	2.81754	low
GIM439_NODE_529_length_3262_cov_8.155416	2.78597	low
GIM350_NODE_3738_length_1111_cov_3.916828	2.76845	high
GIM392_NODE_808_length_1271_cov_4.656616	2.74468	medium
GIM392_NODE_876_length_1235_cov_4.512953	2.65743	low
GIM350_NODE_4006_length_1055_cov_5.920245	2.65193	high
GIM425_NODE_5548_length_1083_cov_3.648111	2.62893	medium
GIM424_NODE_1840_length_1208_cov_2.011494	2.62493	medium
GIM440_NODE_1183_length_1078_cov_8.102897	2.59064	low
GIM440_NODE_449_length_1399_cov_8.259455	2.5889	low
GIM393_NODE_1127_length_1158_cov_2.963922	2.58056	low
GIM440_NODE_866_length_1163_cov_11.592081	2.50503	medium
GIM393_NODE_954_length_1202_cov_2.301333	2.48959	medium
GIM440_NODE_1232_length_1068_cov_7.240161	2.47494	low
GIM392_NODE_1328_length_1110_cov_6.114230	2.45966	high
GIM392_NODE_29_length_3427_cov_8.246866	2.42064	low
GIM392_NODE_1477_length_1079_cov_3.658683	2.38628	medium
GIM549_NODE_3214_length_1065_cov_3.246964	2.3156	high
GIM319_NODE_4864_length_1123_cov_3.420650	2.22479	medium
GIM392_NODE_353_length_1626_cov_7.730148	2.21357	low
GIM549_NODE_3499_length_1045_cov_3.125000	2.20966	medium
GIM392_NODE_170_length_2029_cov_6.923156	2.20268	medium
GIM394_NODE_1337_length_1098_cov_2.025465	2.20257	high
GIM440_NODE_1537_length_1004_cov_6.186624	2.12751	low
GIM392_NODE_1727_length_1027_cov_6.582105	2.11858	medium
GIM440_NODE_1469_length_1017_cov_5.348936	2.03195	medium
GIM549_NODE_2253_length_1168_cov_6.440880	1.98473	medium
GIM320_NODE_1218_length_1379_cov_2.051459	1.97619	medium
GIM395_NODE_1095_length_1306_cov_2.790073	1.96193	medium
GIM392_NODE_1475_length_1079_cov_4.508982	1.8918	medium
GIM440_NODE_1257_length_1061_cov_19.566057	1.89059	medium
GIM95_NODE_22_length_3970_cov_5.511174	1.87066	low
GIM433_NODE_2035_length_1174_cov_1.866910	1.84437	medium
GIM392_NODE_477_length_1474_cov_3.872584	1.83393	high
GIM549_NODE_621_length_1570_cov_3.638982	1.8179	low
GIM440_NODE_1504_length_1011_cov_5.398287	1.77056	medium
GIM393_NODE_1046_length_1176_cov_2.549591	1.70754	medium
GIM392_NODE_1230_length_1136_cov_4.580737	1.69011	medium
GIM620_NODE_197_length_1486_cov_3.003549	1.63715	low
GIM392_NODE_1153_length_1155_cov_5.369202	1.59635	high
GIM392_NODE_372_length_1592_cov_5.052805	1.57235	high
GIM319_NODE_7023_length_1004_cov_2.435814	1.54443	low
GIM549_NODE_3118_length_1073_cov_4.894578	1.53859	low
GIM392_NODE_1621_length_1050_cov_1.714286	1.47814	medium
GIM392_NODE_1389_length_1096_cov_9.420020	1.38011	medium
GIM393_NODE_355_length_1591_cov_3.676354	1.37705	low
GIM476_NODE_435_length_3056_cov_11.990601	1.35984	low
GIM392_NODE_1650_length_1042_cov_6.652850	1.35259	high
GIM393_NODE_261_length_1776_cov_3.133019	1.29421	high
GIM392_NODE_1821_length_1014_cov_5.267876	1.27988	medium
GIM392_NODE_615_length_1368_cov_6.990705	1.23498	low
GIM393_NODE_297_length_1691_cov_12.200743	1.2344	medium
GIM392_NODE_1317_length_1113_cov_9.595560	1.17625	low
GIM392_NODE_1147_length_1157_cov_9.500000	1.17294	medium
GIM387_NODE_1113_length_1072_cov_2.691457	1.16814	high
GIM393_NODE_1980_length_1015_cov_3.072495	1.16727	medium
GIM393_NODE_237_length_1851_cov_9.678692	1.14815	medium
GIM423_NODE_7897_length_1032_cov_3.164398	1.12439	medium
GIM440_NODE_758_length_1210_cov_3.091792	1.1097	medium
GIM350_NODE_2359_length_1555_cov_9.416103	1.0457	high
GIM440_NODE_1083_length_1103_cov_5.437622	1.02185	low
GIM393_NODE_373_length_1556_cov_2.789723	1.02115	high
GIM424_NODE_1693_length_1233_cov_2.666090	1.00734	high
GIM440_NODE_1526_length_1006_cov_7.523143	0.997893	medium
GIM392_NODE_1101_length_1169_cov_5.287546	0.977045	medium
GIM549_NODE_872_length_1456_cov_2.383611	0.917848	medium
GIM392_NODE_538_length_1424_cov_4.521901	0.884501	medium
GIM393_NODE_594_length_1355_cov_4.442097	0.825523	high
GIM427_NODE_3409_length_1007_cov_3.553763	0.777409	low
GIM393_NODE_1876_length_1027_cov_3.532632	0.725672	high
GIM424_NODE_3712_length_1011_cov_4.206638	0.70645	medium
GIM392_NODE_1294_length_1121_cov_5.096743	0.68977	high
GIM320_NODE_3246_length_1060_cov_4.644964	0.640677	high
GIM392_NODE_627_length_1357_cov_6.135156	0.622118	high
GIM440_NODE_190_length_1824_cov_6.630796	0.619685	low
GIM393_NODE_1981_length_1015_cov_2.914712	0.611932	high
GIM396_NODE_2434_length_1067_cov_3.683838	0.602803	medium
GIM350_NODE_967_length_2645_cov_11.196262	0.582163	low
GIM350_NODE_1039_length_2553_cov_9.436995	0.580226	low
GIM440_NODE_761_length_1209_cov_11.204947	0.420987	medium
GIM440_NODE_725_length_1227_cov_13.435652	0.390912	high
GIM549_NODE_1294_length_1329_cov_3.269968	0.359472	high
GIM440_NODE_294_length_1583_cov_12.623506	0.132936	low

## Sheet: abundance in Aedes
name	GIM21	GIM22	GIM23	GIM24	GIM25	GIM26	GIM27	GIM28	GIM29	GIM30	GIM31	GIM32	GIM33	GIM34	GIM35	GIM36	GIM37	GIM38	GIM39	GIM40	GIM81	GIM82	GIM83	GIM84	GIM85	GIM86	GIM87	GIM88	GIM89	GIM90	GIM91	GIM92	GIM93	GIM94	GIM95	GIM96	GIM97	GIM98	GIM99	GIM100	GIM572	GIM573	GIM574	GIM575	GIM576	GIM577	GIM578	GIM580	GIM581
GIM622_NODE_1138_length_1080_cov_2.356929	0	0	0	0	0	0	0	0	0	0	0	0	0	0	0	0	0	0	0	0	0	0	0	0	0	0	0	0	0	0	0	0	0	0	0	0	0	0	0	0	0	0	0	0	0	0	0	0	0
GIM576_NODE_6208_length_1021_cov_2.891949	0	0	0	0	0	0	0	0	0	0	0	0	0	0	0	0	0	0	0	0	0	0	0	0	0	0	0	0	0	0	0	0	0	0	0	0	0	0	0	0	0	0	0	0	54	0	0	0	0
GIM573_NODE_150_length_3346_cov_8.985317	285	290	237	201	355	275	0	184	440	0	227	179	0	114	371	415	233	283	0	264	369	0	330	0	197	0	0	0	0	427	0	0	231	0	0	332	160	285	425	287	0	662	255	0	317	307	370	0	0
GIM549_NODE_4105_length_1004_cov_4.963323	0	0	0	0	0	0	0	0	0	0	0	0	0	0	0	0	0	0	0	0	0	0	0	0	0	0	0	0	0	0	0	0	0	0	0	0	0	0	0	0	0	0	0	0	0	0	0	0	0
GIM549_NODE_3964_length_1013_cov_3.246795	0	0	0	0	0	0	0	0	0	0	0	0	0	0	0	0	0	0	0	0	0	0	0	0	0	0	0	0	0	0	0	0	0	0	0	0	0	0	0	0	0	0	0	0	0	0	0	0	0
GIM472_NODE_385_length_2645_cov_9.373053	0	0	0	0	0	0	0	0	0	0	0	0	0	0	0	0	0	3	1	0	0	0	0	0	0	0	0	0	0	0	0	0	0	0	0	0	0	0	0	0	0	0	0	0	0	0	0	0	0
GIM472_NODE_298_length_2867_cov_14.903584	0	0	0	0	0	0	0	0	0	0	0	0	0	0	0	0	0	0	4	0	0	0	0	0	0	0	0	0	0	0	0	0	0	0	0	0	0	0	0	0	0	0	0	0	0	0	0	0	0
GIM440_NODE_445_length_1403_cov_6.187783	0	0	0	0	0	0	0	0	0	0	0	0	0	0	0	0	0	0	0	0	0	0	0	0	0	0	0	0	0	0	0	0	0	0	0	0	0	0	0	0	0	0	0	0	0	0	0	0	0
GIM440_NODE_350_length_1503_cov_4.650070	0	0	0	0	0	0	0	0	0	0	0	0	0	0	0	0	0	0	0	0	0	0	0	0	0	0	0	0	0	0	0	0	0	0	0	0	0	0	0	0	0	0	0	0	0	0	0	0	0
GIM440_NODE_1175_length_1080_cov_4.881356	0	0	0	0	0	0	0	0	0	0	0	0	0	0	0	0	0	0	0	0	0	0	0	0	0	0	0	0	0	0	0	0	0	0	0	0	0	0	0	0	0	0	0	0	0	0	0	0	0
GIM440_NODE_103_length_2161_cov_15.793186	0	0	0	0	0	0	0	0	0	0	0	0	0	0	0	0	0	0	0	0	0	0	0	0	0	0	0	0	0	0	0	0	0	0	0	0	0	0	0	0	0	0	0	0	0	0	0	0	0
GIM440_NODE_1010_length_1121_cov_6.750000	0	0	0	0	0	0	0	0	0	0	0	0	0	0	0	0	0	0	0	0	0	0	0	0	0	0	0	0	0	0	0	0	0	0	0	0	0	0	0	0	0	0	0	0	0	0	0	0	0
GIM439_NODE_3304_length_1230_cov_6.519514	0	0	0	0	0	0	0	0	0	0	0	0	0	0	0	0	0	0	0	0	0	0	0	0	0	0	0	0	0	0	0	0	0	0	0	0	0	0	0	0	0	0	0	0	0	0	0	0	0
GIM439_NODE_3058_length_1272_cov_1.518828	0	0	0	0	0	0	0	0	0	0	0	0	0	0	0	0	0	0	0	0	0	0	0	0	0	0	0	0	0	0	0	0	0	0	0	0	0	0	0	0	0	0	0	0	0	0	0	0	0
GIM426_NODE_378_length_2248_cov_8.234915	0	0	0	0	0	0	0	0	0	0	0	0	0	0	0	0	0	1	0	0	0	0	0	0	0	0	0	0	0	0	0	0	0	0	0	0	0	0	0	0	0	0	0	0	0	0	0	0	0
GIM425_NODE_127_length_3202_cov_12.209600	0	0	0	0	0	0	0	0	0	0	0	0	0	0	0	0	0	1	0	0	0	0	0	0	0	0	0	0	0	0	0	0	0	0	0	0	0	0	0	0	0	0	0	0	0	0	0	0	0
GIM424_NODE_178_length_2803_cov_5.668379	0	0	0	0	0	0	0	24	0	0	0	0	0	0	0	0	0	0	2	0	0	0	0	0	0	0	0	0	0	0	0	0	0	0	0	0	0	0	0	67	0	0	0	0	0	0	0	0	0
GIM396_NODE_1785_length_1145_cov_2.805243	0	0	0	0	0	0	0	0	0	0	0	0	0	0	0	0	0	0	0	0	0	0	0	0	0	0	0	0	0	0	0	0	0	0	0	0	0	0	0	0	0	0	0	0	0	0	0	0	0
GIM394_NODE_584_length_1458_cov_4.580739	0	0	0	0	0	0	0	0	0	0	0	0	0	0	0	0	0	0	0	0	0	0	0	0	0	0	0	0	0	0	0	0	0	0	0	0	0	0	0	0	0	0	0	0	0	0	0	0	0
GIM392_NODE_879_length_1233_cov_8.009516	0	0	0	0	0	0	0	0	0	0	0	0	0	0	0	0	0	0	0	0	0	0	0	0	0	0	0	0	0	0	0	0	0	0	0	0	0	0	0	0	0	0	0	0	0	0	0	0	0
GIM392_NODE_586_length_1394_cov_2.391800	0	0	0	0	0	0	0	0	0	0	0	0	0	0	0	0	0	0	2	0	0	0	0	0	0	0	0	0	0	0	0	0	0	0	0	0	0	0	0	0	0	0	0	0	0	0	0	0	0
GIM392_NODE_200_length_1922_cov_10.436314	0	0	0	0	0	0	0	0	0	0	0	0	0	0	0	0	0	0	6	0	0	0	0	0	0	0	0	0	0	0	0	0	0	0	0	0	0	0	0	0	0	0	0	0	0	0	0	0	0
GIM392_NODE_1374_length_1099_cov_15.447162	0	0	0	0	0	0	0	0	0	0	0	0	0	0	0	0	0	0	0	0	0	0	0	0	0	0	0	0	0	0	0	0	0	0	0	0	0	0	0	0	0	0	0	0	0	0	0	0	0
GIM392_NODE_1061_length_1180_cov_6.873980	0	0	0	0	0	0	0	0	0	0	0	0	0	0	0	0	0	0	0	0	0	0	0	0	0	0	0	0	0	0	0	0	0	0	0	0	0	0	0	0	0	0	0	0	0	0	0	0	0
GIM392_NODE_1035_length_1187_cov_4.402703	0	0	0	0	0	0	0	0	0	0	0	0	0	0	0	0	0	0	1	0	0	0	0	0	0	0	0	0	0	0	0	0	0	0	0	0	0	0	0	0	0	0	0	0	0	0	0	0	0
GIM350_NODE_3832_length_1087_cov_11.497030	0	0	0	0	0	0	0	0	0	0	0	0	0	0	0	0	0	0	0	0	0	0	0	0	0	0	0	0	0	0	0	0	0	0	0	0	0	0	0	0	0	0	0	0	0	0	0	0	0
GIM35_NODE_5678_length_1028_cov_2.533123	0	0	0	0	0	0	0	0	0	0	0	0	0	0	48	0	0	0	0	0	0	0	0	0	0	0	0	0	0	0	0	0	0	0	0	0	0	0	0	0	0	0	0	0	0	0	0	0	0
GIM320_NODE_1527_length_1297_cov_4.985246	0	0	0	0	0	0	0	0	0	0	0	7	0	0	0	0	0	0	0	0	0	0	0	0	0	0	0	0	0	0	0	0	0	0	0	0	0	0	0	0	0	0	0	0	0	0	0	0	0
GIM319_NODE_68_length_3999_cov_6.501275	606	907	812	0	717	752	856	582	630	692	677	675	503	488	1043	661	861	0	235	578	1071	419	0	467	380	464	468	0	0	813	593	0	0	431	414	664	624	660	0	591	730	1457	691	575	1086	746	1194	854	660
GIM317_NODE_815_length_1368_cov_2.924090	0	0	0	0	0	0	0	0	0	0	0	0	0	0	0	0	0	0	0	0	0	0	0	0	0	0	0	0	0	0	0	0	0	0	0	0	0	0	0	0	0	0	0	0	0	0	0	0	0
GIM25_NODE_1730_length_1491_cov_2.463932	0	0	0	0	65	0	0	0	0	0	0	0	0	0	0	0	0	0	0	0	0	0	0	0	0	0	0	0	0	0	0	0	0	0	0	0	0	0	0	0	0	0	0	0	62	0	0	0	0
GIM455_NODE_1_length_46241_cov_41.282255	0	0	0	0	2	0	0	0	0	0	0	0	0	0	0	0	0	14	10	2	0	0	0	0	0	0	0	0	0	0	0	0	0	0	0	0	0	0	0	0	0	0	0	0	0	0	0	0	0
GIM395_NODE_1_length_49523_cov_81.541176	0	0	0	0	0	0	0	0	0	0	0	0	0	0	0	0	0	0	6	0	0	0	0	0	0	0	0	0	0	0	0	0	0	0	0	0	0	0	0	0	0	0	0	0	0	0	0	0	0
GIM392_NODE_885_length_1231_cov_20.567591	0	0	0	0	0	0	0	0	0	0	18	0	0	0	0	0	0	0	10	0	0	0	0	0	0	0	0	0	0	0	0	0	0	0	0	0	0	0	0	0	0	0	0	0	0	0	0	0	0
GIM350_NODE_47_length_7277_cov_12.622917	0	0	0	0	0	0	0	0	0	0	0	0	0	0	0	0	0	0	0	0	0	0	0	0	0	0	0	0	0	0	0	0	0	0	0	0	0	0	0	0	0	0	0	0	0	0	0	0	0
GIM389_NODE_28_length_5343_cov_21.783327	0	0	0	0	0	0	0	0	0	0	0	0	0	0	0	0	0	7	2	11	0	0	0	0	0	0	0	0	0	0	0	0	0	0	0	0	0	0	0	0	0	0	0	0	0	0	0	0	0
GIM395_NODE_2_length_39011_cov_54.965840	0	0	0	0	0	0	0	0	0	0	0	0	0	0	0	0	0	0	2	0	0	0	0	0	0	0	0	0	0	0	0	0	0	0	0	0	0	0	0	0	0	0	0	0	0	0	0	0	0
GIM384_NODE_1_length_23868_cov_110.130554	0	0	0	0	0	0	0	0	0	0	0	0	0	0	0	0	0	22	19	10	0	0	0	0	0	0	0	0	0	0	0	0	0	0	0	0	0	0	0	0	0	0	0	0	0	0	0	0	0
GIM452_NODE_22_length_18930_cov_91.074895	0	0	0	0	0	0	0	0	0	0	0	0	0	0	0	0	0	35	36	0	0	0	0	0	0	0	0	0	0	0	0	0	0	0	0	0	0	0	0	0	0	0	0	0	0	0	0	0	0
GIM440_NODE_165_length_1888_cov_6.776919	0	0	0	0	0	0	0	0	0	0	0	0	0	0	0	0	0	0	0	0	0	0	0	0	0	0	0	0	0	0	0	0	0	0	0	0	0	0	0	0	0	0	0	0	0	0	0	0	0
GIM476_NODE_9_length_17878_cov_24.352733	0	0	0	0	0	0	0	0	0	0	0	0	0	0	0	0	0	0	0	0	0	0	0	0	0	0	0	0	0	0	0	0	0	0	0	0	0	0	0	0	0	0	0	0	0	0	0	0	0
GIM422_NODE_1_length_18438_cov_49.635859	0	0	0	0	0	0	0	0	0	0	0	0	0	0	0	0	0	14	23	0	0	0	0	0	0	0	0	0	0	0	0	0	0	0	0	0	0	0	0	0	0	0	0	0	0	0	0	0	0
GIM475_NODE_25_length_16117_cov_399.592893	0	0	0	0	0	153	0	242	0	0	236	230	230	0	0	0	0	50	30	12	0	0	0	0	0	0	0	0	175	157	199	0	0	0	0	226	0	0	0	0	0	0	0	0	0	0	0	0	0
GIM350_NODE_7_length_12160_cov_12.067202	0	0	0	0	0	0	0	0	0	0	0	0	0	0	0	0	0	0	0	0	0	0	0	0	0	0	0	0	0	0	0	0	0	0	0	0	0	0	0	0	0	0	0	0	0	0	0	0	0
GIM400_NODE_1_length_17961_cov_34.782767	0	0	0	158	0	167	0	0	0	249	0	201	0	0	76	0	186	62	90	11	0	0	0	0	0	0	0	0	0	0	135	0	301	0	0	161	0	0	0	0	0	0	0	0	0	0	0	0	0
GIM472_NODE_27_length_14512_cov_315.003810	0	0	0	0	0	0	0	0	0	0	0	0	0	0	0	0	0	22	12	0	0	0	0	0	0	0	0	0	0	0	0	0	0	0	0	0	0	0	0	0	0	0	0	0	0	0	0	0	0
GIM440_NODE_464_length_1384_cov_4.781943	0	0	0	0	0	0	0	0	0	0	0	0	0	0	0	0	0	0	0	0	0	0	0	0	0	0	0	0	0	0	0	0	0	0	0	0	0	0	0	0	0	0	0	0	0	0	0	0	0
GIM350_NODE_1_length_27362_cov_20.423896	0	0	0	0	0	0	0	0	0	0	0	0	0	0	0	0	0	0	0	0	0	0	0	0	0	0	0	0	0	0	0	0	0	0	0	0	0	0	0	0	0	0	0	0	0	0	0	0	0
GIM423_NODE_2_length_20317_cov_258.084634	0	0	0	0	0	0	0	0	0	0	0	0	0	0	0	0	0	0	2	0	0	0	0	0	0	0	0	0	0	0	0	0	0	0	0	0	0	0	0	0	0	0	0	0	0	0	0	0	0
GIM400_NODE_242_length_1188_cov_4.795680	0	0	0	0	0	0	0	0	0	0	0	0	0	0	0	0	0	0	0	0	0	0	0	0	0	0	0	0	0	0	0	0	0	0	0	0	0	0	0	0	0	0	0	0	0	0	0	0	0
GIM472_NODE_47_length_11180_cov_724.656399	0	0	0	0	0	0	0	0	0	0	0	0	0	0	0	0	0	30	35	6	0	0	0	0	0	0	0	0	0	0	0	0	0	0	0	0	0	0	0	0	0	0	0	0	0	0	0	0	0
GIM437_NODE_3_length_9416_cov_27.072492	0	0	0	0	0	0	0	0	0	0	0	0	0	0	0	0	0	14	8	2	0	0	0	0	0	0	0	0	0	0	0	0	0	0	0	0	0	0	0	0	0	0	0	0	0	0	0	0	0
GIM387_NODE_1007_length_1098_cov_3.049951	0	0	0	0	0	0	0	0	0	0	0	0	0	0	0	0	0	2	0	0	0	0	0	0	0	0	0	0	0	0	0	0	0	0	0	0	0	0	0	0	0	0	0	0	0	0	0	0	0
GIM392_NODE_1401_length_1093_cov_18.280512	0	0	0	0	0	0	0	0	0	0	0	0	0	0	0	0	0	0	0	0	0	0	0	0	0	0	0	0	0	0	0	0	0	0	0	0	0	0	0	0	0	0	0	0	0	0	0	0	0
GIM471_NODE_51_length_8588_cov_192.762543	0	0	0	0	0	0	0	0	0	0	0	0	0	0	0	0	0	6	2	0	0	0	0	0	0	0	0	0	0	0	0	0	0	0	0	0	0	0	0	0	0	0	0	0	0	0	0	0	0
GIM387_NODE_746_length_1191_cov_2.285458	0	0	0	0	0	0	0	0	0	0	0	0	0	0	0	0	0	0	0	0	0	0	0	0	0	0	0	0	0	0	0	0	0	0	0	0	0	0	0	0	0	0	0	0	0	0	0	0	0
GIM350_NODE_3_length_19870_cov_23.159652	0	0	0	0	0	0	0	0	0	0	0	0	0	0	0	0	0	0	0	0	0	0	0	0	0	0	0	0	0	0	0	0	0	0	0	0	0	0	0	0	0	0	0	0	0	0	0	0	0
GIM395_NODE_6_length_12034_cov_47.900811	0	0	0	0	0	0	0	0	0	0	0	0	0	0	0	0	0	0	0	0	0	0	0	0	0	0	0	0	0	0	0	0	0	0	0	0	0	0	0	0	0	0	0	0	0	0	0	0	0
GIM439_NODE_56_length_8643_cov_11.092342	0	0	0	0	0	0	0	0	0	0	0	0	0	0	0	0	0	0	0	0	0	0	0	0	0	0	0	0	0	0	0	0	0	0	0	0	0	0	0	0	0	0	0	0	0	0	0	0	0
GIM476_NODE_80_length_7108_cov_20.744418	0	0	0	0	0	0	0	0	0	0	0	0	0	0	0	0	0	0	0	0	0	0	0	0	0	0	0	0	0	0	0	0	0	0	0	0	0	0	0	0	0	0	0	0	0	0	0	0	0
GIM430_NODE_2_length_7844_cov_33.515901	0	0	0	0	0	0	0	0	0	0	0	0	0	0	0	0	0	14	16	0	0	0	0	0	0	0	0	0	0	0	0	0	0	0	0	0	0	0	0	0	0	0	0	0	0	0	0	0	0
GIM350_NODE_18_length_9821_cov_9.251334	0	0	0	0	0	0	0	0	0	0	0	0	0	0	0	0	0	0	0	0	0	0	0	0	0	0	0	0	0	0	0	0	0	0	0	0	0	0	0	0	0	0	0	0	0	0	0	0	0
GIM475_NODE_53_length_8414_cov_34.414418	0	0	0	0	0	0	0	0	0	0	0	0	0	0	0	0	0	10	8	0	0	0	0	0	0	0	0	0	0	0	0	0	0	0	0	0	0	0	0	0	0	0	0	0	0	0	0	0	0
GIM439_NODE_40_length_9507_cov_18.950795	0	0	0	0	0	0	0	0	0	0	0	0	0	0	0	0	0	0	0	0	0	0	0	0	0	0	0	0	0	0	0	0	0	0	0	0	0	0	0	0	0	0	0	0	0	0	0	0	0
GIM383_NODE_2_length_8020_cov_115.100592	0	0	0	0	0	85	0	0	0	208	0	0	0	0	0	0	0	23	26	6	0	0	0	0	0	0	0	0	0	0	0	0	0	0	0	0	0	0	0	0	0	0	0	0	0	0	0	0	0
GIM350_NODE_191_length_5122_cov_17.366105	0	0	0	0	0	0	0	0	0	0	0	0	0	0	0	0	0	0	0	0	0	0	0	0	0	0	0	0	0	0	0	0	0	0	0	0	0	0	0	0	0	0	0	0	0	0	0	0	0
GIM350_NODE_4_length_19754_cov_13.729786	0	0	0	0	0	0	0	0	0	0	0	0	0	0	0	0	0	0	0	0	0	0	0	0	0	0	0	0	0	0	0	0	0	0	0	0	0	0	0	0	0	0	0	0	0	0	0	0	0
GIM574_NODE_6237_length_1006_cov_2.553283	0	0	0	0	0	0	0	0	0	0	0	0	0	0	0	0	0	0	0	0	0	0	0	0	0	0	0	0	0	0	0	0	0	0	0	0	0	0	0	0	0	0	61	0	0	0	0	0	0
GIM396_NODE_63_length_7673_cov_254.626646	0	0	0	0	0	0	0	0	0	0	0	0	0	0	0	0	0	16	16	0	0	0	0	0	0	0	0	0	0	0	0	0	0	0	0	0	0	0	0	0	0	0	0	0	0	0	0	0	0
GIM350_NODE_43_length_7550_cov_8.706677	0	0	0	0	0	0	0	0	0	0	0	0	0	0	0	0	0	0	0	0	0	0	0	0	0	0	0	0	0	0	0	0	0	0	0	0	0	0	0	0	0	0	0	0	0	0	0	0	0
GIM350_NODE_269_length_4494_cov_11.837899	0	0	0	0	0	0	0	0	0	0	0	0	0	0	0	0	0	0	0	0	0	0	0	0	0	0	0	0	0	0	0	0	0	0	0	0	0	0	0	0	0	0	0	0	0	0	0	0	0
GIM439_NODE_156_length_6073_cov_12.744330	0	0	0	0	0	0	0	0	0	0	0	0	0	0	0	0	0	0	0	0	0	0	0	0	0	0	0	0	0	0	0	0	0	0	0	0	0	0	0	0	0	0	0	0	0	0	0	0	0
GIM439_NODE_111_length_6905_cov_26.074253	0	0	0	0	0	0	0	0	0	0	0	0	0	0	0	0	0	0	0	0	0	0	0	0	0	0	0	0	0	0	0	0	0	0	0	0	0	0	0	0	0	0	0	0	0	0	0	0	0
GIM350_NODE_183_length_5209_cov_8.627436	0	0	0	0	0	0	0	0	0	0	0	0	0	0	0	0	0	0	0	0	0	0	0	0	0	0	0	0	0	0	0	0	0	0	0	0	0	0	0	0	0	0	0	0	0	0	0	0	0
GIM439_NODE_152_length_6148_cov_14.981387	0	0	0	0	0	0	0	0	0	0	0	0	0	0	0	0	0	0	0	0	0	0	0	0	0	0	0	0	0	0	0	0	0	0	0	0	0	0	0	0	0	0	0	0	0	0	0	0	0
GIM396_NODE_72_length_5891_cov_153.376677	0	0	0	0	0	0	0	0	0	0	0	0	0	0	0	0	0	0	2	0	0	0	0	0	0	0	0	0	0	0	0	0	0	0	0	0	0	0	0	0	0	0	0	0	0	0	0	0	0
GIM399_NODE_72_length_6525_cov_254.378722	0	0	0	0	0	0	0	0	0	0	0	0	0	0	0	0	0	15	4	0	0	0	0	0	0	0	0	0	0	0	0	0	0	0	0	0	0	0	0	0	0	0	0	0	0	0	0	0	0
GIM476_NODE_105_length_6055_cov_20.624791	0	0	0	0	0	0	0	0	0	0	0	0	0	0	0	0	0	0	0	0	0	0	0	0	0	0	0	0	0	0	0	0	0	0	0	0	0	0	0	0	0	0	0	0	0	0	0	0	0
GIM350_NODE_8_length_11746_cov_19.917902	0	0	0	0	0	0	0	0	0	0	0	0	0	0	0	0	0	0	0	0	0	0	0	0	0	0	0	0	0	0	0	0	0	0	0	0	0	0	0	0	0	0	0	0	0	0	0	0	0
GIM350_NODE_169_length_5295_cov_10.401112	0	0	0	0	0	0	0	0	0	0	0	0	0	0	0	0	0	0	0	0	0	0	0	0	0	0	0	0	0	0	0	0	0	0	0	0	0	0	0	0	0	0	0	0	0	0	0	0	0
GIM350_NODE_219_length_4857_cov_7.903556	0	0	0	0	0	0	0	0	0	0	0	0	0	0	0	0	0	0	0	0	0	0	0	0	0	0	0	0	0	0	0	0	0	0	0	0	0	0	0	0	0	0	0	0	0	0	0	0	0
GIM439_NODE_168_length_5944_cov_7.833987	0	0	0	0	0	0	0	0	0	0	0	0	0	0	0	0	0	0	0	0	0	0	0	0	0	0	0	0	0	0	0	0	0	0	0	0	0	0	0	0	0	0	0	0	0	0	0	0	0
GIM350_NODE_222_length_4843_cov_22.841376	0	0	0	0	0	0	0	0	0	0	0	0	0	0	0	0	0	0	0	0	0	0	0	0	0	0	0	0	0	0	0	0	0	0	0	0	0	0	0	0	0	0	0	0	0	0	0	0	0
GIM350_NODE_173_length_5251_cov_12.240433	0	0	0	0	0	0	0	0	0	0	0	0	0	0	0	0	0	0	0	0	0	0	0	0	0	0	0	0	0	0	0	0	0	0	0	0	0	0	0	0	0	0	0	0	0	0	0	0	0
GIM476_NODE_133_length_5420_cov_30.978664	0	0	0	0	0	0	0	0	0	0	0	0	0	0	0	0	0	0	0	0	0	0	0	0	0	0	0	0	0	0	0	0	0	0	0	0	0	0	0	0	0	0	0	0	0	0	0	0	0
GIM350_NODE_291_length_4367_cov_7.705594	0	0	0	0	0	0	0	0	0	0	0	0	0	0	0	0	0	0	0	0	0	0	0	0	0	0	0	0	0	0	0	0	0	0	0	0	0	0	0	0	0	0	0	0	0	0	0	0	0
GIM350_NODE_449_length_3715_cov_15.776526	0	0	0	0	0	0	0	0	0	0	0	0	0	0	0	0	0	0	0	0	0	0	0	0	0	0	0	0	0	0	0	0	0	0	0	0	0	0	0	0	0	0	0	0	0	0	0	0	0
GIM350_NODE_156_length_5449_cov_9.276433	0	0	0	0	0	0	0	0	0	0	0	0	0	0	0	0	0	0	0	0	0	0	0	0	0	0	0	0	0	0	0	0	0	0	0	0	0	0	0	0	0	0	0	0	0	0	0	0	0
GIM350_NODE_220_length_4849_cov_6.126572	0	0	0	0	0	0	0	0	0	0	0	0	0	0	0	0	0	0	0	0	0	0	0	0	0	0	0	0	0	0	0	0	0	0	0	0	0	0	0	0	0	0	0	0	0	0	0	0	0
GIM350_NODE_256_length_4563_cov_8.183683	0	0	0	0	0	0	0	0	0	0	0	0	0	0	0	0	0	0	0	0	0	0	0	0	0	0	0	0	0	0	0	0	0	0	0	0	0	0	0	0	0	0	0	0	0	0	0	0	0
GIM422_NODE_23_length_4931_cov_57.049444	0	0	0	0	0	0	0	0	0	0	0	0	0	0	0	0	0	28	17	0	0	0	0	0	0	0	0	0	0	0	0	0	0	0	0	0	0	0	0	0	0	0	0	0	0	0	0	0	0
GIM350_NODE_408_length_3842_cov_9.800266	0	0	0	0	0	0	0	0	0	0	0	0	0	0	0	0	0	0	0	0	0	0	0	0	0	0	0	0	0	0	0	0	0	0	0	0	0	0	0	0	0	0	0	0	0	0	0	0	0
GIM393_NODE_85_length_4572_cov_7.005339	0	0	0	0	0	0	0	0	0	0	0	0	0	0	0	0	0	0	0	0	0	0	0	0	0	0	0	0	0	0	0	0	0	0	0	0	0	0	0	0	0	0	0	0	0	0	0	0	0
GIM350_NODE_704_length_3073_cov_10.655541	0	0	0	0	0	0	0	0	0	0	0	0	0	0	0	0	0	0	0	0	0	0	0	0	0	0	0	0	0	0	0	0	0	0	0	0	0	0	0	0	0	0	0	0	0	0	0	0	0
GIM439_NODE_532_length_3248_cov_12.649322	0	0	0	0	0	0	0	0	0	0	0	0	0	0	0	0	0	0	0	0	0	0	0	0	0	0	0	0	0	0	0	0	0	0	0	0	0	0	0	0	0	0	0	0	0	0	0	0	0
GIM350_NODE_430_length_3761_cov_9.276059	0	0	0	0	0	0	0	0	0	0	0	0	0	0	0	0	0	0	0	0	0	0	0	0	0	0	0	0	0	0	0	0	0	0	0	0	0	0	0	0	0	0	0	0	0	0	0	0	0
GIM389_NODE_41_length_4786_cov_48.490125	0	0	0	0	0	0	0	0	0	0	0	0	0	0	0	0	0	14	2	0	0	0	0	0	0	0	0	0	0	0	0	0	0	0	0	0	0	0	0	0	0	0	0	0	0	0	0	0	0
GIM350_NODE_488_length_3603_cov_10.846568	0	0	0	0	0	0	0	0	0	0	0	0	0	0	0	0	0	0	0	0	0	0	0	0	0	0	0	0	0	0	0	0	0	0	0	0	0	0	0	0	0	0	0	0	0	0	0	0	0
GIM400_NODE_9_length_3715_cov_18.666575	0	0	0	0	0	0	0	0	0	0	0	0	0	0	0	0	0	2	0	2	0	0	0	0	0	0	0	0	0	0	0	0	0	0	0	0	0	0	0	0	0	0	0	0	0	0	0	0	0
GIM439_NODE_511_length_3345_cov_12.118421	0	0	0	0	0	0	0	0	0	0	0	0	0	0	0	0	0	0	0	0	0	0	0	0	0	0	0	0	0	0	0	0	0	0	0	0	0	0	0	0	0	0	0	0	0	0	0	0	0
GIM423_NODE_195_length_3240_cov_77.369902	0	0	0	0	0	0	0	0	0	0	0	0	0	0	0	0	0	10	0	0	0	0	0	0	0	0	0	0	0	0	0	0	0	0	0	0	0	0	0	0	0	0	0	0	0	0	0	0	0
GIM350_NODE_941_length_2680_cov_5.159816	0	0	0	0	0	0	0	0	0	0	0	0	0	0	0	0	0	0	0	0	0	0	0	0	0	0	0	0	0	0	0	0	0	0	0	0	0	0	0	0	0	0	0	0	0	0	0	0	0
GIM350_NODE_1176_length_2396_cov_5.503234	0	0	0	0	0	0	0	0	0	0	0	0	0	0	0	0	0	0	0	0	0	0	0	0	0	0	0	0	0	0	0	0	0	0	0	0	0	0	0	0	0	0	0	0	0	0	0	0	0
GIM350_NODE_479_length_3631_cov_8.845526	0	0	0	0	0	0	0	0	0	0	0	0	0	0	0	0	0	0	0	0	0	0	0	0	0	0	0	0	0	0	0	0	0	0	0	0	0	0	0	0	0	0	0	0	0	0	0	0	0
GIM350_NODE_498_length_3565_cov_9.044151	0	0	0	0	0	0	0	0	0	0	0	0	0	0	0	0	0	0	0	0	0	0	0	0	0	0	0	0	0	0	0	0	0	0	0	0	0	0	0	0	0	0	0	0	0	0	0	0	0
GIM350_NODE_432_length_3758_cov_8.146699	0	0	0	0	0	0	0	0	0	0	0	0	0	0	0	0	0	0	0	0	0	0	0	0	0	0	0	0	0	0	0	0	0	0	0	0	0	0	0	0	0	0	0	0	0	0	0	0	0
GIM439_NODE_329_length_4318_cov_18.553407	0	0	0	0	0	0	0	0	0	0	0	0	0	0	0	0	0	0	0	0	0	0	0	0	0	0	0	0	0	0	0	0	0	0	0	0	0	0	0	0	0	0	0	0	0	0	0	0	0
GIM394_NODE_59_length_5143_cov_13.081524	0	0	0	0	0	0	0	0	0	0	67	0	0	0	0	0	0	0	26	32	0	0	0	0	0	0	0	0	0	0	0	0	0	0	0	0	0	0	0	0	0	0	0	57	0	0	0	0	0
GIM350_NODE_50_length_7038_cov_18.380980	0	0	0	0	0	0	0	0	0	0	0	0	0	0	0	0	0	0	0	0	0	0	0	0	0	0	0	0	0	0	0	0	0	0	0	0	0	0	0	0	0	0	0	0	0	0	0	0	0
GIM350_NODE_754_length_2971_cov_10.953697	0	0	0	0	0	0	0	0	0	0	0	0	0	0	0	0	0	0	0	0	0	0	0	0	0	0	0	0	0	0	0	0	0	0	0	0	0	0	0	0	0	0	0	0	0	0	0	0	0
GIM476_NODE_42_length_9701_cov_134.937448	0	0	0	0	0	0	0	0	0	0	0	0	0	0	0	0	0	30	20	6	0	0	0	0	0	0	0	0	0	0	0	0	0	0	0	0	0	0	0	0	0	0	0	0	0	0	0	0	0
GIM350_NODE_835_length_2849_cov_12.462843	0	0	0	0	0	0	0	0	0	0	0	0	0	0	0	0	0	0	0	0	0	0	0	0	0	0	0	0	0	0	0	0	0	0	0	0	0	0	0	0	0	0	0	0	0	0	0	0	0
GIM350_NODE_415_length_3817_cov_7.514439	0	0	0	0	0	0	0	0	0	0	0	0	0	0	0	0	0	0	0	0	0	0	0	0	0	0	0	0	0	0	0	0	0	0	0	0	0	0	0	0	0	0	0	0	0	0	0	0	0
GIM476_NODE_406_length_3177_cov_20.609677	0	0	0	0	0	0	0	0	0	0	0	0	0	0	0	0	0	0	0	0	0	0	0	0	0	0	0	0	0	0	0	0	0	0	0	0	0	0	0	0	0	0	0	0	0	0	0	0	0
GIM350_NODE_551_length_3415_cov_7.260036	0	0	0	0	0	0	0	0	0	0	0	0	0	0	0	0	0	0	0	0	0	0	0	0	0	0	0	0	0	0	0	0	0	0	0	0	0	0	0	0	0	0	0	0	0	0	0	0	0
GIM350_NODE_1166_length_2413_cov_7.711901	0	0	0	0	0	0	0	0	0	0	0	0	0	0	0	0	0	0	0	0	0	0	0	0	0	0	0	0	0	0	0	0	0	0	0	0	0	0	0	0	0	0	0	0	0	0	0	0	0
GIM476_NODE_482_length_2866_cov_25.367874	0	0	0	0	0	0	0	0	0	0	0	0	0	0	0	0	0	0	0	0	0	0	0	0	0	0	0	0	0	0	0	0	0	0	0	0	0	0	0	0	0	0	0	0	0	0	0	0	0
GIM350_NODE_1008_length_2599_cov_6.336241	0	0	0	0	0	0	0	0	0	0	0	0	0	0	0	0	0	0	0	0	0	0	0	0	0	0	0	0	0	0	0	0	0	0	0	0	0	0	0	0	0	0	0	0	0	0	0	0	0
GIM350_NODE_945_length_2674_cov_15.261841	0	0	0	0	0	0	0	0	0	0	0	0	0	0	0	0	0	0	0	0	0	0	0	0	0	0	0	0	0	0	0	0	0	0	0	0	0	0	0	0	0	0	0	0	0	0	0	0	0
GIM350_NODE_977_length_2629_cov_8.894592	0	0	0	0	0	0	0	0	0	0	0	0	0	0	0	0	0	0	0	0	0	0	0	0	0	0	0	0	0	0	0	0	0	0	0	0	0	0	0	0	0	0	0	0	0	0	0	0	0
GIM350_NODE_880_length_2760_cov_8.609765	0	0	0	0	0	0	0	0	0	0	0	0	0	0	0	0	0	0	0	0	0	0	0	0	0	0	0	0	0	0	0	0	0	0	0	0	0	0	0	0	0	0	0	0	0	0	0	0	0
GIM350_NODE_924_length_2703_cov_9.054075	0	0	0	0	0	0	0	0	0	0	0	0	0	0	0	0	0	0	0	0	0	0	0	0	0	0	0	0	0	0	0	0	0	0	0	0	0	0	0	0	0	0	0	0	0	0	0	0	0
GIM320_NODE_39_length_3595_cov_6.444002	0	0	0	0	0	0	0	0	0	0	32	18	0	0	0	0	0	31	0	0	0	0	0	0	0	0	0	0	0	0	0	0	0	0	0	0	0	0	0	0	0	0	0	0	0	0	0	0	0
GIM350_NODE_1027_length_2571_cov_9.000401	0	0	0	0	0	0	0	0	0	0	0	0	0	0	0	0	0	0	0	0	0	0	0	0	0	0	0	0	0	0	0	0	0	0	0	0	0	0	0	0	0	0	0	0	0	0	0	0	0
GIM350_NODE_883_length_2755_cov_10.786781	0	0	0	0	0	0	0	0	0	0	0	0	0	0	0	0	0	0	0	0	0	0	0	0	0	0	0	0	0	0	0	0	0	0	0	0	0	0	0	0	0	0	0	0	0	0	0	0	0
GIM439_NODE_797_length_2584_cov_7.942960	0	0	0	0	0	0	0	0	0	0	0	0	0	0	0	0	0	0	0	0	0	0	0	0	0	0	0	0	0	0	0	0	0	0	0	0	0	0	0	0	0	0	0	0	0	0	0	0	0
GIM350_NODE_1156_length_2427_cov_10.345957	0	0	0	0	0	0	0	0	0	0	0	0	0	0	0	0	0	0	0	0	0	0	0	0	0	0	0	0	0	0	0	0	0	0	0	0	0	0	0	0	0	0	0	0	0	0	0	0	0
GIM350_NODE_1064_length_2526_cov_10.649653	0	0	0	0	0	0	0	0	0	0	0	0	0	0	0	0	0	0	0	0	0	0	0	0	0	0	0	0	0	0	0	0	0	0	0	0	0	0	0	0	0	0	0	0	0	0	0	0	0
GIM350_NODE_1108_length_2483_cov_10.270574	0	0	0	0	0	0	0	0	0	0	0	0	0	0	0	0	0	0	0	0	0	0	0	0	0	0	0	0	0	0	0	0	0	0	0	0	0	0	0	0	0	0	0	0	0	0	0	0	0
GIM439_NODE_956_length_2303_cov_2.477089	0	0	0	0	0	0	0	0	0	0	0	0	0	0	0	0	0	0	0	0	0	0	0	0	0	0	0	0	0	0	0	0	0	0	0	0	0	0	0	0	0	0	0	0	0	0	0	0	0
GIM350_NODE_1325_length_2231_cov_11.904364	0	0	0	0	0	0	0	0	0	0	0	0	0	0	0	0	0	0	0	0	0	0	0	0	0	0	0	0	0	0	0	0	0	0	0	0	0	0	0	0	0	0	0	0	0	0	0	0	0
GIM350_NODE_2064_length_1712_cov_10.083180	0	0	0	0	0	0	0	0	0	0	0	0	0	0	0	0	0	0	0	0	0	0	0	0	0	0	0	0	0	0	0	0	0	0	0	0	0	0	0	0	0	0	0	0	0	0	0	0	0
GIM350_NODE_1361_length_2198_cov_3.248939	0	0	0	0	0	0	0	0	0	0	0	0	0	0	0	0	0	0	0	0	0	0	0	0	0	0	0	0	0	0	0	0	0	0	0	0	0	0	0	0	0	0	0	0	0	0	0	0	0
GIM392_NODE_273_length_1757_cov_22.766071	0	0	0	0	0	0	0	0	0	0	0	0	0	0	0	0	0	0	8	0	0	0	0	0	0	0	0	0	0	0	0	0	0	0	0	0	0	0	0	0	0	0	0	0	0	0	0	0	0
GIM439_NODE_811_length_2556_cov_6.102864	0	0	0	0	0	0	0	0	0	0	0	0	0	0	0	0	0	0	0	0	0	0	0	0	0	0	0	0	0	0	0	0	0	0	0	0	0	0	0	0	0	0	0	0	0	0	0	0	0
GIM350_NODE_1303_length_2252_cov_7.782529	0	0	0	0	0	0	0	0	0	0	0	0	0	0	0	0	0	0	0	0	0	0	0	0	0	0	0	0	0	0	0	0	0	0	0	0	0	0	0	0	0	0	0	0	0	0	0	0	0
GIM350_NODE_1558_length_2029_cov_8.379611	0	0	0	0	0	0	0	0	0	0	0	0	0	0	0	0	0	0	0	0	0	0	0	0	0	0	0	0	0	0	0	0	0	0	0	0	0	0	0	0	0	0	0	0	0	0	0	0	0
GIM350_NODE_557_length_3403_cov_8.017438	0	0	0	0	0	0	0	0	0	0	0	0	0	0	0	0	0	0	0	0	0	0	0	0	0	0	0	0	0	0	0	0	0	0	0	0	0	0	0	0	0	0	0	0	0	0	0	0	0
GIM549_NODE_26_length_3430_cov_6.623322	0	0	0	0	0	0	0	0	0	0	0	6	0	0	0	0	0	32	11	11	0	0	0	0	0	0	0	0	0	0	0	0	0	0	0	0	0	0	0	0	0	0	0	0	0	0	0	0	0
GIM422_NODE_281_length_1894_cov_23.435333	0	0	0	0	0	0	0	0	0	0	0	0	0	0	0	0	0	4	0	0	0	0	0	0	0	0	0	0	0	0	0	0	0	0	0	0	0	0	0	0	0	0	0	0	0	0	0	0	0
GIM425_NODE_825_length_1804_cov_4.334105	0	0	0	0	0	0	0	0	0	0	0	0	0	0	0	0	0	0	0	0	0	0	0	0	0	0	0	0	0	0	0	0	0	0	0	0	0	0	0	0	0	0	0	0	0	0	0	0	0
GIM350_NODE_1495_length_2078_cov_9.243878	0	0	0	0	0	0	0	0	0	0	0	0	0	0	0	0	0	0	0	0	0	0	0	0	0	0	0	0	0	0	0	0	0	0	0	0	0	0	0	0	0	0	0	0	0	0	0	0	0
GIM392_NODE_283_length_1740_cov_7.395069	0	0	0	0	0	0	0	0	0	0	0	0	0	0	0	0	0	0	3	0	0	0	0	0	0	0	0	0	0	0	0	0	0	0	0	0	0	0	0	0	0	0	0	0	0	0	0	0	0
GIM392_NODE_190_length_1970_cov_25.838880	0	0	0	0	0	0	0	0	0	0	0	0	0	0	0	0	0	0	2	0	0	0	0	0	0	0	0	0	0	0	0	0	0	0	0	0	0	0	0	0	0	0	0	0	0	0	0	0	0
GIM350_NODE_1501_length_2071_cov_7.760281	0	0	0	0	0	0	0	0	0	0	0	0	0	0	0	0	0	0	0	0	0	0	0	0	0	0	0	0	0	0	0	0	0	0	0	0	0	0	0	0	0	0	0	0	0	0	0	0	0
GIM350_NODE_2485_length_1500_cov_9.783556	0	0	0	0	0	0	0	0	0	0	0	0	0	0	0	0	0	0	0	0	0	0	0	0	0	0	0	0	0	0	0	0	0	0	0	0	0	0	0	0	0	0	0	0	0	0	0	0	0
GIM440_NODE_407_length_1429_cov_5.126479	0	0	0	0	0	0	0	0	0	0	0	0	0	0	0	0	0	0	0	0	0	0	0	0	0	0	0	0	0	0	0	0	0	0	0	0	0	0	0	0	0	0	0	0	0	0	0	0	0
GIM350_NODE_1555_length_2031_cov_5.774821	0	0	0	0	0	0	0	0	0	0	0	0	0	0	0	0	0	0	0	0	0	0	0	0	0	0	0	0	0	0	0	0	0	0	0	0	0	0	0	0	0	0	0	0	0	0	0	0	0
GIM350_NODE_1248_length_2319_cov_12.064674	0	0	0	0	0	0	0	0	0	0	0	0	0	0	0	0	0	0	0	0	0	0	0	0	0	0	0	0	0	0	0	0	0	0	0	0	0	0	0	0	0	0	0	0	0	0	0	0	0
GIM350_NODE_373_length_3981_cov_22.803791	0	0	0	0	0	0	0	0	0	0	0	0	0	0	0	0	0	0	0	0	0	0	0	0	0	0	0	0	0	0	0	0	0	0	0	0	0	0	0	0	0	0	0	0	0	0	0	0	0
GIM440_NODE_271_length_1613_cov_13.017578	0	0	0	0	0	0	0	0	0	0	0	0	0	0	0	0	0	0	0	0	0	0	0	0	0	0	0	0	0	0	0	0	0	0	0	0	0	0	0	0	0	0	0	0	0	0	0	0	0
GIM440_NODE_175_length_1863_cov_12.890258	0	0	0	0	0	0	0	0	0	0	0	0	0	0	0	0	0	0	0	0	0	0	0	0	0	0	0	0	0	0	0	0	0	0	0	0	0	0	0	0	0	0	0	0	0	0	0	0	0
GIM350_NODE_1377_length_2180_cov_10.009986	0	0	0	0	0	0	0	0	0	0	0	0	0	0	0	0	0	0	0	0	0	0	0	0	0	0	0	0	0	0	0	0	0	0	0	0	0	0	0	0	0	0	0	0	0	0	0	0	0
GIM350_NODE_2258_length_1608_cov_8.941868	0	0	0	0	0	0	0	0	0	0	0	0	0	0	0	0	0	0	0	0	0	0	0	0	0	0	0	0	0	0	0	0	0	0	0	0	0	0	0	0	0	0	0	0	0	0	0	0	0
GIM81_NODE_1708_length_1466_cov_1.504680	0	0	0	0	0	0	0	0	0	0	0	0	0	0	0	0	0	0	0	0	49	0	0	0	0	0	0	0	0	0	0	0	0	0	0	0	0	0	0	0	0	0	0	0	0	0	0	0	0
GIM439_NODE_1579_length_1736_cov_11.173599	0	0	0	0	0	0	0	0	0	0	0	0	0	0	0	0	0	0	0	0	0	0	0	0	0	0	0	0	0	0	0	0	0	0	0	0	0	0	0	0	0	0	0	0	0	0	0	0	0
GIM350_NODE_462_length_3688_cov_15.122958	0	0	0	0	0	0	0	0	0	0	0	0	0	0	0	0	0	0	0	0	0	0	0	0	0	0	0	0	0	0	0	0	0	0	0	0	0	0	0	0	0	0	0	0	0	0	0	0	0
GIM350_NODE_2026_length_1729_cov_14.380751	0	0	0	0	0	0	0	0	0	0	0	0	0	0	0	0	0	0	0	0	0	0	0	0	0	0	0	0	0	0	0	0	0	0	0	0	0	0	0	0	0	0	0	0	0	0	0	0	0
GIM350_NODE_1597_length_2005_cov_8.067427	0	0	0	0	0	0	0	0	0	0	0	0	0	0	0	0	0	0	0	0	0	0	0	0	0	0	0	0	0	0	0	0	0	0	0	0	0	0	0	0	0	0	0	0	0	0	0	0	0
GIM392_NODE_209_length_1895_cov_9.633113	0	0	0	0	0	0	0	0	0	0	0	0	0	0	0	0	0	0	0	0	0	0	0	0	0	0	0	0	0	0	0	0	0	0	0	0	0	0	0	0	0	0	0	0	0	0	0	0	0
GIM392_NODE_545_length_1421_cov_4.791667	0	0	0	0	0	0	0	0	0	0	0	0	0	0	0	0	0	0	0	0	0	0	0	0	0	0	0	0	0	0	0	0	0	0	0	0	0	0	0	0	0	0	0	0	0	0	0	0	0
GIM549_NODE_2347_length_1156_cov_2.198332	0	0	0	0	0	0	0	0	0	0	0	0	0	0	0	0	0	0	0	0	0	0	0	0	0	0	0	0	0	0	0	0	0	0	0	0	0	0	0	0	0	0	0	0	0	0	0	0	0
GIM350_NODE_2428_length_1533_cov_6.929945	0	0	0	0	0	0	0	0	0	0	0	0	0	0	0	0	0	0	0	0	0	0	0	0	0	0	0	0	0	0	0	0	0	0	0	0	0	0	0	0	0	0	0	0	0	0	0	0	0
GIM350_NODE_2754_length_1398_cov_6.049205	0	0	0	0	0	0	0	0	0	0	0	0	0	0	0	0	0	0	0	0	0	0	0	0	0	0	0	0	0	0	0	0	0	0	0	0	0	0	0	0	0	0	0	0	0	0	0	0	0
GIM440_NODE_392_length_1443_cov_8.413616	0	0	0	0	0	0	0	0	0	0	0	0	0	0	0	0	0	0	0	0	0	0	0	0	0	0	0	0	0	0	0	0	0	0	0	0	0	0	0	0	0	0	0	0	0	0	0	0	0
GIM440_NODE_205_length_1778_cov_10.929453	0	0	0	0	0	0	0	0	0	0	0	0	0	0	0	0	0	0	0	0	0	0	0	0	0	0	0	0	0	0	0	0	0	0	0	0	0	0	0	0	0	0	0	0	0	0	0	0	0
GIM393_NODE_501_length_1425_cov_2.692136	0	0	0	0	0	0	0	0	0	0	0	0	0	0	0	0	0	0	0	0	0	0	0	0	0	0	0	0	0	0	0	0	0	0	0	0	0	0	0	0	0	0	0	0	0	0	0	0	0
GIM425_NODE_4077_length_1172_cov_2.857534	0	0	0	0	0	0	0	0	0	0	0	0	0	0	0	0	0	0	0	0	0	0	0	0	0	0	0	0	0	0	0	0	0	0	0	0	0	0	0	0	0	0	0	0	0	0	0	0	0
GIM428_NODE_5115_length_1122_cov_3.298565	0	0	0	0	0	0	0	0	0	0	0	0	0	0	0	0	0	0	0	0	0	0	0	0	0	0	0	0	0	0	0	0	0	0	0	0	0	0	0	0	0	0	0	0	0	0	0	0	0
GIM392_NODE_378_length_1585_cov_6.849469	0	0	0	0	0	0	0	0	0	0	0	0	0	0	0	0	0	0	2	0	0	0	0	0	0	0	0	0	0	0	0	0	0	0	0	0	0	0	0	0	0	0	0	0	0	0	0	0	0
GIM392_NODE_500_length_1452_cov_3.458909	0	0	0	0	0	0	0	0	0	0	0	0	0	0	0	0	0	0	0	0	0	0	0	0	0	0	0	0	0	0	0	0	0	0	0	0	0	0	0	0	0	0	0	0	0	0	0	0	0
GIM318_NODE_785_length_1183_cov_4.137432	0	0	0	0	0	0	0	0	0	0	0	0	0	0	0	0	0	0	0	0	0	0	0	0	0	0	0	0	0	0	0	0	0	0	0	0	0	0	0	0	0	0	0	0	0	0	0	0	0
GIM350_NODE_205_length_5006_cov_6.186245	0	0	0	0	0	0	0	0	0	0	0	0	0	0	0	0	0	0	0	0	0	0	0	0	0	0	0	0	0	0	0	0	0	0	0	0	0	0	0	0	0	0	0	0	0	0	0	0	0
GIM350_NODE_3201_length_1252_cov_6.239149	0	0	0	0	0	0	0	0	0	0	0	0	0	0	0	0	0	0	0	0	0	0	0	0	0	0	0	0	0	0	0	0	0	0	0	0	0	0	0	0	0	0	0	0	0	0	0	0	0
GIM389_NODE_527_length_1789_cov_47.769860	0	0	0	0	0	0	0	0	0	0	0	0	0	0	0	0	0	0	4	0	0	0	0	0	0	0	0	0	0	0	0	0	0	0	0	0	0	0	0	0	0	0	0	0	0	0	0	0	0
GIM81_NODE_3912_length_1111_cov_2.861702	0	0	0	0	0	0	0	0	0	0	0	0	0	0	0	0	0	0	0	0	51	0	0	0	0	0	0	0	0	0	0	0	0	0	0	0	0	0	0	0	0	0	0	0	0	0	0	0	0
GIM440_NODE_542_length_1324_cov_12.978348	0	0	0	0	0	0	0	0	0	0	0	0	0	0	0	0	0	0	0	0	0	0	0	0	0	0	0	0	0	0	0	0	0	0	0	0	0	0	0	0	0	0	0	0	0	0	0	0	0
GIM392_NODE_983_length_1202_cov_6.048889	0	0	0	0	0	0	0	0	0	0	0	0	0	0	0	0	0	0	0	0	0	0	0	0	0	0	0	0	0	0	0	0	0	0	0	0	0	0	0	0	0	0	0	0	0	0	0	0	0
GIM392_NODE_775_length_1286_cov_6.642680	0	0	0	0	0	0	0	0	0	0	0	0	0	0	0	0	0	0	0	0	0	0	0	0	0	0	0	0	0	0	0	0	0	0	0	0	0	0	0	0	0	0	0	0	0	0	0	0	0
GIM392_NODE_847_length_1244_cov_6.157669	0	0	0	0	0	0	0	0	0	0	0	0	0	0	0	0	0	0	0	0	0	0	0	0	0	0	0	0	0	0	0	0	0	0	0	0	0	0	0	0	0	0	0	0	0	0	0	0	0
GIM439_NODE_367_length_4087_cov_8.679302	0	0	0	0	0	0	0	0	0	0	0	0	0	0	0	0	0	0	0	0	0	0	0	0	0	0	0	0	0	0	0	0	0	0	0	0	0	0	0	0	0	0	0	0	0	0	0	0	0
GIM439_NODE_529_length_3262_cov_8.155416	0	0	0	0	0	0	0	0	0	0	0	0	0	0	0	0	0	0	0	0	0	0	0	0	0	0	0	0	0	0	0	0	0	0	0	0	0	0	0	0	0	0	0	0	0	0	0	0	0
GIM350_NODE_3738_length_1111_cov_3.916828	0	0	0	0	0	0	0	0	0	0	0	0	0	0	0	0	0	0	0	0	0	0	0	0	0	0	0	0	0	0	0	0	0	0	0	0	0	0	0	0	0	0	0	0	0	0	0	0	0
GIM392_NODE_808_length_1271_cov_4.656616	0	0	0	0	0	0	0	0	0	0	0	0	0	0	0	0	0	0	0	0	0	0	0	0	0	0	0	0	0	0	0	0	0	0	0	0	0	0	0	0	0	0	0	0	0	0	0	0	0
GIM392_NODE_876_length_1235_cov_4.512953	0	0	0	0	0	0	0	0	0	0	0	0	0	0	0	0	0	0	0	0	0	0	0	0	0	0	0	0	0	0	0	0	0	0	0	0	0	0	0	0	0	0	0	0	0	0	0	0	0
GIM350_NODE_4006_length_1055_cov_5.920245	0	0	0	0	0	0	0	0	0	0	0	0	0	0	0	0	0	0	0	0	0	0	0	0	0	0	0	0	0	0	0	0	0	0	0	0	0	0	0	0	0	0	0	0	0	0	0	0	0
GIM425_NODE_5548_length_1083_cov_3.648111	0	0	0	0	0	0	0	0	0	0	0	0	0	0	0	0	0	0	0	0	0	0	0	0	0	0	0	0	0	0	0	0	0	0	0	0	0	0	0	0	0	0	0	0	0	0	0	0	0
GIM424_NODE_1840_length_1208_cov_2.011494	0	0	0	0	0	0	0	0	0	0	0	0	0	0	0	0	0	0	0	0	0	0	0	0	0	0	0	0	0	0	0	0	0	0	0	0	0	0	0	0	0	0	0	0	0	0	0	0	0
GIM440_NODE_1183_length_1078_cov_8.102897	0	0	0	0	0	0	0	0	0	0	0	0	0	0	0	0	0	0	0	0	0	0	0	0	0	0	0	0	0	0	0	0	0	0	0	0	0	0	0	0	0	0	0	0	0	0	0	0	0
GIM440_NODE_449_length_1399_cov_8.259455	0	0	0	0	0	0	0	0	0	0	0	0	0	0	0	0	0	0	0	0	0	0	0	0	0	0	0	0	0	0	0	0	0	0	0	0	0	0	0	0	0	0	0	0	0	0	0	0	0
GIM393_NODE_1127_length_1158_cov_2.963922	0	0	0	0	0	0	0	0	0	0	0	0	0	0	0	0	0	0	0	0	0	0	0	0	0	0	0	0	0	0	0	0	0	0	0	0	0	0	0	0	0	0	0	0	0	0	0	0	0
GIM440_NODE_866_length_1163_cov_11.592081	0	0	0	0	0	0	0	0	0	0	0	0	0	0	0	0	0	0	0	0	0	0	0	0	0	0	0	0	0	0	0	0	0	0	0	0	0	0	0	0	0	0	0	0	0	0	0	0	0
GIM393_NODE_954_length_1202_cov_2.301333	0	0	0	0	0	0	0	0	0	0	0	0	0	0	0	0	0	0	2	0	0	0	0	0	0	0	0	0	0	0	0	0	0	0	0	0	0	0	0	0	0	0	0	0	0	0	0	0	0
GIM440_NODE_1232_length_1068_cov_7.240161	0	0	0	0	0	0	0	0	0	0	0	0	0	0	0	0	0	0	0	0	0	0	0	0	0	0	0	0	0	0	0	0	0	0	0	0	0	0	0	0	0	0	0	0	0	0	0	0	0
GIM392_NODE_1328_length_1110_cov_6.114230	0	0	0	0	0	0	0	0	0	0	0	0	0	0	0	0	0	0	0	0	0	0	0	0	0	0	0	0	0	0	0	0	0	0	0	0	0	0	0	0	0	0	0	0	0	0	0	0	0
GIM392_NODE_29_length_3427_cov_8.246866	0	0	0	0	0	0	0	0	0	0	0	0	0	0	0	0	0	0	2	0	0	0	0	0	0	0	0	0	0	0	0	0	0	0	0	0	0	0	0	0	0	0	0	0	0	0	0	0	0
GIM392_NODE_1477_length_1079_cov_3.658683	0	0	0	0	0	0	0	0	0	0	0	0	0	0	0	0	0	0	2	0	0	0	0	0	0	0	0	0	0	0	0	0	0	0	0	0	0	0	0	0	0	0	0	0	0	0	0	0	0
GIM549_NODE_3214_length_1065_cov_3.246964	0	0	0	0	0	0	0	0	0	0	0	0	0	0	0	0	0	0	0	0	0	0	0	0	0	0	0	0	0	0	0	0	0	0	0	0	0	0	0	0	0	0	0	0	0	0	0	0	0
GIM319_NODE_4864_length_1123_cov_3.420650	0	0	0	0	0	0	0	0	0	0	0	0	0	0	0	0	0	0	0	0	0	0	0	0	0	0	0	0	0	0	0	0	0	0	0	0	0	0	0	0	0	0	0	0	0	0	0	0	0
GIM392_NODE_353_length_1626_cov_7.730148	0	0	0	0	0	0	0	0	0	0	0	0	0	0	0	0	0	0	0	0	0	0	0	0	0	0	0	0	0	0	0	0	0	0	0	0	0	0	0	0	0	0	0	0	0	0	0	0	0
GIM549_NODE_3499_length_1045_cov_3.125000	0	0	0	0	0	0	0	0	0	0	0	0	0	0	0	0	0	0	0	0	0	0	0	0	0	0	0	0	0	0	0	0	0	0	0	0	0	0	0	0	0	0	0	0	0	0	0	0	0
GIM392_NODE_170_length_2029_cov_6.923156	0	0	0	0	0	0	0	0	0	0	0	0	0	0	0	0	0	0	0	0	0	0	0	0	0	0	0	0	0	0	0	0	0	0	0	0	0	0	0	0	0	0	0	0	0	0	0	0	0
GIM394_NODE_1337_length_1098_cov_2.025465	0	0	0	0	0	0	0	0	0	0	0	0	0	0	0	0	0	0	0	0	0	0	0	0	0	0	0	0	0	0	0	0	0	0	0	0	0	0	0	0	0	0	0	0	0	0	0	0	0
GIM440_NODE_1537_length_1004_cov_6.186624	0	0	0	0	0	0	0	0	0	0	0	0	0	0	0	0	0	0	0	0	0	0	0	0	0	0	0	0	0	0	0	0	0	0	0	0	0	0	0	0	0	0	0	0	0	0	0	0	0
GIM392_NODE_1727_length_1027_cov_6.582105	0	0	0	0	0	0	0	0	0	0	0	0	0	0	0	0	0	0	0	0	0	0	0	0	0	0	0	0	0	0	0	0	0	0	0	0	0	0	0	0	0	0	0	0	0	0	0	0	0
GIM440_NODE_1469_length_1017_cov_5.348936	0	0	0	0	0	0	0	0	0	0	0	0	0	0	0	0	0	0	0	0	0	0	0	0	0	0	0	0	0	0	0	0	0	0	0	0	0	0	0	0	0	0	0	0	0	0	0	0	0
GIM549_NODE_2253_length_1168_cov_6.440880	0	0	0	0	0	0	0	0	0	0	0	0	0	0	0	0	0	0	0	0	0	0	0	0	0	0	0	0	0	0	0	0	0	0	0	0	0	0	0	0	0	0	0	0	0	0	0	0	0
GIM320_NODE_1218_length_1379_cov_2.051459	0	0	0	0	0	0	0	0	0	0	0	2	0	0	0	0	0	0	0	0	0	0	0	0	0	0	0	0	0	0	0	0	0	0	0	0	0	0	0	0	0	0	0	0	0	0	0	0	0
GIM395_NODE_1095_length_1306_cov_2.790073	0	0	0	0	0	0	0	0	0	0	0	0	0	0	0	0	0	0	2	0	0	0	0	0	0	0	0	0	0	0	0	0	0	0	0	0	0	0	0	0	0	0	0	0	0	0	0	0	0
GIM392_NODE_1475_length_1079_cov_4.508982	0	0	0	0	0	0	0	0	0	0	0	0	0	0	0	0	0	0	0	0	0	0	0	0	0	0	0	0	0	0	0	0	0	0	0	0	0	0	0	0	0	0	0	0	0	0	0	0	0
GIM440_NODE_1257_length_1061_cov_19.566057	0	0	0	0	0	0	0	0	0	0	0	0	0	0	0	0	0	0	0	0	0	0	0	0	0	0	0	0	0	0	0	0	0	0	0	0	0	0	0	0	0	0	0	0	0	0	0	0	0
GIM95_NODE_22_length_3970_cov_5.511174	321	0	235	0	242	0	386	313	0	269	127	311	314	0	343	478	0	610	340	403	359	577	0	0	471	255	575	438	0	444	0	0	449	466	409	340	641	481	392	473	587	485	489	339	605	472	531	0	378
GIM433_NODE_2035_length_1174_cov_1.866910	0	0	0	0	0	0	0	0	0	0	0	0	0	0	0	0	0	0	0	0	0	0	0	0	0	0	0	0	0	0	0	0	0	0	0	0	0	0	0	0	0	0	0	0	0	0	0	0	0
GIM392_NODE_477_length_1474_cov_3.872584	0	0	0	0	0	0	0	0	0	0	0	0	0	0	0	0	0	0	0	0	0	0	0	0	0	0	0	0	0	0	0	0	0	0	0	0	0	0	0	0	0	0	0	0	0	0	0	0	0
GIM549_NODE_621_length_1570_cov_3.638982	0	0	0	0	0	0	0	0	0	0	0	0	0	0	0	0	0	0	0	0	0	0	0	0	0	0	0	0	0	0	0	0	0	0	0	0	0	0	0	0	0	0	0	0	0	0	0	0	0
GIM440_NODE_1504_length_1011_cov_5.398287	0	0	0	0	0	0	0	0	0	0	0	0	0	0	0	0	0	0	0	0	0	0	0	0	0	0	0	0	0	0	0	0	0	0	0	0	0	0	0	0	0	0	0	0	0	0	0	0	0
GIM393_NODE_1046_length_1176_cov_2.549591	0	0	0	0	0	0	0	0	0	0	0	0	0	0	0	0	0	0	0	0	0	0	0	0	0	0	0	0	0	0	0	0	0	0	0	0	0	0	0	0	0	0	0	0	0	0	0	0	0
GIM392_NODE_1230_length_1136_cov_4.580737	0	0	0	0	0	0	0	0	0	0	0	0	0	0	0	0	0	0	0	0	0	0	0	0	0	0	0	0	0	0	0	0	0	0	0	0	0	0	0	0	0	0	0	0	0	0	0	0	0
GIM620_NODE_197_length_1486_cov_3.003549	0	0	0	0	0	0	0	0	0	0	0	0	0	0	0	0	0	0	0	26	0	0	0	0	0	0	0	0	0	0	0	0	0	0	0	0	0	0	0	0	0	0	0	0	0	0	0	0	0
GIM392_NODE_1153_length_1155_cov_5.369202	0	0	0	0	0	0	0	0	0	0	0	0	0	0	0	0	0	0	0	0	0	0	0	0	0	0	0	0	0	0	0	0	0	0	0	0	0	0	0	0	0	0	0	0	0	0	0	0	0
GIM392_NODE_372_length_1592_cov_5.052805	0	0	0	0	0	0	0	0	0	0	0	0	0	0	0	0	0	0	12	0	0	0	0	0	0	0	0	0	0	0	0	0	0	0	0	0	0	0	0	0	0	0	0	0	0	0	0	0	0
GIM319_NODE_7023_length_1004_cov_2.435814	0	0	0	0	0	0	0	0	0	0	2	0	0	0	0	0	0	0	0	0	0	0	0	0	0	0	0	0	0	0	0	0	0	0	0	0	0	0	0	0	0	0	0	0	0	0	0	0	0
GIM549_NODE_3118_length_1073_cov_4.894578	0	0	0	0	0	0	0	0	0	0	0	0	0	0	0	0	0	0	0	0	0	0	0	0	0	0	0	0	0	0	0	0	0	0	0	0	0	0	0	0	0	0	0	0	0	0	0	0	0
GIM392_NODE_1621_length_1050_cov_1.714286	0	0	0	0	0	0	0	0	0	0	0	0	0	0	0	0	0	0	0	0	0	0	0	0	0	0	0	0	0	0	0	0	0	0	0	0	0	0	0	0	0	0	0	0	0	0	0	0	0
GIM392_NODE_1389_length_1096_cov_9.420020	0	0	0	0	0	0	0	0	0	0	0	0	0	0	0	0	0	0	0	0	0	0	0	0	0	0	0	0	0	0	0	0	0	0	0	0	0	0	0	0	0	0	0	0	0	0	0	0	0
GIM393_NODE_355_length_1591_cov_3.676354	0	0	0	0	0	0	0	0	0	0	0	0	0	0	0	0	0	0	0	0	0	0	0	0	0	0	0	0	0	0	0	0	0	0	0	0	0	0	0	0	0	0	0	0	0	0	0	0	0
GIM476_NODE_435_length_3056_cov_11.990601	0	0	0	0	0	0	0	0	0	0	0	0	0	0	0	0	0	0	0	0	0	0	0	0	0	0	0	0	0	0	0	0	0	0	0	0	0	0	0	0	0	0	0	0	0	0	0	0	0
GIM392_NODE_1650_length_1042_cov_6.652850	0	0	0	0	0	0	0	0	0	0	0	0	0	0	0	0	0	0	0	0	0	0	0	0	0	0	0	0	0	0	0	0	0	0	0	0	0	0	0	0	0	0	0	0	0	0	0	0	0
GIM393_NODE_261_length_1776_cov_3.133019	0	0	0	0	0	0	0	0	0	0	0	0	0	0	0	0	0	0	0	0	0	0	0	0	0	0	0	0	0	0	0	0	0	0	0	0	0	0	0	0	0	0	0	0	0	0	0	0	0
GIM392_NODE_1821_length_1014_cov_5.267876	0	0	0	0	0	0	0	0	0	0	0	0	0	0	0	0	0	0	0	0	0	0	0	0	0	0	0	0	0	0	0	0	0	0	0	0	0	0	0	0	0	0	0	0	0	0	0	0	0
GIM392_NODE_615_length_1368_cov_6.990705	0	0	0	0	0	0	0	0	0	0	0	0	0	0	0	0	0	0	2	0	0	0	0	0	0	0	0	0	0	0	0	0	0	0	0	0	0	0	0	0	0	0	0	0	0	0	0	0	0
GIM393_NODE_297_length_1691_cov_12.200743	0	0	0	0	0	0	0	0	0	0	0	0	0	0	0	0	0	0	0	0	0	0	0	0	0	0	0	0	0	0	0	0	0	0	0	0	0	0	0	0	0	0	0	0	0	0	0	0	0
GIM392_NODE_1317_length_1113_cov_9.595560	0	0	0	0	0	0	0	0	0	0	0	0	0	0	0	0	0	0	0	0	0	0	0	0	0	0	0	0	0	0	0	0	0	0	0	0	0	0	0	0	0	0	0	0	0	0	0	0	0
GIM392_NODE_1147_length_1157_cov_9.500000	0	0	0	0	0	0	0	0	0	0	0	0	0	0	0	0	0	0	0	0	0	0	0	0	0	0	0	0	0	0	0	0	0	0	0	0	0	0	0	0	0	0	0	0	0	0	0	0	0
GIM387_NODE_1113_length_1072_cov_2.691457	0	0	0	0	0	0	0	0	0	0	0	0	0	0	0	0	0	0	0	0	0	0	0	0	0	0	0	0	0	0	0	0	0	0	0	0	0	0	0	0	0	0	0	0	0	0	0	0	0
GIM393_NODE_1980_length_1015_cov_3.072495	0	0	0	0	0	0	0	0	0	0	0	0	0	0	0	0	0	0	0	0	0	0	0	0	0	0	0	0	0	0	0	0	0	0	0	0	0	0	0	0	0	0	0	0	0	0	0	0	0
GIM393_NODE_237_length_1851_cov_9.678692	0	0	0	0	0	0	0	0	0	0	0	0	0	0	0	0	0	0	0	0	0	0	0	0	0	0	0	0	0	0	0	0	0	0	0	0	0	0	0	0	0	0	0	0	0	0	0	0	0
GIM423_NODE_7897_length_1032_cov_3.164398	0	0	0	0	0	0	0	0	0	0	0	0	0	0	0	0	0	0	0	0	0	0	0	0	0	0	0	0	0	0	0	0	0	0	0	0	0	0	0	0	0	0	0	0	0	0	0	0	0
GIM440_NODE_758_length_1210_cov_3.091792	0	0	0	0	0	0	0	0	0	0	0	0	0	0	0	0	0	0	0	0	0	0	0	0	0	0	0	0	0	0	0	0	0	0	0	0	0	0	0	0	0	0	0	0	0	0	0	0	0
GIM350_NODE_2359_length_1555_cov_9.416103	0	0	0	0	0	0	0	0	0	0	0	0	0	0	0	0	0	0	0	0	0	0	0	0	0	0	0	0	0	0	0	0	0	0	0	0	0	0	0	0	0	0	0	0	0	0	0	0	0
GIM440_NODE_1083_length_1103_cov_5.437622	0	0	0	0	0	0	0	0	0	0	0	0	0	0	0	0	0	0	0	0	0	0	0	0	0	0	0	0	0	0	0	0	0	0	0	0	0	0	0	0	0	0	0	0	0	0	0	0	0
GIM393_NODE_373_length_1556_cov_2.789723	0	0	0	0	0	0	0	0	0	0	0	0	0	0	0	0	0	0	0	0	0	0	0	0	0	0	0	0	0	0	0	0	0	0	0	0	0	0	0	0	0	0	0	0	0	0	0	0	0
GIM424_NODE_1693_length_1233_cov_2.666090	0	0	0	0	0	0	0	0	0	0	0	0	0	0	0	0	0	0	0	0	0	0	0	0	0	0	0	0	0	0	0	0	0	0	0	0	0	0	0	0	0	0	0	0	0	0	0	0	0
GIM440_NODE_1526_length_1006_cov_7.523143	0	0	0	0	0	0	0	0	0	0	0	0	0	0	0	0	0	0	0	0	0	0	0	0	0	0	0	0	0	0	0	0	0	0	0	0	0	0	0	0	0	0	0	0	0	0	0	0	0
GIM392_NODE_1101_length_1169_cov_5.287546	0	0	0	0	0	0	0	0	0	0	0	0	0	0	0	0	0	0	0	0	0	0	0	0	0	0	0	0	0	0	0	0	0	0	0	0	0	0	0	0	0	0	0	0	0	0	0	0	0
GIM549_NODE_872_length_1456_cov_2.383611	0	0	0	0	0	0	0	0	0	0	0	0	0	0	0	0	0	0	0	0	0	0	0	0	0	0	0	0	0	0	0	0	0	0	0	0	0	0	0	0	0	0	0	0	0	0	0	0	0
GIM392_NODE_538_length_1424_cov_4.521901	0	0	0	0	0	0	0	0	0	0	0	0	0	0	0	0	0	0	0	0	0	0	0	0	0	0	0	0	0	0	0	0	0	0	0	0	0	0	0	0	0	0	0	0	0	0	0	0	0
GIM393_NODE_594_length_1355_cov_4.442097	0	0	0	0	0	0	0	0	0	0	0	0	0	0	0	0	0	0	0	0	0	0	0	0	0	0	0	0	0	0	0	0	0	0	0	0	0	0	0	0	0	0	0	0	0	0	0	0	0
GIM427_NODE_3409_length_1007_cov_3.553763	0	0	0	0	0	0	0	0	0	0	0	0	0	0	0	0	0	0	0	0	0	0	0	0	0	0	0	0	0	0	0	0	0	0	0	0	0	0	0	0	0	0	0	0	0	0	0	0	0
GIM393_NODE_1876_length_1027_cov_3.532632	0	0	0	0	0	0	0	0	0	0	0	0	0	0	0	0	0	0	0	0	0	0	0	0	0	0	0	0	0	0	0	0	0	0	0	0	0	0	0	0	0	0	0	0	0	0	0	0	0
GIM424_NODE_3712_length_1011_cov_4.206638	0	0	0	0	0	0	0	0	0	0	0	0	0	0	0	0	0	0	0	0	0	0	0	0	0	0	0	0	0	0	0	0	0	0	0	0	0	0	0	0	0	0	0	0	0	0	0	0	0
GIM392_NODE_1294_length_1121_cov_5.096743	0	0	0	0	0	0	0	0	0	0	0	0	0	0	0	0	0	0	0	0	0	0	0	0	0	0	0	0	0	0	0	0	0	0	0	0	0	0	0	0	0	0	0	0	0	0	0	0	0
GIM320_NODE_3246_length_1060_cov_4.644964	0	0	0	0	0	0	0	0	0	0	0	4	0	0	0	0	0	0	0	0	0	0	0	0	0	0	0	0	0	0	0	0	0	0	0	0	0	0	0	0	0	0	0	0	0	0	0	0	0
GIM392_NODE_627_length_1357_cov_6.135156	0	0	0	0	0	0	0	0	0	0	0	0	0	0	0	0	0	0	0	0	0	0	0	0	0	0	0	0	0	0	0	0	0	0	0	0	0	0	0	0	0	0	0	0	0	0	0	0	0
GIM440_NODE_190_length_1824_cov_6.630796	0	0	0	0	0	0	0	0	0	0	0	0	0	0	0	0	0	0	0	0	0	0	0	0	0	0	0	0	0	0	0	0	0	0	0	0	0	0	0	0	0	0	0	0	0	0	0	0	0
GIM393_NODE_1981_length_1015_cov_2.914712	0	0	0	0	0	0	0	0	0	0	0	0	0	0	0	0	0	0	0	0	0	0	0	0	0	0	0	0	0	0	0	0	0	0	0	0	0	0	0	0	0	0	0	0	0	0	0	0	0
GIM396_NODE_2434_length_1067_cov_3.683838	0	0	0	0	0	0	0	0	0	0	0	0	0	0	0	0	0	0	0	0	0	0	0	0	0	0	0	0	0	0	0	0	0	0	0	0	0	0	0	0	0	0	0	0	0	0	0	0	0
GIM350_NODE_967_length_2645_cov_11.196262	0	0	0	0	0	0	0	0	0	0	0	0	0	0	0	0	0	0	0	0	0	0	0	0	0	0	0	0	0	0	0	0	0	0	0	0	0	0	0	0	0	0	0	0	0	0	0	0	0
GIM350_NODE_1039_length_2553_cov_9.436995	0	0	0	0	0	0	0	0	0	0	0	0	0	0	0	0	0	0	0	0	0	0	0	0	0	0	0	0	0	0	0	0	0	0	0	0	0	0	0	0	0	0	0	0	0	0	0	0	0
GIM440_NODE_761_length_1209_cov_11.204947	0	0	0	0	0	0	0	0	0	0	0	0	0	0	0	0	0	0	0	0	0	0	0	0	0	0	0	0	0	0	0	0	0	0	0	0	0	0	0	0	0	0	0	0	0	0	0	0	0
GIM440_NODE_725_length_1227_cov_13.435652	0	0	0	0	0	0	0	0	0	0	0	0	0	0	0	0	0	0	0	0	0	0	0	0	0	0	0	0	0	0	0	0	0	0	0	0	0	0	0	0	0	0	0	0	0	0	0	0	0
GIM549_NODE_1294_length_1329_cov_3.269968	0	0	0	0	0	0	0	0	0	0	0	0	0	0	0	0	0	0	0	0	0	0	0	0	0	0	0	0	0	0	0	0	0	0	0	0	0	0	0	0	0	0	0	0	0	0	0	0	0
GIM440_NODE_294_length_1583_cov_12.623506	0	0	0	0	0	0	0	0	0	0	0	0	0	0	0	0	0	0	0	0	0	0	0	0	0	0	0	0	0	0	0	0	0	0	0	0	0	0	0	0	0	0	0	0	0	0	0	0	0
[truncated: 45 more columns]

## Sheet: abundance in Culex
name	GIM381	GIM382	GIM383	GIM384	GIM385	GIM386	GIM387	GIM388	GIM389	GIM390	GIM391	GIM392	GIM393	GIM394	GIM395	GIM396	GIM397	GIM398	GIM399	GIM400	GIM421	GIM422	GIM423	GIM424	GIM425	GIM426	GIM427	GIM428	GIM429	GIM430	GIM431	GIM432	GIM433	GIM434	GIM435	GIM436	GIM437	GIM438	GIM439	GIM440	GIM491	GIM492	GIM493	GIM494	GIM495	GIM525	GIM527	GIM528	GIM529
GIM622_NODE_1138_length_1080_cov_2.356929	0	0	0	0	0	0	0	0	0	0	0	0	0	0	0	0	0	0	0	0	0	0	0	0	0	0	0	0	0	0	0	0	0	0	0	0	0	0	0	0	0	0	0	0	0	0	0	0	0
GIM576_NODE_6208_length_1021_cov_2.891949	0	0	0	0	0	0	0	0	0	0	0	0	0	0	0	0	0	0	0	0	0	0	0	0	0	0	0	0	0	0	0	0	0	0	0	0	0	0	0	0	0	0	0	0	0	0	0	0	0
GIM573_NODE_150_length_3346_cov_8.985317	0	0	0	0	0	0	0	0	0	0	0	0	0	0	0	0	0	0	0	0	0	0	0	0	0	0	0	0	0	0	0	0	0	0	0	0	0	0	0	0	0	0	0	0	0	0	0	0	0
GIM549_NODE_4105_length_1004_cov_4.963323	0	0	0	0	0	0	0	0	0	0	0	0	0	0	0	0	0	0	0	0	0	0	0	0	0	0	0	0	0	0	0	0	0	0	0	0	0	0	0	0	0	0	0	0	0	0	0	0	0
GIM549_NODE_3964_length_1013_cov_3.246795	0	0	0	0	0	0	0	0	0	0	0	0	0	0	0	0	0	0	0	0	0	0	0	0	0	0	0	0	0	0	0	0	0	0	0	0	0	0	0	0	0	0	0	0	0	0	0	0	0
GIM472_NODE_385_length_2645_cov_9.373053	0	220	744	543	0	265	208	400	0	320	0	0	291	348	0	0	0	0	0	0	0	0	365	127	474	464	139	234	261	0	0	0	0	0	0	0	0	0	124	0	0	0	0	0	0	0	0	0	0
GIM472_NODE_298_length_2867_cov_14.903584	0	0	367	0	0	343	0	279	269	0	0	0	0	168	0	0	0	96	286	0	0	221	0	0	484	0	267	0	216	408	205	0	390	0	0	261	0	0	0	0	0	305	0	0	0	0	0	0	0
GIM440_NODE_445_length_1403_cov_6.187783	0	0	0	0	0	0	0	0	0	0	0	0	0	0	0	0	0	0	0	0	0	0	0	0	0	0	0	0	0	0	0	0	0	0	0	0	0	0	0	208	0	0	0	0	0	0	0	0	0
GIM440_NODE_350_length_1503_cov_4.650070	0	0	0	0	0	0	0	0	0	0	0	0	0	0	0	0	0	0	0	0	0	0	0	0	0	0	0	0	0	0	0	0	0	0	0	0	0	0	0	138	0	0	0	0	0	0	0	0	0
GIM440_NODE_1175_length_1080_cov_4.881356	0	0	0	0	0	0	0	0	0	0	0	0	0	0	0	0	0	0	0	0	0	0	0	0	0	0	0	0	0	0	0	0	0	0	0	0	0	0	0	118	0	0	0	0	0	0	0	0	0
GIM440_NODE_103_length_2161_cov_15.793186	0	0	0	0	0	0	0	0	0	0	0	227	0	0	0	0	0	0	0	0	0	0	0	0	0	0	0	0	0	0	0	0	0	0	0	0	0	0	0	743	0	0	0	0	0	0	0	0	0
GIM440_NODE_1010_length_1121_cov_6.750000	0	0	0	0	0	0	0	0	0	0	0	0	0	0	0	0	0	0	0	0	0	0	0	0	0	0	0	0	0	0	0	0	0	0	0	0	0	0	0	180	0	0	0	0	0	0	0	0	0
GIM439_NODE_3304_length_1230_cov_6.519514	0	0	0	0	0	0	0	0	0	0	0	0	0	0	134	0	0	0	0	0	0	0	0	0	0	0	0	0	0	0	0	0	0	0	0	0	0	0	192	0	0	0	0	0	0	0	0	0	0
GIM439_NODE_3058_length_1272_cov_1.518828	0	0	0	0	0	0	0	0	0	0	0	0	0	0	0	0	0	0	0	0	0	0	0	0	0	0	0	0	0	0	0	0	0	0	0	0	0	0	37	0	0	0	0	0	0	0	0	0	0
GIM426_NODE_378_length_2248_cov_8.234915	0	0	295	0	0	0	0	0	0	140	0	0	0	0	0	0	168	209	0	0	0	0	271	0	294	346	0	150	126	0	137	0	187	185	0	0	0	0	0	0	0	143	0	0	0	0	0	0	161
GIM425_NODE_127_length_3202_cov_12.209600	0	0	1038	545	0	296	645	0	620	0	481	0	0	0	0	439	0	0	0	0	219	0	646	0	1248	850	443	460	0	767	663	1658	660	509	838	0	0	554	0	0	0	439	0	0	0	0	0	0	735
GIM424_NODE_178_length_2803_cov_5.668379	0	0	0	0	0	0	0	0	0	0	0	0	0	352	0	0	0	0	0	0	0	0	0	415	0	0	0	0	0	0	0	0	0	0	0	0	0	138	207	0	0	0	0	0	0	0	0	0	0
GIM396_NODE_1785_length_1145_cov_2.805243	0	0	0	0	0	0	0	0	0	0	0	0	0	0	0	58	0	0	0	0	0	0	0	0	0	0	0	0	0	0	0	0	0	0	0	0	0	0	0	0	0	0	0	0	0	0	0	0	0
GIM394_NODE_584_length_1458_cov_4.580739	0	0	0	0	0	0	0	0	0	0	0	0	0	120	0	0	0	0	0	0	0	0	0	0	0	0	0	0	0	0	0	0	0	0	0	0	0	0	0	0	0	0	0	0	0	0	0	0	0
GIM392_NODE_879_length_1233_cov_8.009516	0	0	0	0	0	0	0	0	0	0	0	184	0	0	0	0	0	0	0	0	0	0	0	0	0	0	0	0	0	0	0	0	0	0	0	0	0	0	0	0	0	0	0	0	0	0	0	0	0
GIM392_NODE_586_length_1394_cov_2.391800	0	0	0	0	0	0	0	0	0	0	0	99	0	0	0	0	0	0	0	0	0	0	0	0	0	0	0	0	0	0	0	0	0	0	0	0	0	0	0	0	0	0	0	0	0	0	0	0	0
GIM392_NODE_200_length_1922_cov_10.436314	0	0	0	0	0	0	0	0	0	0	0	385	0	0	0	0	0	84	0	0	0	0	0	49	0	0	0	0	0	0	0	0	0	0	0	0	0	0	0	306	0	0	0	0	0	0	0	0	0
GIM392_NODE_1374_length_1099_cov_15.447162	0	0	0	0	0	0	0	0	0	0	0	308	0	0	0	0	0	0	0	0	0	0	0	0	0	0	0	0	0	0	0	0	0	0	0	0	0	0	0	0	0	0	0	0	0	0	0	0	0
GIM392_NODE_1061_length_1180_cov_6.873980	0	0	0	0	0	0	0	0	0	0	0	150	0	0	0	0	0	0	0	0	0	0	0	0	0	0	0	0	0	0	0	0	0	0	0	0	0	0	0	0	0	0	0	0	0	0	0	0	0
GIM392_NODE_1035_length_1187_cov_4.402703	0	0	0	0	0	0	0	0	0	0	0	106	0	0	0	0	0	0	0	0	0	0	0	0	0	0	0	0	0	0	0	0	0	0	0	0	0	0	0	0	0	0	0	0	0	0	0	0	0
GIM350_NODE_3832_length_1087_cov_11.497030	0	0	0	0	0	0	0	0	0	0	0	0	0	0	0	0	0	0	0	0	0	0	0	0	0	0	0	0	0	0	0	0	0	0	0	0	0	0	0	0	0	0	0	0	0	0	0	0	0
GIM35_NODE_5678_length_1028_cov_2.533123	0	0	0	0	0	0	0	0	0	0	0	0	0	0	0	0	0	0	0	0	0	0	0	0	0	0	0	0	0	0	0	0	0	0	0	0	0	0	0	0	0	0	0	0	0	0	0	0	0
GIM320_NODE_1527_length_1297_cov_4.985246	0	0	0	0	0	0	0	0	0	0	0	0	0	0	0	0	0	0	0	0	0	0	0	0	0	0	0	0	0	0	0	0	0	0	0	0	0	0	0	0	0	0	0	0	0	0	0	0	0
GIM319_NODE_68_length_3999_cov_6.501275	0	0	0	0	0	0	0	0	0	0	0	0	0	0	0	0	0	0	0	0	0	0	0	0	0	0	0	0	0	0	0	0	0	0	0	0	0	0	0	0	0	0	0	0	0	0	0	0	0
GIM317_NODE_815_length_1368_cov_2.924090	0	0	0	0	0	0	0	0	0	0	0	0	0	0	0	0	0	0	0	0	0	0	0	0	0	0	0	0	0	0	0	0	0	0	0	0	0	0	0	0	0	0	0	0	0	0	0	0	0
GIM25_NODE_1730_length_1491_cov_2.463932	0	0	0	0	0	0	0	0	0	0	0	0	0	0	0	0	0	0	0	0	0	0	0	0	0	0	0	0	0	0	0	0	0	0	0	0	0	0	0	0	0	0	0	0	0	0	0	0	0
GIM455_NODE_1_length_46241_cov_41.282255	1583	0	0	0	0	0	0	237	0	0	1714	506	1925	26165	10378	17295	8827	8062	4878	931	2514	2232	8104	18660	0	2106	0	0	0	2443	2026	524	14640	507	295	7096	12713	2975	605338	458	0	0	0	0	0	0	0	510	0
GIM395_NODE_1_length_49523_cov_81.541176	0	0	0	0	0	0	0	0	0	0	2444	0	0	0	74510	0	7386	0	0	0	10244	0	1993	528	0	0	0	0	0	846	0	0	0	0	0	0	0	0	0	0	0	0	0	0	0	0	0	0	0
GIM392_NODE_885_length_1231_cov_20.567591	0	0	0	0	0	0	0	0	0	0	0	621	0	0	0	0	0	0	0	0	0	0	0	0	0	0	0	0	0	0	0	0	0	0	0	0	0	0	0	0	0	0	0	0	0	0	0	0	0
GIM350_NODE_47_length_7277_cov_12.622917	0	0	0	0	0	0	0	0	0	0	0	0	0	0	0	0	0	0	0	0	0	0	0	0	0	0	0	0	0	0	0	0	0	0	0	0	0	0	0	0	0	0	0	0	0	0	0	0	0
GIM389_NODE_28_length_5343_cov_21.783327	2974	2496	5710	4362	4909	4009	3678	4226	4114	3483	4023	0	2701	5236	3475	3676	4500	2351	4213	2346	2701	2169	3966	3558	3499	4593	3303	3640	3168	4495	3654	0	2824	0	4998	5332	3129	5917	1459	0	5468	5158	2599	4781	4285	5600	3657	3340	3341
GIM395_NODE_2_length_39011_cov_54.965840	0	0	0	0	0	0	0	0	0	0	15708	1387	8003	3839	39461	940	7218	0	7573	0	0	10140	158595	0	0	0	0	0	0	0	0	0	0	0	0	0	0	0	20931	0	0	0	0	0	0	0	0	35807	0
GIM384_NODE_1_length_23868_cov_110.130554	2437	4234	10338	23979	8995	13568	14316	11095	11769	25586	3124	0	41268	10563	0	39170	10975	8919	24963	3411	22184	7219	10514	5504	12678	7246	11465	9549	3215	6070	10011	5573	10556	4220	11186	3248	5310	6143	9303	0	18199	2887	0	0	0	2182	0	1331	0
GIM452_NODE_22_length_18930_cov_91.074895	3036	4448	10590	19783	11533	18953	32736	16673	10914	34173	3821	0	58921	17829	14756	42473	10306	13031	32912	0	35707	7558	13468	9138	16922	10367	7115	17310	5505	9780	11376	11719	14206	4413	14583	3651	9630	8416	9045	0	16639	3731	0	0	0	2155	1119	1627	1985
GIM440_NODE_165_length_1888_cov_6.776919	0	0	0	0	0	0	0	0	0	0	0	0	0	0	0	0	0	0	0	0	0	0	0	0	0	0	0	0	0	0	0	0	0	0	0	0	0	0	0	493	0	0	0	0	0	0	0	0	0
GIM476_NODE_9_length_17878_cov_24.352733	0	0	0	0	0	0	0	0	0	0	0	0	0	0	0	262	0	0	0	0	0	0	597	0	0	0	0	0	0	0	0	0	0	0	0	0	0	0	1612	0	0	0	0	0	0	0	0	0	0
GIM422_NODE_1_length_18438_cov_49.635859	2250	3806	0	0	0	9929	10333	7577	9664	16898	3073	0	29701	6877	0	0	10406	6050	16749	0	17083	7428	0	3678	0	0	0	7360	2129	0	7921	0	0	3475	0	2967	0	0	9572	0	0	0	0	0	0	2015	1304	837	1254
GIM475_NODE_25_length_16117_cov_399.592893	3837	5972	13989	26070	11821	24357	23559	21144	12452	53081	3710	0	73470	18507	0	0	0	18350	46531	3913	42498	0	0	9587	14896	0	11942	18287	6284	6169	10023	7310	0	5340	13949	2999	8473	11421	0	2850	0	0	0	1645	0	3307	1454	3421	2450
GIM350_NODE_7_length_12160_cov_12.067202	0	0	0	0	0	0	0	0	0	0	0	0	0	0	0	0	0	0	0	0	0	0	0	0	0	0	0	0	0	0	0	0	0	0	0	0	0	0	0	0	0	0	0	0	0	0	0	0	0
GIM400_NODE_1_length_17961_cov_34.782767	5753	9559	21475	41599	27747	44661	46294	49927	20245	86895	6182	0	161002	38063	23512	74048	20262	31259	106706	9356	82052	13505	20472	18350	24949	14074	12042	36111	12451	14234	17011	17091	22498	7234	32549	0	20244	18239	16599	0	28262	5751	99	0	537	2582	1834	4402	5130
GIM472_NODE_27_length_14512_cov_315.003810	1095	2083	0	0	0	0	0	7170	0	15379	0	0	26283	5904	3981	0	0	5185	0	0	16180	0	0	3205	0	1983	0	6443	2029	1741	0	0	3031	1595	0	0	3748	3953	0	0	0	757	0	0	0	1003	0	800	0
GIM440_NODE_464_length_1384_cov_4.781943	0	0	0	0	0	0	0	0	0	0	0	0	0	0	0	0	0	0	0	0	0	0	0	0	0	0	0	0	0	0	0	0	0	0	0	0	0	0	0	253	0	0	0	0	0	0	0	0	0
GIM350_NODE_1_length_27362_cov_20.423896	0	0	0	0	0	0	0	0	0	0	0	0	0	0	0	0	0	0	0	0	0	0	0	0	0	0	0	0	0	0	0	0	0	0	0	0	0	0	0	0	0	0	0	0	0	0	0	0	0
GIM423_NODE_2_length_20317_cov_258.084634	0	0	0	0	0	0	0	0	0	0	10479	1276	4906	1945	24972	0	5064	0	3747	0	0	4868	94559	0	0	0	0	0	0	0	0	0	0	0	0	0	0	0	10319	0	0	0	0	0	0	0	0	19670	0
GIM400_NODE_242_length_1188_cov_4.795680	0	0	0	0	0	0	0	0	0	0	0	0	0	0	0	0	0	0	0	163	0	0	0	0	0	0	0	0	0	0	0	0	0	0	0	0	0	0	0	0	0	0	0	0	0	0	0	0	0
GIM472_NODE_47_length_11180_cov_724.656399	0	0	0	0	11810	20628	26233	23346	0	55005	0	0	70342	17421	0	0	0	22192	51832	3187	50399	0	0	9240	0	0	0	18024	5479	5961	0	7169	0	0	13978	2006	7692	12519	0	0	0	0	0	0	0	0	0	2008	1927
GIM437_NODE_3_length_9416_cov_27.072492	664	1161	4956	4308	3280	7408	7479	4929	3462	12327	726	0	17842	5156	4870	16248	3305	4222	12197	618	0	1835	3824	2303	3837	2343	2439	4544	1717	1501	2610	1906	3449	1071	4054	0	3351	0	1999	0	13938	0	0	0	0	0	0	592	537
GIM387_NODE_1007_length_1098_cov_3.049951	0	0	0	0	0	0	60	0	0	0	0	0	0	0	0	0	0	0	0	0	0	0	0	0	0	0	0	0	0	0	0	0	0	0	0	0	0	0	0	0	0	0	0	0	0	0	0	0	0
GIM392_NODE_1401_length_1093_cov_18.280512	0	0	0	0	0	0	0	0	0	0	0	606	0	0	0	0	0	0	0	0	0	0	0	0	0	0	0	0	0	0	0	0	0	0	0	0	0	0	0	0	0	0	0	0	0	0	0	0	0
GIM471_NODE_51_length_8588_cov_192.762543	0	0	0	4035	2603	6371	6908	4521	0	11303	0	0	18377	4832	0	0	0	3786	10138	0	13126	0	0	2460	2138	1190	0	4168	1399	925	0	0	0	0	3869	762	0	3145	0	0	0	686	0	0	0	0	0	0	490
GIM387_NODE_746_length_1191_cov_2.285458	0	0	0	0	0	0	84	0	0	0	0	0	0	0	0	0	0	0	0	0	0	0	0	0	0	0	0	0	0	0	0	0	0	0	0	0	0	0	0	0	0	0	0	0	0	0	0	0	0
GIM350_NODE_3_length_19870_cov_23.159652	0	0	0	0	0	0	0	0	0	0	0	0	0	0	0	0	0	0	0	0	0	0	0	0	0	0	0	0	0	0	0	0	0	0	0	0	0	0	0	0	0	0	0	0	0	0	0	0	0
GIM395_NODE_6_length_12034_cov_47.900811	0	0	0	0	0	0	0	0	0	0	0	0	0	0	10463	0	1253	0	0	0	1177	0	446	0	0	0	0	0	0	0	0	0	0	0	0	0	0	0	0	0	0	0	0	0	0	0	0	0	0
GIM439_NODE_56_length_8643_cov_11.092342	0	0	0	0	0	0	0	0	0	0	0	0	0	0	0	0	0	0	0	0	0	0	0	0	520	0	0	0	0	0	0	897	0	0	0	0	0	0	1693	0	0	0	0	0	0	0	0	0	0
GIM476_NODE_80_length_7108_cov_20.744418	0	0	0	0	0	0	0	0	0	0	0	0	0	0	0	0	0	0	0	0	0	0	0	0	0	0	0	0	0	0	0	0	0	0	0	0	0	0	698	0	0	0	0	0	0	0	0	0	0
GIM430_NODE_2_length_7844_cov_33.515901	0	0	0	0	6034	7820	12800	9432	0	25886	0	0	35643	10107	0	0	0	8358	22120	0	23278	0	0	4746	0	0	0	8829	0	2177	0	0	0	0	6463	0	0	6007	0	0	0	0	0	0	0	1095	625	0	0
GIM350_NODE_18_length_9821_cov_9.251334	0	0	0	0	0	0	0	0	0	0	0	0	0	0	0	0	0	0	0	0	0	0	0	0	0	0	0	0	0	0	0	0	0	0	0	0	0	0	0	0	0	0	0	0	0	0	0	0	0
GIM475_NODE_53_length_8414_cov_34.414418	0	562	1350	1980	1678	2863	3704	2868	1271	5790	379	0	10412	3076	1917	6714	1339	1938	5327	0	5720	786	1206	1346	1278	1203	786	2438	752	953	1144	799	1498	588	1972	0	1209	1345	848	0	2087	409	0	0	0	0	0	246	0
GIM439_NODE_40_length_9507_cov_18.950795	0	0	0	0	0	0	0	0	0	0	0	0	0	0	0	0	0	0	0	0	0	0	0	0	677	0	0	0	0	0	0	0	0	0	0	0	0	0	3286	0	0	0	0	0	0	0	0	0	0
GIM383_NODE_2_length_8020_cov_115.100592	3027	4530	10227	15210	7706	17493	0	14506	10280	0	3080	0	51591	11555	15008	52429	10957	0	30209	4661	32373	7314	11419	7253	15510	10440	6064	13167	4446	8288	8143	8162	14182	3347	9718	2484	0	0	8997	2929	23296	4293	0	0	0	2661	0	1889	1341
GIM350_NODE_191_length_5122_cov_17.366105	0	0	0	0	0	0	0	0	0	0	0	0	0	0	0	0	0	0	0	0	0	0	0	0	0	0	0	0	0	0	0	0	0	0	0	0	0	0	0	0	0	0	0	0	0	0	0	0	0
GIM350_NODE_4_length_19754_cov_13.729786	0	0	0	0	0	0	0	0	0	0	0	0	0	0	0	0	0	0	0	0	0	0	0	0	0	0	0	0	0	0	0	0	0	0	0	0	0	0	0	0	0	0	0	0	0	0	0	0	0
GIM574_NODE_6237_length_1006_cov_2.553283	0	0	0	0	0	0	0	0	0	0	0	0	0	0	0	0	0	0	0	0	0	0	0	0	0	0	0	0	0	0	0	0	0	0	0	0	0	0	0	0	0	0	0	0	0	0	0	0	0
GIM396_NODE_63_length_7673_cov_254.626646	2035	3226	7775	11045	0	9907	0	0	7641	0	2075	0	0	0	10426	35102	8269	0	0	1161	0	4317	7995	0	8876	6305	4278	0	3484	2654	6206	4074	9989	2577	0	1350	5497	0	5597	0	16508	2522	0	0	0	1057	0	1154	1155
GIM350_NODE_43_length_7550_cov_8.706677	0	0	0	0	0	0	0	0	0	0	0	0	0	0	0	0	0	0	0	0	0	0	0	0	0	0	0	0	0	0	0	0	0	0	0	0	0	0	0	0	0	0	0	0	0	0	0	0	0
GIM350_NODE_269_length_4494_cov_11.837899	0	0	0	0	0	0	0	0	0	0	0	0	0	0	0	0	0	0	0	0	0	0	0	0	0	0	0	0	0	0	0	0	0	0	0	0	0	0	0	0	0	0	0	0	0	0	0	0	0
GIM439_NODE_156_length_6073_cov_12.744330	0	0	0	0	0	0	0	0	0	0	0	0	0	0	0	0	0	0	0	0	0	0	0	0	325	0	0	0	0	0	0	699	0	0	0	0	0	0	1448	0	0	0	0	0	0	0	0	0	0
GIM439_NODE_111_length_6905_cov_26.074253	0	0	0	0	0	0	0	0	0	0	0	0	0	0	0	0	0	0	0	0	0	0	0	0	876	0	0	0	0	0	0	644	0	0	0	0	0	0	3253	0	0	0	0	0	0	0	0	0	0
GIM350_NODE_183_length_5209_cov_8.627436	0	0	0	0	0	0	0	0	0	0	0	0	0	0	0	0	0	0	0	0	0	0	0	0	0	0	0	0	0	0	0	0	0	0	0	0	0	0	0	0	0	0	0	0	0	0	0	0	0
GIM439_NODE_152_length_6148_cov_14.981387	0	0	0	0	0	0	0	0	0	0	0	0	0	0	0	0	0	0	0	0	0	0	0	0	577	0	0	0	0	0	0	518	0	0	0	0	0	0	1643	0	0	0	0	0	0	0	0	0	0
GIM396_NODE_72_length_5891_cov_153.376677	0	0	0	0	0	0	0	0	0	0	536	0	0	0	0	7703	0	0	0	0	0	0	1669	0	0	1599	0	0	0	1144	0	884	1793	0	0	0	0	0	0	0	0	729	0	518	0	553	253	233	203
GIM399_NODE_72_length_6525_cov_254.378722	0	1041	2362	3872	3370	7686	9304	6869	2626	18048	760	0	26801	5599	3600	12162	2984	6794	13598	2705	16855	1893	2764	3870	3030	2325	1672	6248	2135	1673	2237	5324	3754	1038	4694	0	3944	3891	2156	0	5676	1087	0	0	0	0	490	0	0
GIM476_NODE_105_length_6055_cov_20.624791	0	0	0	0	0	0	0	0	0	0	0	0	0	0	0	116	0	0	0	0	0	0	0	0	0	0	0	0	0	0	0	0	0	0	0	0	0	0	771	0	0	0	0	0	0	0	0	0	0
GIM350_NODE_8_length_11746_cov_19.917902	0	0	0	0	0	0	0	0	0	0	0	0	0	0	0	0	0	0	0	0	0	0	0	0	0	0	0	0	0	0	0	0	0	0	0	0	0	0	0	0	0	0	0	0	0	0	0	0	0
GIM350_NODE_169_length_5295_cov_10.401112	0	0	0	0	0	0	0	0	0	0	0	0	0	0	0	0	0	0	0	0	0	0	0	0	0	0	0	0	0	0	0	0	0	0	0	0	0	0	0	0	0	0	0	0	0	0	0	0	0
GIM350_NODE_219_length_4857_cov_7.903556	0	0	0	0	0	0	0	0	0	0	0	0	0	0	0	0	0	0	0	0	0	0	0	0	0	0	0	0	0	0	0	0	0	0	0	0	0	0	0	0	0	0	0	0	0	0	0	0	0
GIM439_NODE_168_length_5944_cov_7.833987	0	0	0	0	0	0	0	0	0	0	0	0	0	0	0	0	0	0	0	0	0	0	0	0	0	0	0	0	0	0	0	0	0	0	0	0	0	0	817	0	0	0	0	0	0	0	0	0	0
GIM350_NODE_222_length_4843_cov_22.841376	0	0	0	0	0	0	0	0	0	0	0	0	0	0	0	0	0	0	0	0	0	0	0	0	0	0	0	0	0	0	0	0	0	0	0	0	0	0	0	0	0	0	0	0	0	0	0	0	0
GIM350_NODE_173_length_5251_cov_12.240433	0	0	0	0	0	0	0	0	0	0	0	0	0	0	0	0	0	0	0	0	0	0	0	0	0	0	0	0	0	0	0	0	0	0	0	0	0	0	0	0	0	0	0	0	0	0	0	0	0
GIM476_NODE_133_length_5420_cov_30.978664	0	0	0	0	0	0	0	0	0	0	0	0	0	0	0	0	0	0	0	0	116	0	0	0	0	0	0	0	0	0	0	0	0	0	0	0	0	0	820	0	0	0	0	0	0	0	0	0	0
GIM350_NODE_291_length_4367_cov_7.705594	0	0	0	0	0	0	0	0	0	0	0	0	0	0	0	0	0	0	0	0	0	0	0	0	0	0	0	0	0	0	0	0	0	0	0	0	0	0	0	0	0	0	0	0	0	0	0	0	0
GIM350_NODE_449_length_3715_cov_15.776526	0	0	0	0	0	0	0	0	0	0	0	0	0	0	0	0	0	0	0	0	0	0	0	0	0	0	0	0	0	0	0	0	0	0	0	0	0	0	0	0	0	0	0	0	0	0	0	0	0
GIM350_NODE_156_length_5449_cov_9.276433	0	0	0	0	0	0	0	0	0	0	0	0	0	0	0	0	0	0	0	0	0	0	0	0	0	0	0	0	0	0	0	0	0	0	0	0	0	0	0	0	0	0	0	0	0	0	0	0	0
GIM350_NODE_220_length_4849_cov_6.126572	0	0	0	0	0	0	0	0	0	0	0	0	0	0	0	0	0	0	0	0	0	0	0	0	0	0	0	0	0	0	0	0	0	0	0	0	0	0	0	0	0	0	0	0	0	0	0	0	0
GIM350_NODE_256_length_4563_cov_8.183683	0	0	0	0	0	0	0	0	0	0	0	0	0	0	0	0	0	0	0	0	0	0	0	0	0	0	0	0	0	0	0	0	0	0	0	0	0	0	0	0	0	0	0	0	0	0	0	0	0
GIM422_NODE_23_length_4931_cov_57.049444	1695	2630	5554	9521	5163	10926	11391	0	6758	20606	2004	0	31882	7995	7887	29260	6829	0	0	0	0	4479	6841	4361	8895	5703	4146	8316	2483	3550	5985	4122	9278	2594	5854	1690	3466	4699	5442	0	14107	2296	0	0	0	0	0	946	0
GIM350_NODE_408_length_3842_cov_9.800266	0	0	0	0	0	0	0	0	0	0	0	0	0	0	0	0	0	0	0	0	0	0	0	0	0	0	0	0	0	0	0	0	0	0	0	0	0	0	0	0	0	0	0	0	0	0	0	0	0
GIM393_NODE_85_length_4572_cov_7.005339	0	0	0	0	0	0	0	0	0	0	0	0	517	0	0	0	0	0	0	0	0	0	0	0	0	0	0	0	0	0	0	0	0	0	0	0	0	0	0	0	0	0	0	0	0	0	0	0	0
GIM350_NODE_704_length_3073_cov_10.655541	0	0	0	0	0	0	0	0	0	0	0	0	0	0	0	0	0	0	0	0	0	0	0	0	0	0	0	0	0	0	0	0	0	0	0	0	0	0	0	0	0	0	0	0	0	0	0	0	0
GIM439_NODE_532_length_3248_cov_12.649322	0	0	0	0	0	0	0	0	0	0	0	0	0	0	0	0	0	0	0	0	0	0	0	0	210	0	0	0	0	0	0	0	0	0	0	0	0	0	710	0	0	0	0	0	0	0	0	0	0
GIM350_NODE_430_length_3761_cov_9.276059	0	0	0	0	0	0	0	0	0	0	0	0	0	0	0	0	0	0	0	0	0	0	0	0	0	0	0	0	0	0	0	0	0	0	0	0	0	0	0	0	0	0	0	0	0	0	0	0	0
GIM389_NODE_41_length_4786_cov_48.490125	0	953	1696	0	0	0	0	0	2592	0	609	0	0	0	0	8957	0	0	0	0	0	0	0	0	0	0	0	2007	1215	1253	0	0	2456	0	0	458	1879	0	0	0	8011	0	0	0	0	0	0	222	246
GIM350_NODE_488_length_3603_cov_10.846568	0	0	0	0	0	0	0	0	0	0	0	0	0	0	0	0	0	0	0	0	0	0	0	0	0	0	0	0	0	0	0	0	0	0	0	0	0	0	0	0	0	0	0	0	0	0	0	0	0
GIM400_NODE_9_length_3715_cov_18.666575	0	0	0	0	1329	0	0	0	0	0	0	0	0	0	0	0	0	0	0	839	0	0	0	0	0	0	0	0	0	0	0	890	0	0	0	0	0	0	0	0	0	0	0	0	0	0	0	0	0
GIM439_NODE_511_length_3345_cov_12.118421	0	0	0	0	0	0	0	0	0	0	0	0	0	0	0	0	0	0	0	0	0	0	0	0	0	0	0	0	0	0	0	0	0	0	0	0	0	0	493	0	0	0	0	0	0	0	0	0	0
GIM423_NODE_195_length_3240_cov_77.369902	0	848	2031	2758	0	0	0	0	1943	0	0	0	0	0	0	0	1889	0	0	0	0	0	2433	0	0	0	1290	0	0	0	1783	0	3086	1036	0	510	0	0	1970	0	0	0	0	0	0	0	0	0	0
GIM350_NODE_941_length_2680_cov_5.159816	0	0	0	0	0	0	0	0	0	0	0	0	0	0	0	0	0	0	0	0	0	0	0	0	0	0	0	0	0	0	0	0	0	0	0	0	0	0	0	0	0	0	0	0	0	0	0	0	0
GIM350_NODE_1176_length_2396_cov_5.503234	0	0	0	0	0	0	0	0	0	0	0	0	0	0	0	0	0	0	0	0	0	0	0	0	0	0	0	0	0	0	0	0	0	0	0	0	0	0	0	0	0	0	0	0	0	0	0	0	0
GIM350_NODE_479_length_3631_cov_8.845526	0	0	0	0	0	0	0	0	0	0	0	0	0	0	0	0	0	0	0	0	0	0	0	0	0	0	0	0	0	0	0	0	0	0	0	0	0	0	0	0	0	0	0	0	0	0	0	0	0
GIM350_NODE_498_length_3565_cov_9.044151	0	0	0	0	0	0	0	0	0	0	0	0	0	0	0	0	0	0	0	0	0	0	0	0	0	0	0	0	0	0	0	0	0	0	0	0	0	0	0	0	0	0	0	0	0	0	0	0	0
GIM350_NODE_432_length_3758_cov_8.146699	0	0	0	0	0	0	0	0	0	0	0	0	0	0	0	0	0	0	0	0	0	0	0	0	0	0	0	0	0	0	0	0	0	0	0	0	0	0	0	0	0	0	0	0	0	0	0	0	0
GIM439_NODE_329_length_4318_cov_18.553407	0	324	326	0	0	0	0	0	0	0	534	0	0	0	0	0	1052	0	0	0	0	0	0	0	0	0	0	0	0	0	0	0	0	0	0	0	0	0	1202	0	0	0	0	0	0	0	0	0	0
GIM394_NODE_59_length_5143_cov_13.081524	0	0	0	0	0	0	0	0	0	286	0	2184	364	841	0	463	0	382	0	676	241	0	277	456	0	383	349	235	0	218	0	1224	186	557	0	262	0	198	0	3225	0	0	0	0	0	0	0	0	0
GIM350_NODE_50_length_7038_cov_18.380980	0	0	0	0	0	0	0	0	0	0	0	0	0	0	0	0	0	0	0	0	0	0	0	0	0	0	0	0	0	0	0	0	0	0	0	0	0	0	0	0	0	0	0	0	0	0	0	0	0
GIM350_NODE_754_length_2971_cov_10.953697	0	0	0	0	0	0	0	0	0	0	0	0	0	0	0	0	0	0	0	0	0	0	0	0	0	0	0	0	0	0	0	0	0	0	0	0	0	0	0	0	0	0	0	0	0	0	0	0	0
GIM476_NODE_42_length_9701_cov_134.937448	1846	0	5322	9660	7022	15694	13684	9726	0	29757	1406	0	35079	11960	11980	38372	5986	10200	25972	607	27078	3858	10258	5193	11286	8842	3827	8099	0	4992	5050	2918	11209	2733	7963	1467	0	8453	4246	0	0	4325	0	0	0	1807	0	943	924
GIM350_NODE_835_length_2849_cov_12.462843	0	0	0	0	0	0	0	0	0	0	0	0	0	0	0	0	0	0	0	0	0	0	0	0	0	0	0	0	0	0	0	0	0	0	0	0	0	0	0	0	0	0	0	0	0	0	0	0	0
GIM350_NODE_415_length_3817_cov_7.514439	0	0	0	0	0	0	0	0	0	0	0	0	0	0	0	0	0	0	0	0	0	0	0	0	0	0	0	0	0	0	0	0	0	0	0	0	0	0	0	0	0	0	0	0	0	0	0	0	0
GIM476_NODE_406_length_3177_cov_20.609677	0	0	0	0	0	0	0	0	0	0	0	0	0	0	0	0	0	0	0	0	0	0	0	0	0	0	0	0	0	0	0	0	0	0	0	0	0	0	290	0	0	0	0	0	0	0	0	0	0
GIM350_NODE_551_length_3415_cov_7.260036	0	0	0	0	0	0	0	0	0	0	0	0	0	0	0	0	0	0	0	0	0	0	0	0	0	0	0	0	0	0	0	0	0	0	0	0	0	0	0	0	0	0	0	0	0	0	0	0	0
GIM350_NODE_1166_length_2413_cov_7.711901	0	0	0	0	0	0	0	0	0	0	0	0	0	0	0	0	0	0	0	0	0	0	0	0	0	0	0	0	0	0	0	0	0	0	0	0	0	0	0	0	0	0	0	0	0	0	0	0	0
GIM476_NODE_482_length_2866_cov_25.367874	0	0	0	0	0	0	0	0	0	0	0	0	0	0	0	0	0	0	0	0	0	0	0	0	0	0	0	0	0	0	0	0	108	0	0	0	0	0	392	0	0	0	0	0	0	0	0	0	0
GIM350_NODE_1008_length_2599_cov_6.336241	0	0	0	0	0	0	0	0	0	0	0	0	0	0	0	0	0	0	0	0	0	0	0	0	0	0	0	0	0	0	0	0	0	0	0	0	0	0	0	0	0	0	0	0	0	0	0	0	0
GIM350_NODE_945_length_2674_cov_15.261841	0	0	0	0	0	0	0	0	0	0	0	0	0	0	0	0	0	0	0	0	0	0	0	0	0	0	0	0	0	0	0	0	0	0	0	0	0	0	0	0	0	0	0	0	0	0	0	0	0
GIM350_NODE_977_length_2629_cov_8.894592	0	0	0	0	0	0	0	0	0	0	0	0	0	0	0	0	0	0	0	0	0	0	0	0	0	0	0	0	0	0	0	0	0	0	0	0	0	0	0	0	0	0	0	0	0	0	0	0	0
GIM350_NODE_880_length_2760_cov_8.609765	0	0	0	0	0	0	0	0	0	0	0	0	0	0	0	0	0	0	0	0	0	0	0	0	0	0	0	0	0	0	0	0	0	0	0	0	0	0	0	0	0	0	0	0	0	0	0	0	0
GIM350_NODE_924_length_2703_cov_9.054075	0	0	0	0	0	0	0	0	0	0	0	0	0	0	0	0	0	0	0	0	0	0	0	0	0	0	0	0	0	0	0	0	0	0	0	0	0	0	0	0	0	0	0	0	0	0	0	0	0
GIM320_NODE_39_length_3595_cov_6.444002	0	0	0	0	0	0	0	0	304	0	0	0	0	0	0	0	0	0	0	0	0	0	216	308	333	228	0	0	0	0	258	638	0	478	0	0	0	0	0	0	0	0	0	0	0	0	0	0	0
GIM350_NODE_1027_length_2571_cov_9.000401	0	0	0	0	0	0	0	0	0	0	0	0	0	0	0	0	0	0	0	0	0	0	0	0	0	0	0	0	0	0	0	0	0	0	0	0	0	0	0	0	0	0	0	0	0	0	0	0	0
GIM350_NODE_883_length_2755_cov_10.786781	0	0	0	0	0	0	0	0	0	0	0	0	0	0	0	0	0	0	0	0	0	0	0	0	0	0	0	0	0	0	0	0	0	0	0	0	0	0	0	0	0	0	0	0	0	0	0	0	0
GIM439_NODE_797_length_2584_cov_7.942960	0	0	0	0	0	0	0	0	0	0	0	0	0	0	0	0	0	0	0	0	0	0	0	0	0	0	0	0	0	0	0	0	0	0	0	0	0	0	340	0	0	0	0	0	0	0	0	0	0
GIM350_NODE_1156_length_2427_cov_10.345957	0	0	0	0	0	0	0	0	0	0	0	0	0	0	0	0	0	0	0	0	0	0	0	0	0	0	0	0	0	0	0	0	0	0	0	0	0	0	0	0	0	0	0	0	0	0	0	0	0
GIM350_NODE_1064_length_2526_cov_10.649653	0	0	0	0	0	0	0	0	0	0	0	0	0	0	0	0	0	0	0	0	0	0	0	0	0	0	0	0	0	0	0	0	0	0	0	0	0	0	0	0	0	0	0	0	0	0	0	0	0
GIM350_NODE_1108_length_2483_cov_10.270574	0	0	0	0	0	0	0	0	0	0	0	0	0	0	0	0	0	0	0	0	0	0	0	0	0	0	0	0	0	0	0	0	0	0	0	0	0	0	0	0	0	0	0	0	0	0	0	0	0
GIM439_NODE_956_length_2303_cov_2.477089	0	0	0	0	0	0	0	0	0	0	0	0	0	0	0	0	0	0	0	0	0	0	0	0	0	0	0	0	0	0	0	0	0	0	0	0	0	0	118	0	0	0	0	0	0	0	0	0	0
GIM350_NODE_1325_length_2231_cov_11.904364	0	0	0	0	0	0	0	0	0	0	0	0	0	0	0	0	0	0	0	0	0	0	0	0	0	0	0	0	0	0	0	0	0	0	0	0	0	0	0	0	0	0	0	0	0	0	0	0	0
GIM350_NODE_2064_length_1712_cov_10.083180	0	0	0	0	0	0	0	0	0	0	0	0	0	0	0	0	0	0	0	0	0	0	0	0	0	0	0	0	0	0	0	0	0	0	0	0	0	0	0	0	0	0	0	0	0	0	0	0	0
GIM350_NODE_1361_length_2198_cov_3.248939	0	0	0	0	0	0	0	0	0	0	0	0	0	0	0	0	0	0	0	0	0	0	0	0	0	0	0	0	0	0	0	0	0	0	0	0	0	0	0	0	0	0	0	0	0	0	0	0	0
GIM392_NODE_273_length_1757_cov_22.766071	0	0	0	0	0	0	0	0	0	0	0	414	0	0	0	220	0	0	0	0	0	0	0	0	0	0	0	0	0	0	0	0	0	0	0	0	0	0	0	0	0	0	0	0	0	0	0	0	0
GIM439_NODE_811_length_2556_cov_6.102864	0	0	0	0	0	0	0	0	0	0	0	0	0	0	0	0	0	0	0	0	0	0	0	0	0	0	0	0	0	0	0	0	0	0	0	0	0	0	256	0	0	0	0	0	0	0	0	0	0
GIM350_NODE_1303_length_2252_cov_7.782529	0	0	0	0	0	0	0	0	0	0	0	0	0	0	0	0	0	0	0	0	0	0	0	0	0	0	0	0	0	0	0	0	0	0	0	0	0	0	0	0	0	0	0	0	0	0	0	0	0
GIM350_NODE_1558_length_2029_cov_8.379611	0	0	0	0	0	0	0	0	0	0	0	0	0	0	0	0	0	0	0	0	0	0	0	0	0	0	0	0	0	0	0	0	0	0	0	0	0	0	0	0	0	0	0	0	0	0	0	0	0
GIM350_NODE_557_length_3403_cov_8.017438	0	0	0	0	0	0	0	0	0	0	0	0	0	0	0	0	0	0	0	0	0	0	0	0	0	0	0	0	0	0	0	0	0	0	0	0	0	0	0	0	0	0	0	0	0	0	0	0	0
GIM549_NODE_26_length_3430_cov_6.623322	0	0	0	0	0	0	0	0	104	195	0	0	0	174	0	231	0	131	0	228	0	0	111	0	0	93	169	0	0	0	0	0	0	0	0	0	0	84	64	0	0	0	0	0	0	0	0	0	0
GIM422_NODE_281_length_1894_cov_23.435333	295	0	0	0	0	0	0	0	0	0	0	0	0	0	0	0	983	0	0	0	0	794	0	0	1476	0	0	0	0	821	0	0	0	0	0	0	0	0	0	0	0	374	0	0	0	0	0	0	0
GIM425_NODE_825_length_1804_cov_4.334105	0	0	0	0	0	0	0	0	0	0	0	0	0	0	0	0	0	0	0	0	0	0	0	0	166	0	0	0	0	0	0	0	0	0	0	0	0	0	0	0	0	0	0	0	0	0	0	0	0
GIM350_NODE_1495_length_2078_cov_9.243878	0	0	0	0	0	0	0	0	0	0	0	0	0	0	0	0	0	0	0	0	0	0	0	0	0	0	0	0	0	0	0	0	0	0	0	0	0	0	0	0	0	0	0	0	0	0	0	0	0
GIM392_NODE_283_length_1740_cov_7.395069	0	0	0	0	0	0	0	0	0	0	0	416	0	0	0	0	0	0	0	0	0	0	0	0	0	0	0	0	0	0	0	0	0	0	0	0	0	0	0	0	0	0	0	0	0	0	0	0	0
GIM392_NODE_190_length_1970_cov_25.838880	0	0	0	0	0	0	0	0	0	0	0	560	0	0	0	0	0	134	0	0	0	0	0	0	0	0	0	0	0	0	0	0	0	0	0	0	0	0	0	0	0	0	0	0	0	0	0	0	0
GIM350_NODE_1501_length_2071_cov_7.760281	0	0	0	0	0	0	0	0	0	0	0	0	0	0	0	0	0	0	0	0	0	0	0	0	0	0	0	0	0	0	0	0	0	0	0	0	0	0	0	0	0	0	0	0	0	0	0	0	0
GIM350_NODE_2485_length_1500_cov_9.783556	0	0	0	0	0	0	0	0	0	0	0	0	0	0	0	0	0	0	0	0	0	0	0	0	0	0	0	0	0	0	0	0	0	0	0	0	0	0	0	0	0	0	0	0	0	0	0	0	0
GIM440_NODE_407_length_1429_cov_5.126479	0	0	0	0	0	0	0	0	0	0	0	0	0	0	0	0	0	0	0	0	0	0	0	0	0	0	0	0	0	0	0	0	0	0	0	0	0	0	0	130	0	0	0	0	0	0	0	0	0
GIM350_NODE_1555_length_2031_cov_5.774821	0	0	0	0	0	0	0	0	0	0	0	0	0	0	0	0	0	0	0	0	0	0	0	0	0	0	0	0	0	0	0	0	0	0	0	0	0	0	0	0	0	0	0	0	0	0	0	0	0
GIM350_NODE_1248_length_2319_cov_12.064674	0	0	0	0	0	0	0	0	0	0	0	0	0	0	0	0	0	0	0	0	0	0	0	0	0	0	0	0	0	0	0	0	0	0	0	0	0	0	0	0	0	0	0	0	0	0	0	0	0
GIM350_NODE_373_length_3981_cov_22.803791	0	0	0	0	0	0	0	0	0	0	0	0	0	0	0	0	0	0	0	0	0	0	0	0	0	0	0	0	0	0	0	0	0	0	0	0	0	0	0	0	0	0	0	0	0	0	0	0	0
GIM440_NODE_271_length_1613_cov_13.017578	0	0	0	0	0	0	0	0	0	0	0	0	0	0	0	0	0	0	0	0	0	0	0	0	0	0	0	0	0	0	0	0	0	0	0	0	0	0	0	597	0	0	0	0	0	0	0	0	0
GIM440_NODE_175_length_1863_cov_12.890258	0	0	0	0	0	0	0	0	0	0	0	0	0	0	0	0	0	0	0	0	0	0	0	0	0	0	0	0	0	0	0	0	0	0	0	0	0	0	0	489	0	0	0	0	0	0	0	0	0
GIM350_NODE_1377_length_2180_cov_10.009986	0	0	0	0	0	0	0	0	0	0	0	0	0	0	0	0	0	0	0	0	0	0	0	0	0	0	0	0	0	0	0	0	0	0	0	0	0	0	0	0	0	0	0	0	0	0	0	0	0
GIM350_NODE_2258_length_1608_cov_8.941868	0	0	0	0	0	0	0	0	0	0	0	0	0	0	0	0	0	0	0	0	0	0	0	0	0	0	0	0	0	0	0	0	0	0	0	0	0	0	0	0	0	0	0	0	0	0	0	0	0
GIM81_NODE_1708_length_1466_cov_1.504680	0	0	0	0	0	0	0	0	0	0	0	0	0	0	0	0	0	0	0	0	0	0	0	0	0	0	0	0	0	0	0	0	0	0	0	0	0	0	0	0	0	0	0	0	0	0	0	0	0
GIM439_NODE_1579_length_1736_cov_11.173599	0	0	0	0	0	0	0	0	0	0	0	0	0	0	0	0	0	0	0	0	0	0	0	0	0	0	0	0	0	0	0	0	0	0	0	0	0	0	176	0	0	0	0	0	0	0	0	0	0
GIM350_NODE_462_length_3688_cov_15.122958	0	0	0	0	0	0	0	0	0	0	0	0	0	0	0	0	0	0	0	0	0	0	0	0	0	0	0	0	0	0	0	0	0	0	0	0	0	0	0	0	0	0	0	0	0	0	0	0	0
GIM350_NODE_2026_length_1729_cov_14.380751	0	0	0	0	0	0	0	0	0	0	0	0	0	0	0	0	0	0	0	0	0	0	0	0	0	0	0	0	0	0	0	0	0	0	0	0	0	0	0	0	0	0	0	0	0	0	0	0	0
GIM350_NODE_1597_length_2005_cov_8.067427	0	0	0	0	0	0	0	0	0	0	0	0	0	0	0	0	0	0	0	0	0	0	0	0	0	0	0	0	0	0	0	0	0	0	0	0	0	0	0	0	0	0	0	0	0	0	0	0	0
GIM392_NODE_209_length_1895_cov_9.633113	0	0	0	0	0	0	0	0	0	0	0	368	0	0	0	0	0	0	0	0	0	0	0	0	0	0	0	0	0	0	0	0	0	0	0	0	0	0	0	0	0	0	0	0	0	0	0	0	0
GIM392_NODE_545_length_1421_cov_4.791667	0	0	0	0	0	0	0	0	0	0	0	133	0	0	0	0	0	0	0	0	0	0	0	0	0	0	0	0	0	0	0	0	0	0	0	0	0	0	0	0	0	0	0	0	0	0	0	0	0
GIM549_NODE_2347_length_1156_cov_2.198332	0	0	0	0	0	0	0	0	0	0	0	0	0	0	0	0	0	0	0	0	0	0	0	0	0	0	0	0	0	0	0	0	0	0	0	0	0	0	0	0	0	0	0	0	0	0	0	0	0
GIM350_NODE_2428_length_1533_cov_6.929945	0	0	0	0	0	0	0	0	0	0	0	0	0	0	0	0	0	0	0	0	0	0	0	0	0	0	0	0	0	0	0	0	0	0	0	0	0	0	0	0	0	0	0	0	0	0	0	0	0
GIM350_NODE_2754_length_1398_cov_6.049205	0	0	0	0	0	0	0	0	0	0	0	0	0	0	0	0	0	0	0	0	0	0	0	0	0	0	0	0	0	0	0	0	0	0	0	0	0	0	0	0	0	0	0	0	0	0	0	0	0
GIM440_NODE_392_length_1443_cov_8.413616	0	0	0	0	0	0	0	0	0	0	0	0	0	0	0	0	0	0	0	0	0	0	0	0	0	0	0	0	0	0	0	0	0	0	0	0	0	0	0	310	0	0	0	0	0	0	0	0	0
GIM440_NODE_205_length_1778_cov_10.929453	0	0	0	0	0	0	0	0	0	0	0	0	0	0	0	0	0	0	0	0	0	0	0	0	0	0	0	0	0	0	0	0	0	0	0	0	0	0	0	509	0	0	0	0	0	0	0	0	0
GIM393_NODE_501_length_1425_cov_2.692136	0	0	0	0	0	0	0	0	0	0	0	0	67	0	0	0	0	0	0	0	0	0	0	0	0	0	0	0	0	0	0	0	0	0	0	0	0	0	0	0	0	0	0	0	0	0	0	0	0
GIM425_NODE_4077_length_1172_cov_2.857534	0	0	0	0	0	0	0	0	0	0	0	0	0	0	0	0	0	0	0	0	0	0	0	0	98	0	0	0	0	0	0	0	0	0	0	0	0	0	0	0	0	0	0	0	0	0	0	0	0
GIM428_NODE_5115_length_1122_cov_3.298565	0	0	0	0	0	0	0	0	0	0	0	0	0	0	0	0	0	0	0	0	0	0	0	0	0	0	0	62	0	0	0	0	0	0	0	0	0	0	0	0	0	0	0	0	0	0	0	0	0
GIM392_NODE_378_length_1585_cov_6.849469	0	0	0	0	0	0	0	0	0	0	0	207	0	0	0	0	0	0	0	0	0	0	0	0	0	0	0	0	0	0	0	0	0	0	0	0	0	0	0	0	0	0	0	0	0	0	0	0	0
GIM392_NODE_500_length_1452_cov_3.458909	0	0	0	0	0	0	0	0	0	0	0	86	0	0	0	0	0	0	0	0	0	0	0	0	0	0	0	0	0	0	0	0	0	0	0	0	0	0	0	0	0	0	0	0	0	0	0	0	0
GIM318_NODE_785_length_1183_cov_4.137432	0	0	0	0	0	0	0	0	0	0	0	0	0	0	0	0	0	0	0	0	0	0	0	0	0	0	0	0	0	0	0	0	0	0	0	0	0	0	0	0	0	0	0	0	0	0	0	0	0
GIM350_NODE_205_length_5006_cov_6.186245	0	0	0	0	0	0	0	0	0	0	0	0	0	0	0	0	0	0	0	0	0	0	0	0	0	0	0	0	0	0	0	0	0	0	0	0	0	0	0	0	0	0	0	0	0	0	0	0	0
GIM350_NODE_3201_length_1252_cov_6.239149	0	0	0	0	0	0	0	0	0	0	0	0	0	0	0	0	0	0	0	0	0	0	0	0	0	0	0	0	0	0	0	0	0	0	0	0	0	0	0	0	0	0	0	0	0	0	0	0	0
GIM389_NODE_527_length_1789_cov_47.769860	0	342	818	1544	0	0	0	2129	1083	5593	0	0	8242	1436	758	2773	0	2161	3654	0	4482	0	842	0	0	592	0	1824	510	0	885	0	881	401	1238	0	1368	0	1003	0	1293	0	0	0	0	0	0	0	0
GIM81_NODE_3912_length_1111_cov_2.861702	0	0	0	0	0	0	0	0	0	0	0	0	0	0	0	0	0	0	0	0	0	0	0	0	0	0	0	0	0	0	0	0	0	0	0	0	0	0	0	0	0	0	0	0	0	0	0	0	0
GIM440_NODE_542_length_1324_cov_12.978348	0	0	0	0	0	0	0	0	0	0	0	0	0	0	137	0	0	0	0	0	0	0	0	0	0	0	0	0	0	0	0	0	0	0	0	0	0	0	0	476	0	0	0	0	0	0	0	0	0
GIM392_NODE_983_length_1202_cov_6.048889	0	0	0	0	0	0	0	0	0	0	0	166	0	0	0	0	0	0	0	0	0	0	0	0	0	0	0	0	0	0	0	0	0	0	0	0	0	0	0	0	0	0	0	0	0	0	0	0	0
GIM392_NODE_775_length_1286_cov_6.642680	0	0	0	0	0	0	0	0	0	0	0	150	0	0	0	0	0	0	0	0	0	0	0	0	0	0	0	0	0	0	0	0	0	0	0	0	0	0	0	0	0	0	0	0	0	0	0	0	0
GIM392_NODE_847_length_1244_cov_6.157669	0	0	0	0	0	0	0	0	0	0	0	134	0	0	0	0	0	0	0	0	0	0	0	0	0	0	0	0	0	0	0	0	0	0	0	0	0	0	0	0	0	0	0	0	0	0	0	0	0
GIM439_NODE_367_length_4087_cov_8.679302	0	0	0	0	0	0	0	0	0	0	0	0	0	0	0	0	0	0	0	0	0	0	0	0	0	0	0	0	0	0	0	0	0	0	0	0	0	0	628	0	0	0	0	0	0	0	0	0	0
GIM439_NODE_529_length_3262_cov_8.155416	0	0	0	0	0	0	0	0	0	0	0	0	0	0	0	0	0	0	0	0	0	0	0	0	0	0	0	0	0	0	0	0	0	0	0	0	0	0	462	0	0	0	0	0	0	0	0	0	0
GIM350_NODE_3738_length_1111_cov_3.916828	0	0	0	0	0	0	0	0	0	0	0	0	0	0	0	0	0	0	0	0	0	0	0	0	0	0	0	0	0	0	0	0	0	0	0	0	0	0	0	0	0	0	0	0	0	0	0	0	0
GIM392_NODE_808_length_1271_cov_4.656616	0	0	0	0	0	0	0	0	0	0	0	118	0	0	0	0	0	0	0	0	0	0	0	0	0	0	0	0	0	0	0	0	0	0	0	0	0	0	0	0	0	0	0	0	0	0	0	0	0
GIM392_NODE_876_length_1235_cov_4.512953	0	0	0	0	0	0	0	0	0	0	0	108	0	0	0	0	0	0	0	0	0	0	0	0	0	0	0	0	0	0	0	0	0	0	0	0	0	0	0	0	0	0	0	0	0	0	0	0	0
GIM350_NODE_4006_length_1055_cov_5.920245	0	0	0	0	0	0	0	0	0	0	0	0	0	0	0	0	0	0	0	0	0	0	0	0	0	0	0	0	0	0	0	0	0	0	0	0	0	0	0	0	0	0	0	0	0	0	0	0	0
GIM425_NODE_5548_length_1083_cov_3.648111	0	0	0	0	0	0	0	0	0	0	0	0	0	0	0	0	0	0	0	0	0	0	0	0	64	0	0	0	0	0	0	0	0	0	0	0	0	0	0	0	0	0	0	0	0	0	0	0	0
GIM424_NODE_1840_length_1208_cov_2.011494	0	0	0	0	0	0	0	0	0	0	0	0	0	0	0	0	0	0	0	0	0	0	0	46	0	0	0	0	0	0	0	0	0	0	0	0	0	0	0	0	0	0	0	0	0	0	0	0	0
GIM440_NODE_1183_length_1078_cov_8.102897	0	0	0	0	0	0	0	0	0	0	0	0	0	0	0	0	0	0	0	0	0	0	0	0	0	0	0	0	0	0	0	0	0	0	0	0	0	0	0	287	0	0	0	0	0	0	0	0	0
GIM440_NODE_449_length_1399_cov_8.259455	0	0	0	0	0	0	0	0	0	0	0	0	0	0	0	0	0	0	0	0	0	0	0	0	0	0	0	0	0	0	0	0	0	0	0	0	0	0	0	246	0	0	0	0	0	0	0	0	0
GIM393_NODE_1127_length_1158_cov_2.963922	0	0	0	0	0	0	0	0	0	0	0	0	59	0	0	0	0	0	0	0	0	0	0	0	0	0	0	0	0	0	0	0	0	0	0	0	0	0	0	0	0	0	0	0	0	0	0	0	0
GIM440_NODE_866_length_1163_cov_11.592081	0	0	0	0	0	0	0	0	0	0	0	0	0	0	0	0	0	0	0	0	0	0	0	0	0	0	0	0	0	0	0	0	0	0	0	0	0	0	0	298	0	0	0	0	0	0	0	0	0
GIM393_NODE_954_length_1202_cov_2.301333	0	0	0	0	0	0	0	0	0	0	0	0	49	0	0	0	0	0	0	0	0	0	0	0	0	0	0	0	0	0	0	0	0	0	0	0	0	0	0	0	0	0	0	0	0	0	0	0	0
GIM440_NODE_1232_length_1068_cov_7.240161	0	0	0	0	0	0	0	0	0	0	0	0	0	0	0	0	0	0	0	0	0	0	0	0	0	0	0	0	0	0	0	0	0	0	0	0	0	0	0	158	0	0	0	0	0	0	0	0	0
GIM392_NODE_1328_length_1110_cov_6.114230	0	0	0	0	0	0	0	0	0	0	0	121	0	0	0	0	0	0	0	0	0	0	0	0	0	0	0	0	0	0	0	0	0	0	0	0	0	0	0	0	0	0	0	0	0	0	0	0	0
GIM392_NODE_29_length_3427_cov_8.246866	0	0	0	0	0	0	0	0	0	0	0	561	0	0	0	0	0	0	0	0	0	0	0	0	0	0	0	0	0	0	0	0	0	0	0	0	0	0	0	0	0	0	0	0	0	0	0	0	0
GIM392_NODE_1477_length_1079_cov_3.658683	0	0	0	0	0	0	0	0	0	0	0	72	0	0	0	0	0	0	0	0	0	0	0	0	0	0	0	0	0	0	0	0	0	0	0	0	0	0	0	0	0	0	0	0	0	0	0	0	0
GIM549_NODE_3214_length_1065_cov_3.246964	0	0	0	0	0	0	0	0	0	0	0	0	0	0	0	0	0	0	0	0	0	0	0	0	0	0	0	0	0	0	0	0	0	0	0	0	0	0	0	0	0	0	0	0	0	0	0	0	0
GIM319_NODE_4864_length_1123_cov_3.420650	0	0	0	0	0	0	0	0	0	0	0	0	0	0	0	0	0	0	0	0	0	0	0	0	0	0	0	0	0	0	0	0	0	0	0	0	0	0	0	0	0	0	0	0	0	0	0	0	0
GIM392_NODE_353_length_1626_cov_7.730148	0	0	0	0	0	0	0	0	0	0	0	232	0	0	0	0	0	0	0	0	0	0	0	0	0	0	0	0	0	0	0	0	0	0	0	0	0	0	0	0	0	0	0	0	0	0	0	0	0
GIM549_NODE_3499_length_1045_cov_3.125000	0	0	0	0	0	0	0	0	0	0	0	0	0	0	0	0	0	0	0	0	0	0	0	0	0	0	0	0	0	0	0	0	0	0	0	0	0	0	0	0	0	0	0	0	0	0	0	0	0
GIM392_NODE_170_length_2029_cov_6.923156	0	0	0	0	0	0	0	0	0	0	0	314	0	0	0	0	0	0	0	0	0	0	0	0	0	0	0	0	0	0	0	0	0	0	0	0	0	0	0	0	0	0	0	0	0	0	0	0	0
GIM394_NODE_1337_length_1098_cov_2.025465	0	0	0	0	0	0	0	0	0	0	0	0	0	35	0	0	0	0	0	0	0	0	0	0	0	0	0	0	0	0	0	0	0	0	0	0	0	0	0	0	0	0	0	0	0	0	0	0	0
GIM440_NODE_1537_length_1004_cov_6.186624	0	0	0	0	0	0	0	0	0	0	0	0	0	0	0	0	0	0	0	0	0	0	0	0	0	0	0	0	0	0	0	0	0	0	0	0	0	0	0	104	0	0	0	0	0	0	0	0	0
GIM392_NODE_1727_length_1027_cov_6.582105	0	0	0	0	0	0	0	0	0	0	0	126	0	0	0	0	0	0	0	0	0	0	0	0	0	0	0	0	0	0	0	0	0	0	0	0	0	0	0	0	0	0	0	0	0	0	0	0	0
GIM440_NODE_1469_length_1017_cov_5.348936	0	0	0	0	0	0	0	0	0	0	0	0	0	0	0	0	0	0	0	0	0	0	0	0	0	0	0	0	0	0	0	0	0	0	0	0	0	0	0	94	0	0	0	0	0	0	0	0	0
GIM549_NODE_2253_length_1168_cov_6.440880	0	0	0	0	0	0	0	0	0	0	0	0	0	0	0	0	0	0	0	0	0	0	0	0	0	0	0	0	0	0	0	0	0	0	0	0	0	0	0	0	0	0	0	0	0	0	0	0	0
GIM320_NODE_1218_length_1379_cov_2.051459	0	0	0	0	0	0	0	0	0	0	0	0	0	0	0	0	0	0	0	0	0	0	0	0	0	0	0	0	0	0	0	0	0	0	0	0	0	0	0	0	0	0	0	0	0	0	0	0	0
GIM395_NODE_1095_length_1306_cov_2.790073	0	0	0	0	0	0	0	0	0	0	0	0	0	0	98	0	0	0	0	0	0	0	0	0	0	0	0	0	0	0	0	0	0	0	0	0	0	0	0	0	0	0	0	0	0	0	0	0	0
GIM392_NODE_1475_length_1079_cov_4.508982	0	0	0	0	0	0	0	0	0	0	0	126	0	0	0	0	0	0	0	0	0	0	0	0	0	0	0	0	0	0	0	0	0	0	0	0	0	0	0	0	0	0	0	0	0	0	0	0	0
GIM440_NODE_1257_length_1061_cov_19.566057	0	0	0	0	0	0	0	0	0	0	0	0	0	0	0	0	0	0	0	0	0	0	0	0	0	0	0	0	0	0	0	0	0	0	0	0	0	0	0	420	0	0	0	0	0	0	0	0	0
GIM95_NODE_22_length_3970_cov_5.511174	0	0	0	0	0	0	0	0	0	0	0	0	0	0	0	0	0	0	0	0	0	0	0	0	0	0	0	0	0	0	0	0	0	0	0	0	0	0	0	0	0	0	0	0	0	0	0	0	0
GIM433_NODE_2035_length_1174_cov_1.866910	0	0	0	0	0	0	0	0	0	0	0	0	0	0	0	0	0	0	0	0	0	0	0	0	0	0	0	0	0	0	0	0	39	0	0	0	0	0	0	0	0	0	0	0	0	0	0	0	0
GIM392_NODE_477_length_1474_cov_3.872584	0	0	0	0	0	0	0	0	0	0	0	118	0	0	0	0	0	0	0	0	0	0	0	0	0	0	0	0	0	0	0	0	0	0	0	0	0	0	0	0	0	0	0	0	0	0	0	0	0
GIM549_NODE_621_length_1570_cov_3.638982	0	0	0	0	0	0	0	0	0	0	0	0	0	0	0	0	0	0	0	0	0	0	0	0	0	0	0	0	0	0	0	0	0	0	0	0	0	0	0	0	0	0	0	0	0	0	0	0	0
GIM440_NODE_1504_length_1011_cov_5.398287	0	0	0	0	0	0	0	0	0	0	0	0	0	0	0	0	0	0	0	0	0	0	0	0	0	0	0	0	0	0	0	0	0	0	0	0	0	0	0	92	0	0	0	0	0	0	0	0	0
GIM393_NODE_1046_length_1176_cov_2.549591	0	0	0	0	0	0	0	0	0	0	0	0	42	0	0	0	0	0	0	0	0	0	0	0	0	0	0	0	0	0	0	0	0	0	0	0	0	0	0	0	0	0	0	0	0	0	0	0	0
GIM392_NODE_1230_length_1136_cov_4.580737	0	0	0	0	0	0	0	0	0	0	0	98	0	0	0	0	0	0	0	0	0	0	0	0	0	0	0	0	0	0	0	0	0	0	0	0	0	0	0	0	0	0	0	0	0	0	0	0	0
GIM620_NODE_197_length_1486_cov_3.003549	0	0	0	0	0	0	0	0	0	0	0	0	0	0	0	0	0	0	0	281	0	0	0	0	0	0	0	0	0	0	0	0	0	0	0	0	0	0	0	0	0	0	0	0	0	0	0	0	0
GIM392_NODE_1153_length_1155_cov_5.369202	0	0	0	0	0	0	0	0	0	0	0	129	0	0	0	0	0	0	0	0	0	0	0	0	0	0	0	0	0	0	0	0	0	0	0	0	0	0	0	0	0	0	0	0	0	0	0	0	0
GIM392_NODE_372_length_1592_cov_5.052805	0	0	0	0	0	0	0	0	0	0	0	146	0	0	0	0	0	0	0	0	0	0	0	0	0	0	0	0	0	0	0	0	0	0	0	0	0	0	0	0	0	0	0	0	0	0	0	0	0
GIM319_NODE_7023_length_1004_cov_2.435814	0	0	0	0	0	0	0	0	0	0	0	0	0	0	0	0	0	0	0	0	0	0	0	0	0	0	0	0	0	0	0	0	0	0	0	0	0	0	0	0	0	0	0	0	0	0	0	0	0
GIM549_NODE_3118_length_1073_cov_4.894578	0	0	0	0	0	0	0	0	0	0	0	0	0	0	0	0	0	0	0	0	0	0	0	0	0	0	0	0	0	0	0	0	0	0	0	0	0	0	0	0	0	0	0	0	0	0	0	0	0
GIM392_NODE_1621_length_1050_cov_1.714286	0	0	0	0	0	0	0	0	0	0	0	51	0	0	0	0	0	0	0	0	0	0	0	0	0	0	0	0	0	0	0	0	0	0	0	0	0	0	0	0	0	0	0	0	0	0	0	0	0
GIM392_NODE_1389_length_1096_cov_9.420020	0	0	0	0	0	0	0	0	0	0	0	212	0	0	0	0	0	0	0	0	0	0	0	0	0	0	0	0	0	0	0	0	0	0	0	0	0	0	0	0	0	0	0	0	0	0	0	0	0
GIM393_NODE_355_length_1591_cov_3.676354	0	0	0	0	0	0	0	0	0	0	0	0	105	0	0	0	0	0	0	0	0	0	0	0	0	0	0	0	0	0	0	0	0	0	0	0	0	0	0	0	0	0	0	0	0	0	0	0	0
GIM476_NODE_435_length_3056_cov_11.990601	0	0	0	0	0	0	0	0	0	0	0	0	0	0	0	0	0	0	0	0	0	0	0	0	0	0	0	0	0	0	0	0	0	0	0	0	0	0	0	0	0	0	0	0	0	0	0	0	0
GIM392_NODE_1650_length_1042_cov_6.652850	0	0	0	0	0	0	0	0	0	0	0	120	0	0	0	0	0	0	0	0	0	0	0	0	0	0	0	0	0	0	0	0	0	0	0	0	0	0	0	0	0	0	0	0	0	0	0	0	0
GIM393_NODE_261_length_1776_cov_3.133019	0	0	0	0	0	0	0	0	0	0	0	0	102	0	0	0	0	0	0	0	0	0	0	0	0	0	0	0	0	0	0	0	0	0	0	0	0	0	0	0	0	0	0	0	0	0	0	0	0
GIM392_NODE_1821_length_1014_cov_5.267876	0	0	0	0	0	0	0	0	0	0	0	106	0	0	0	0	0	0	0	0	0	0	0	0	0	0	0	0	0	0	0	0	0	0	0	0	0	0	0	0	0	0	0	0	0	0	0	0	0
GIM392_NODE_615_length_1368_cov_6.990705	0	0	0	0	0	0	0	0	0	0	0	196	0	0	0	0	0	0	0	0	0	0	0	0	0	0	0	0	0	0	0	0	0	0	0	0	0	0	0	0	0	0	0	0	0	0	0	0	0
GIM393_NODE_297_length_1691_cov_12.200743	0	0	0	0	0	0	0	0	0	0	0	0	381	0	0	0	0	0	0	0	0	0	0	0	0	0	0	0	0	0	0	0	0	0	0	0	0	0	0	0	0	0	0	0	0	0	0	0	0
GIM392_NODE_1317_length_1113_cov_9.595560	0	0	0	0	0	0	0	0	0	0	0	208	0	0	0	0	0	0	0	0	0	0	0	0	0	0	0	0	0	0	0	0	0	0	0	0	0	0	0	0	0	0	0	0	0	0	0	0	0
GIM392_NODE_1147_length_1157_cov_9.500000	0	0	0	0	0	0	0	0	0	0	0	193	0	0	0	0	0	0	0	76	0	0	0	0	0	0	0	0	0	0	0	0	0	0	0	0	0	0	0	0	0	0	0	0	0	0	0	0	0
GIM387_NODE_1113_length_1072_cov_2.691457	0	0	0	0	0	0	52	0	0	0	0	0	0	0	0	0	0	0	0	0	0	0	0	0	0	0	0	0	0	0	0	0	0	0	0	0	0	0	0	0	0	0	0	0	0	0	0	0	0
GIM393_NODE_1980_length_1015_cov_3.072495	0	0	0	0	0	0	0	0	0	0	0	0	62	0	0	0	0	0	0	0	0	0	0	0	0	0	0	0	0	0	0	0	0	0	0	0	0	0	0	0	0	0	0	0	0	0	0	0	0
GIM393_NODE_237_length_1851_cov_9.678692	0	0	0	0	0	0	0	0	0	0	0	0	323	0	0	0	0	0	0	0	0	0	0	0	0	0	0	0	0	0	0	0	0	0	0	0	0	0	0	0	0	0	0	0	0	0	0	0	0
GIM423_NODE_7897_length_1032_cov_3.164398	0	0	0	0	0	0	0	0	0	0	0	0	0	0	0	0	0	0	0	0	0	0	61	0	0	0	0	0	0	0	0	0	0	0	0	0	0	0	0	0	0	0	0	0	0	0	0	0	0
GIM440_NODE_758_length_1210_cov_3.091792	0	0	0	0	0	0	0	0	0	0	0	0	0	0	0	0	0	0	0	0	0	0	0	0	0	0	0	0	0	0	0	0	0	0	0	0	0	0	0	160	0	0	0	0	0	0	0	0	0
GIM350_NODE_2359_length_1555_cov_9.416103	0	0	0	0	0	0	0	0	0	0	0	0	0	0	0	0	0	0	0	0	0	0	0	0	0	0	0	0	0	0	0	0	0	0	0	0	0	0	0	0	0	0	0	0	0	0	0	0	0
GIM440_NODE_1083_length_1103_cov_5.437622	0	0	0	0	0	0	0	0	0	0	0	0	0	0	0	0	0	0	0	0	0	0	0	0	0	0	0	0	0	0	0	0	0	0	0	0	0	0	0	114	0	0	0	0	0	0	0	0	0
GIM393_NODE_373_length_1556_cov_2.789723	0	0	0	0	0	0	0	0	0	0	0	0	76	0	0	0	0	0	0	0	0	0	0	0	0	0	0	0	0	0	0	0	0	0	0	0	0	0	0	0	0	0	0	0	0	0	0	0	0
GIM424_NODE_1693_length_1233_cov_2.666090	0	0	0	0	0	0	0	0	0	0	0	0	0	0	0	0	0	0	0	0	0	0	0	56	0	0	0	0	0	0	0	0	0	0	0	0	0	0	0	0	0	0	0	0	0	0	0	0	0
GIM440_NODE_1526_length_1006_cov_7.523143	0	0	0	0	0	0	0	0	0	0	0	0	0	0	0	0	0	0	0	0	0	0	0	0	0	0	0	0	0	0	0	0	0	0	0	0	0	0	0	142	0	0	0	0	0	0	0	0	0
GIM392_NODE_1101_length_1169_cov_5.287546	0	0	0	0	0	0	0	0	0	0	0	124	0	0	0	0	0	0	0	0	0	0	0	0	0	0	0	0	0	0	0	0	0	0	0	0	0	0	0	0	0	0	0	0	0	0	0	0	0
GIM549_NODE_872_length_1456_cov_2.383611	0	0	0	0	0	0	0	0	0	0	0	0	0	0	0	0	0	0	0	0	0	0	0	0	0	0	0	0	0	0	0	0	0	0	0	0	0	0	0	0	0	0	0	0	0	0	0	0	0
GIM392_NODE_538_length_1424_cov_4.521901	0	0	0	0	0	0	0	0	0	0	0	108	0	0	0	0	0	0	0	0	0	0	0	0	0	0	0	0	0	0	0	0	0	0	0	0	0	0	0	0	0	0	0	0	0	0	0	0	0
GIM393_NODE_594_length_1355_cov_4.442097	0	0	0	0	0	0	0	0	0	0	0	0	113	0	0	0	0	0	0	0	0	0	0	0	0	0	0	0	0	0	0	0	0	0	0	0	0	0	0	0	0	0	0	0	0	0	0	0	0
GIM427_NODE_3409_length_1007_cov_3.553763	0	0	0	0	0	0	0	0	0	0	0	0	0	0	0	0	0	0	0	0	0	0	0	0	0	0	62	0	0	0	0	0	0	0	0	0	0	0	0	0	0	0	0	0	0	0	0	0	0
GIM393_NODE_1876_length_1027_cov_3.532632	0	0	0	0	0	0	0	0	0	0	0	0	70	0	0	0	0	0	0	0	0	0	0	0	0	0	0	0	0	0	0	0	0	0	0	0	0	0	0	0	0	0	0	0	0	0	0	0	0
GIM424_NODE_3712_length_1011_cov_4.206638	0	0	0	0	0	0	0	0	0	0	0	0	0	0	0	0	0	0	0	0	0	0	0	86	0	0	0	0	0	0	0	0	0	0	0	0	0	0	0	0	0	0	0	0	0	0	0	0	0
GIM392_NODE_1294_length_1121_cov_5.096743	0	0	0	0	0	0	0	0	0	0	0	108	0	0	0	0	0	0	0	0	0	0	0	0	0	0	0	0	0	0	0	0	0	0	0	0	0	0	0	0	0	0	0	0	0	0	0	0	0
GIM320_NODE_3246_length_1060_cov_4.644964	0	0	0	0	0	0	0	0	0	0	0	0	0	0	0	0	0	0	0	0	0	0	0	0	0	0	0	0	0	0	0	0	0	0	0	0	0	0	0	0	0	0	0	0	0	0	0	0	0
GIM392_NODE_627_length_1357_cov_6.135156	0	0	0	0	0	0	0	0	0	0	0	165	0	0	0	0	0	0	0	0	0	0	0	0	0	0	0	0	0	0	0	0	0	0	0	0	0	0	0	0	0	0	0	0	0	0	0	0	0
GIM440_NODE_190_length_1824_cov_6.630796	0	0	0	0	0	0	0	0	0	0	0	0	0	0	0	0	0	0	0	0	0	0	0	0	0	0	0	0	0	0	0	0	0	0	0	0	0	0	0	222	0	0	0	0	0	0	0	0	0
GIM393_NODE_1981_length_1015_cov_2.914712	0	0	0	0	0	0	0	0	0	0	0	0	48	0	0	0	0	0	0	0	0	0	0	0	0	0	0	0	0	0	0	0	0	0	0	0	0	0	0	0	0	0	0	0	0	0	0	0	0
GIM396_NODE_2434_length_1067_cov_3.683838	0	0	0	0	0	0	0	0	0	0	0	0	0	0	0	72	0	0	0	0	0	0	0	0	0	0	0	0	0	0	0	0	0	0	0	0	0	0	0	0	0	0	0	0	0	0	0	0	0
GIM350_NODE_967_length_2645_cov_11.196262	0	0	0	0	0	0	0	0	0	0	0	0	0	0	0	0	0	0	0	0	0	0	0	0	0	0	0	0	0	0	0	0	0	0	0	0	0	0	0	0	0	0	0	0	0	0	0	0	0
GIM350_NODE_1039_length_2553_cov_9.436995	0	0	0	0	0	0	0	0	0	0	0	0	0	0	0	0	0	0	0	0	0	0	0	0	0	0	0	0	0	0	0	0	0	0	0	0	0	0	0	0	0	0	0	0	0	0	0	0	0
GIM440_NODE_761_length_1209_cov_11.204947	0	0	0	0	0	0	0	0	0	0	0	0	0	0	0	0	0	0	0	0	0	0	0	0	0	0	0	0	0	0	0	0	0	0	0	0	0	0	0	258	0	0	0	0	0	0	0	0	0
GIM440_NODE_725_length_1227_cov_13.435652	0	0	0	0	0	0	0	0	0	0	0	0	0	0	0	0	0	0	0	0	0	0	0	0	0	0	0	0	0	0	0	0	0	0	0	0	0	0	0	314	0	0	0	0	0	0	0	0	0
GIM549_NODE_1294_length_1329_cov_3.269968	0	0	0	0	0	0	0	0	0	0	0	0	0	0	0	0	0	0	0	0	0	0	0	0	0	0	0	0	0	0	0	0	0	0	0	0	0	0	0	0	0	0	0	0	0	0	0	0	0
GIM440_NODE_294_length_1583_cov_12.623506	0	0	0	0	0	0	0	0	0	0	0	0	0	0	0	0	0	0	0	0	0	0	0	0	0	0	0	0	0	0	0	0	0	0	0	0	0	0	0	397	0	0	0	0	0	0	0	0	0
[truncated: 11 more columns]

## Sheet: metadata of samples
name	mosq	mosq_species	Treatment	dpe
GIM21	AaZ-7dpe-1	Ae_aegypti	AA-ZIKV	7dpe
GIM22	AaZ-7dpe-2	Ae_aegypti	AA-ZIKV	7dpe
GIM23	AaZ-7dpe-3	Ae_aegypti	AA-ZIKV	7dpe
GIM24	AaZ-7dpe-4	Ae_aegypti	AA-ZIKV	7dpe
GIM25	AaZ-7dpe-5	Ae_aegypti	AA-ZIKV	7dpe
GIM26	AaZ-7dpe-6	Ae_aegypti	AA-ZIKV	7dpe
GIM27	AaZ-7dpe-7	Ae_aegypti	AA-ZIKV	7dpe
GIM28	AaZ-7dpe-8	Ae_aegypti	AA-ZIKV	7dpe
GIM29	AaZ-7dpe-9	Ae_aegypti	AA-ZIKV	7dpe
GIM30	AaZ-7dpe-10	Ae_aegypti	AA-ZIKV	7dpe
GIM31	AaZ-7dpe-11	Ae_aegypti	AA-ZIKV	7dpe
GIM32	AaZ-7dpe-12	Ae_aegypti	AA-ZIKV	7dpe
GIM33	AaZ-7dpe-13	Ae_aegypti	AA-ZIKV	7dpe
GIM34	AaZ-7dpe-14	Ae_aegypti	AA-ZIKV	7dpe
GIM35	AaZ-7dpe-15	Ae_aegypti	AA-ZIKV	7dpe
GIM36	AaZ-7dpe-16	Ae_aegypti	AA-ZIKV	7dpe
GIM37	AaZ-7dpe-17	Ae_aegypti	AA-ZIKV	7dpe
GIM38	AaZ-7dpe-18	Ae_aegypti	AA-ZIKV	7dpe
GIM39	AaZ-7dpe-19	Ae_aegypti	AA-ZIKV	7dpe
GIM40	AaZ-7dpe-20	Ae_aegypti	AA-ZIKV	7dpe
GIM572	AaZ-7dpe-21	Ae_aegypti	AA-ZIKV	7dpe
GIM573	AaZ-7dpe-22	Ae_aegypti	AA-ZIKV	7dpe
GIM574	AaZ-7dpe-23	Ae_aegypti	AA-ZIKV	7dpe
GIM575	AaZ-7dpe-24	Ae_aegypti	AA-ZIKV	7dpe
GIM576	AaZ-7dpe-25	Ae_aegypti	AA-ZIKV	7dpe
GIM577	AaZ-7dpe-26	Ae_aegypti	AA-ZIKV	7dpe
GIM578	AaZ-7dpe-27	Ae_aegypti	AA-ZIKV	7dpe
GIM580	AaZ-7dpe-28	Ae_aegypti	AA-ZIKV	7dpe
GIM581	AaZ-7dpe-29	Ae_aegypti	AA-ZIKV	7dpe
GIM582	AaZ-7dpe-30	Ae_aegypti	AA-ZIKV	7dpe
GIM583	AaZ-7dpe-31	Ae_aegypti	AA-ZIKV	7dpe
GIM585	AaZ-7dpe-32	Ae_aegypti	AA-ZIKV	7dpe
GIM586	AaZ-7dpe-33	Ae_aegypti	AA-ZIKV	7dpe
GIM317	AaS-7dpe-1	Ae_aegypti	AA-sucrose	7dpe
GIM318	AaS-7dpe-2	Ae_aegypti	AA-sucrose	7dpe
GIM319	AaS-7dpe-3	Ae_aegypti	AA-sucrose	7dpe
GIM320	AaS-7dpe-4	Ae_aegypti	AA-sucrose	7dpe
GIM549	AaS-7dpe-5	Ae_aegypti	AA-sucrose	7dpe
GIM257	AaB-7dpe-1	Ae_aegypti	AA-blood	7dpe
GIM258	AaB-7dpe-2	Ae_aegypti	AA-blood	7dpe
GIM259	AaB-7dpe-3	Ae_aegypti	AA-blood	7dpe
GIM260	AaB-7dpe-4	Ae_aegypti	AA-blood	7dpe
GIM543	AaB-7dpe-5	Ae_aegypti	AA-blood	7dpe
GIM81	AaZ-21dpe-1	Ae_aegypti	AA-ZIKV	21dpe
GIM82	AaZ-21dpe-2	Ae_aegypti	AA-ZIKV	21dpe
GIM83	AaZ-21dpe-3	Ae_aegypti	AA-ZIKV	21dpe
GIM84	AaZ-21dpe-4	Ae_aegypti	AA-ZIKV	21dpe
GIM85	AaZ-21dpe-5	Ae_aegypti	AA-ZIKV	21dpe
GIM86	AaZ-21dpe-6	Ae_aegypti	AA-ZIKV	21dpe
GIM87	AaZ-21dpe-7	Ae_aegypti	AA-ZIKV	21dpe
GIM88	AaZ-21dpe-8	Ae_aegypti	AA-ZIKV	21dpe
GIM89	AaZ-21dpe-9	Ae_aegypti	AA-ZIKV	21dpe
GIM90	AaZ-21dpe-10	Ae_aegypti	AA-ZIKV	21dpe
GIM91	AaZ-21dpe-11	Ae_aegypti	AA-ZIKV	21dpe
GIM92	AaZ-21dpe-12	Ae_aegypti	AA-ZIKV	21dpe
GIM93	AaZ-21dpe-13	Ae_aegypti	AA-ZIKV	21dpe
GIM94	AaZ-21dpe-14	Ae_aegypti	AA-ZIKV	21dpe
GIM95	AaZ-21dpe-15	Ae_aegypti	AA-ZIKV	21dpe
GIM96	AaZ-21dpe-16	Ae_aegypti	AA-ZIKV	21dpe
GIM97	AaZ-21dpe-17	Ae_aegypti	AA-ZIKV	21dpe
GIM98	AaZ-21dpe-18	Ae_aegypti	AA-ZIKV	21dpe
GIM99	AaZ-21dpe-19	Ae_aegypti	AA-ZIKV	21dpe
GIM100	AaZ-21dpe-20	Ae_aegypti	AA-ZIKV	21dpe
GIM608	AaZ-21dpe-21	Ae_aegypti	AA-ZIKV	21dpe
GIM609	AaZ-21dpe-22	Ae_aegypti	AA-ZIKV	21dpe
GIM610	AaZ-21dpe-23	Ae_aegypti	AA-ZIKV	21dpe
GIM611	AaZ-21dpe-24	Ae_aegypti	AA-ZIKV	21dpe
GIM612	AaZ-21dpe-25	Ae_aegypti	AA-ZIKV	21dpe
GIM613	AaZ-21dpe-26	Ae_aegypti	AA-ZIKV	21dpe
GIM614	AaZ-21dpe-27	Ae_aegypti	AA-ZIKV	21dpe
GIM615	AaZ-21dpe-28	Ae_aegypti	AA-ZIKV	21dpe
GIM616	AaZ-21dpe-29	Ae_aegypti	AA-ZIKV	21dpe
GIM617	AaZ-21dpe-30	Ae_aegypti	AA-ZIKV	21dpe
GIM618	AaZ-21dpe-31	Ae_aegypti	AA-ZIKV	21dpe
GIM619	AaZ-21dpe-32	Ae_aegypti	AA-ZIKV	21dpe
GIM620	AaZ-21dpe-33	Ae_aegypti	AA-ZIKV	21dpe
GIM621	AaZ-21dpe-34	Ae_aegypti	AA-ZIKV	21dpe
GIM622	AaZ-21dpe-35	Ae_aegypti	AA-ZIKV	21dpe
GIM623	AaZ-21dpe-36	Ae_aegypti	AA-ZIKV	21dpe
GIM624	AaZ-21dpe-37	Ae_aegypti	AA-ZIKV	21dpe
GIM625	AaZ-21dpe-38	Ae_aegypti	AA-ZIKV	21dpe
GIM626	AaZ-21dpe-39	Ae_aegypti	AA-ZIKV	21dpe
GIM627	AaZ-21dpe-40	Ae_aegypti	AA-ZIKV	21dpe
GIM628	AaZ-21dpe-41	Ae_aegypti	AA-ZIKV	21dpe
GIM347	AaS-21dpe-1	Ae_aegypti	AA-sucrose	21dpe
GIM349	AaS-21dpe-2	Ae_aegypti	AA-sucrose	21dpe
GIM350	AaS-21dpe-3	Ae_aegypti	AA-sucrose	21dpe
GIM553	AaS-21dpe-4	Ae_aegypti	AA-sucrose	21dpe
GIM554	AaS-21dpe-5	Ae_aegypti	AA-sucrose	21dpe
GIM284	AaB-21dpe-1	Ae_aegypti	AA-blood	21dpe
GIM287	AaB-21dpe-2	Ae_aegypti	AA-blood	21dpe
GIM288	AaB-21dpe-3	Ae_aegypti	AA-blood	21dpe
GIM290	AaB-21dpe-4	Ae_aegypti	AA-blood	21dpe
GIM546	AaB-21dpe-5	Ae_aegypti	AA-blood	21dpe
GIM381	CqW-7dpe-1	Cx_quinquefasciatus	CQ-WNV	7dpe
GIM382	CqW-7dpe-2	Cx_quinquefasciatus	CQ-WNV	7dpe
GIM383	CqW-7dpe-3	Cx_quinquefasciatus	CQ-WNV	7dpe
GIM384	CqW-7dpe-4	Cx_quinquefasciatus	CQ-WNV	7dpe
GIM385	CqW-7dpe-5	Cx_quinquefasciatus	CQ-WNV	7dpe
GIM386	CqW-7dpe-6	Cx_quinquefasciatus	CQ-WNV	7dpe
GIM387	CqW-7dpe-7	Cx_quinquefasciatus	CQ-WNV	7dpe
GIM388	CqW-7dpe-8	Cx_quinquefasciatus	CQ-WNV	7dpe
GIM389	CqW-7dpe-9	Cx_quinquefasciatus	CQ-WNV	7dpe
GIM390	CqW-7dpe-10	Cx_quinquefasciatus	CQ-WNV	7dpe
GIM391	CqW-7dpe-11	Cx_quinquefasciatus	CQ-WNV	7dpe
GIM392	CqW-7dpe-12	Cx_quinquefasciatus	CQ-WNV	7dpe
GIM393	CqW-7dpe-13	Cx_quinquefasciatus	CQ-WNV	7dpe
GIM394	CqW-7dpe-14	Cx_quinquefasciatus	CQ-WNV	7dpe
GIM395	CqW-7dpe-15	Cx_quinquefasciatus	CQ-WNV	7dpe
GIM396	CqW-7dpe-16	Cx_quinquefasciatus	CQ-WNV	7dpe
GIM397	CqW-7dpe-17	Cx_quinquefasciatus	CQ-WNV	7dpe
GIM398	CqW-7dpe-18	Cx_quinquefasciatus	CQ-WNV	7dpe
GIM399	CqW-7dpe-19	Cx_quinquefasciatus	CQ-WNV	7dpe
GIM400	CqW-7dpe-20	Cx_quinquefasciatus	CQ-WNV	7dpe
GIM491	CqS-7dpe-1	Cx_quinquefasciatus	CQ-sucrose	7dpe
GIM492	CqS-7dpe-2	Cx_quinquefasciatus	CQ-sucrose	7dpe
GIM493	CqS-7dpe-3	Cx_quinquefasciatus	CQ-sucrose	7dpe
GIM494	CqS-7dpe-4	Cx_quinquefasciatus	CQ-sucrose	7dpe
GIM495	CqS-7dpe-5	Cx_quinquefasciatus	CQ-sucrose	7dpe
GIM451	CqB-7dpe-1	Cx_quinquefasciatus	CQ-blood	7dpe
GIM452	CqB-7dpe-2	Cx_quinquefasciatus	CQ-blood	7dpe
GIM453	CqB-7dpe-3	Cx_quinquefasciatus	CQ-blood	7dpe
GIM454	CqB-7dpe-4	Cx_quinquefasciatus	CQ-blood	7dpe
GIM455	CqB-7dpe-5	Cx_quinquefasciatus	CQ-blood	7dpe
GIM421	CqW-14dpe-1	Cx_quinquefasciatus	CQ-WNV	14dpe
GIM422	CqW-14dpe-2	Cx_quinquefasciatus	CQ-WNV	14dpe
GIM423	CqW-14dpe-3	Cx_quinquefasciatus	CQ-WNV	14dpe
GIM424	CqW-14dpe-4	Cx_quinquefasciatus	CQ-WNV	14dpe
GIM425	CqW-14dpe-5	Cx_quinquefasciatus	CQ-WNV	14dpe
GIM426	CqW-14dpe-6	Cx_quinquefasciatus	CQ-WNV	14dpe
GIM427	CqW-14dpe-7	Cx_quinquefasciatus	CQ-WNV	14dpe
GIM428	CqW-14dpe-8	Cx_quinquefasciatus	CQ-WNV	14dpe
GIM429	CqW-14dpe-9	Cx_quinquefasciatus	CQ-WNV	14dpe
GIM430	CqW-14dpe-10	Cx_quinquefasciatus	CQ-WNV	14dpe
GIM431	CqW-14dpe-11	Cx_quinquefasciatus	CQ-WNV	14dpe
GIM432	CqW-14dpe-12	Cx_quinquefasciatus	CQ-WNV	14dpe
GIM433	CqW-14dpe-13	Cx_quinquefasciatus	CQ-WNV	14dpe
GIM434	CqW-14dpe-14	Cx_quinquefasciatus	CQ-WNV	14dpe
GIM435	CqW-14dpe-15	Cx_quinquefasciatus	CQ-WNV	14dpe
GIM436	CqW-14dpe-16	Cx_quinquefasciatus	CQ-WNV	14dpe
GIM437	CqW-14dpe-17	Cx_quinquefasciatus	CQ-WNV	14dpe
GIM438	CqW-14dpe-18	Cx_quinquefasciatus	CQ-WNV	14dpe
GIM439	CqW-14dpe-19	Cx_quinquefasciatus	CQ-WNV	14dpe
GIM440	CqW-14dpe-20	Cx_quinquefasciatus	CQ-WNV	14dpe
GIM525	CqS-14dpe-1	Cx_quinquefasciatus	CQ-sucrose	14dpe
GIM527	CqS-14dpe-2	Cx_quinquefasciatus	CQ-sucrose	14dpe
GIM528	CqS-14dpe-3	Cx_quinquefasciatus	CQ-sucrose	14dpe
GIM529	CqS-14dpe-4	Cx_quinquefasciatus	CQ-sucrose	14dpe
GIM530	CqS-14dpe-5	Cx_quinquefasciatus	CQ-sucrose	14dpe
GIM471	CqB-14dpe-1	Cx_quinquefasciatus	CQ-blood	14dpe
GIM472	CqB-14dpe-2	Cx_quinquefasciatus	CQ-blood	14dpe
GIM473	CqB-14dpe-3	Cx_quinquefasciatus	CQ-blood	14dpe
GIM475	CqB-14dpe-4	Cx_quinquefasciatus	CQ-blood	14dpe
GIM476	CqB-14dpe-5	Cx_quinquefasciatus	CQ-blood	14dpe
