# Supplementary material for: Bidirectional Interactions between Arboviruses and the Bacterial and Viral Microbiota in Aedes aegypti and Culex quinquefasciatus
Source: mBio. 2022 Sep 7;13(5):e01021-22. doi: 10.1128/mbio.01021-22 (PMC9600335; doi:10.1128/mbio.01021-22)
Supplement: DATA SET S3 [file mbio.01021-22-s0009.xlsx]

## Sheet: bacterial_otu_abundance2
name	Kingdom	Phylum	Class	Order	Family	Genus	GIM-21	GIM-29	GIM-36	GIM-575	GIM-585	GIM-87	GIM-94	GIM-609	GIM-617	GIM-625	GIM-543	GIM-318	GIM-22	GIM-30	GIM-37	GIM-576	GIM-586	GIM-88	GIM-95	GIM-610	GIM-618	GIM-626	GIM-284	GIM-319	GIM-23	GIM-38	GIM-577	GIM-81	GIM-89	GIM-96	GIM-611	GIM-619	GIM-627	GIM-287	GIM-320	GIM-24	GIM-31	GIM-39	GIM-578	GIM-82	GIM-97	GIM-612	GIM-620
SVs1	Bacteria	uc_p_Proteobacteria	uc_c_Alphaproteobacteria	uc_o_Acetobacterales	uc_f_Acetobacteraceae	g_Asaia	40848	44457	25442	44886	39051	41899	51275	28375	32692	31455	18626	39	61216	159	8187	61939	8776	66884	42876	43635	34894	71101	67485	13	32511	43440	60719	59727	62274	68669	41174	71948	43685	62635	28	45264	3957	51504	46658	50738	46055	64523	63617
SVs2	Bacteria	uc_p_Proteobacteria	uc_c_Alphaproteobacteria	uc_o_Rickettsiales	uc_f_Anaplasmataceae	g_Wolbachia	0	0	0	0	0	0	0	0	0	0	0	0	0	0	0	0	0	0	0	0	0	0	0	0	0	0	0	0	0	0	0	0	0	0	0	0	0	0	0	0	0	0	0
SVs3	Bacteria	uc_p_Proteobacteria	uc_c_Gammaproteobacteria	uc_o_Enterobacteriales	uc_f_Enterobacteriaceae	g_Serratia	0	0	0	0	0	0	0	0	0	0	12	0	0	0	0	0	0	0	0	0	0	0	0	0	0	0	0	0	0	0	0	0	0	0	0	0	0	0	0	0	0	0	0
SVs4	Bacteria	uc_p_Bacteroidetes	uc_c_Bacteroidia	uc_o_Flavobacteriales	uc_f_Weeksellaceae	g_Chryseobacterium	9105	1619	1873	889	14	6373	0	8604	6687	31014	0	0	14	261	7758	981	116	3813	9274	1651	16148	4	0	0	31	77	847	0	23	0	12518	303	8230	0	0	2759	20268	9	8790	5560	0	5	3572
SVs5	Bacteria	uc_p_Proteobacteria	uc_c_Alphaproteobacteria	uc_o_Sphingomonadales	uc_f_Sphingomonadaceae	g_Novosphingobium	305	3863	20027	1967	10286	8	9	17	0	0	0	0	4722	12	0	121	4085	77	0	3	0	107	0	0	24088	13188	141	0	17	5	17	0	0	0	0	2450	1156	6891	5171	11	10	0	4
SVs6	Bacteria	uc_p_Proteobacteria	uc_c_Gammaproteobacteria	uc_o_Betaproteobacteriales	uc_f_Burkholderiaceae	g_Acidovorax	601	3645	3743	1297	7309	0	9	0	10	0	0	0	1540	12	116	351	3581	0	0	0	0	172	0	0	5031	2503	1747	0	0	0	0	0	0	0	0	3670	3268	2022	1745	0	0	0	0
SVs7	Bacteria	uc_p_Bacteroidetes	uc_c_Bacteroidia	uc_o_Flavobacteriales	uc_f_Weeksellaceae	g_Elizabethkingia	0	0	0	0	0	0	0	0	0	0	0	0	0	0	0	0	0	0	0	0	0	0	0	0	0	0	0	0	0	0	0	0	0	0	0	0	0	0	0	0	0	0	0
SVs8	Bacteria	uc_p_Proteobacteria	uc_c_Gammaproteobacteria	uc_o_Pseudomonadales	uc_f_Pseudomonadaceae	g_Pseudomonas	99	557	1262	756	1150	57	67	118	32	15	1377	790	316	2153	2953	664	2047	242	71	118	132	436	140	592	805	164	479	107	80	222	84	162	20	280	602	130	2270	234	225	121	142	257	87
SVs9	Bacteria	uc_p_Proteobacteria	uc_c_Gammaproteobacteria	uc_o_Enterobacteriales	uc_f_Enterobacteriaceae	g_Klebsiella	0	0	0	0	0	0	0	0	0	0	25	127	0	0	0	0	24	0	0	5707	0	0	0	18	0	37	0	0	0	0	0	0	0	0	0	0	0	0	6	0	0	0	0
SVs10	Bacteria	uc_p_Proteobacteria	uc_c_Alphaproteobacteria	uc_o_Acetobacterales	uc_f_Acetobacteraceae	g_Gluconobacter	0	0	0	0	0	0	0	0	0	0	0	0	0	0	0	0	0	0	0	0	0	0	0	0	0	0	0	0	0	0	0	0	0	0	0	0	0	0	0	0	0	0	0
SVs11	Bacteria	uc_p_Bacteroidetes	uc_c_Bacteroidia	uc_o_Cytophagales	uc_f_Spirosomaceae	g_Runella	0	0	0	0	0	0	0	0	0	0	0	0	0	0	0	0	0	0	0	0	0	0	0	0	0	0	0	0	0	0	0	0	0	0	0	0	0	0	0	0	0	0	0
SVs12	Bacteria	uc_p_Proteobacteria	uc_c_Gammaproteobacteria	uc_o_Pseudomonadales	uc_f_Moraxellaceae	g_Acinetobacter	66	1224	86	8	129	8856	0	4	33	0	0	0	289	35	405	2703	444	15	4	9	0	73	0	0	145	221	2725	0	0	0	3	0	0	0	0	151	470	127	96	65	0	76	6
SVs13	Bacteria	uc_p_Proteobacteria	uc_c_Alphaproteobacteria	uc_o_Acetobacterales	uc_f_Acetobacteraceae	g_Asaia	0	0	0	0	0	0	0	0	0	0	0	11	0	0	0	0	0	0	0	0	0	0	0	0	0	0	0	0	0	0	0	0	0	0	18	0	0	0	0	0	0	0	0
SVs14	Bacteria	uc_p_Proteobacteria	uc_c_Gammaproteobacteria	uc_o_Enterobacteriales	uc_f_Enterobacteriaceae	g_Salmonella	0	0	0	0	0	14	15	0	0	14	0	0	0	0	0	0	0	244	0	0	0	154	0	0	0	0	0	0	42	85	0	0	16	0	0	0	0	0	0	0	0	0	22
SVs15	Bacteria	uc_p_Proteobacteria	uc_c_Gammaproteobacteria	uc_o_Betaproteobacteriales	uc_f_Burkholderiaceae	g_Cupriavidus	171	571	59	48	85	6	0	0	145	39	0	0	264	19	149	1110	66	493	0	0	206	162	0	0	518	106	1271	0	0	0	0	1283	0	0	0	606	925	200	320	0	0	0	0
SVs16	Bacteria	uc_p_Proteobacteria	uc_c_Gammaproteobacteria	uc_o_Enterobacteriales	uc_f_Enterobacteriaceae	uc_f_Enterobacteriaceae	0	0	0	0	0	0	0	0	9063	12	0	0	0	0	0	0	0	16	0	0	0	24	0	0	0	0	0	0	9	19	0	0	0	0	0	0	0	0	0	0	0	0	0
SVs17	Bacteria	uc_p_Proteobacteria	uc_c_Gammaproteobacteria	uc_o_Pseudomonadales	uc_f_Pseudomonadaceae	g_Pseudomonas	0	0	0	0	0	0	0	7581	0	0	0	171	0	0	0	0	0	0	0	146	958	40	0	836	0	0	0	0	0	0	0	0	0	0	65	0	0	0	0	0	0	0	0
SVs18	Bacteria	uc_p_Bacteroidetes	uc_c_Bacteroidia	uc_o_Bacteroidales	uc_f_Bacteroidaceae	g_Bacteroides	0	0	0	0	0	0	0	0	0	0	0	0	0	0	0	0	0	0	0	0	0	0	0	0	0	0	0	0	0	0	0	0	0	0	0	0	0	0	0	0	0	0	0
SVs19	Bacteria	uc_p_Firmicutes	uc_c_Clostridia	uc_o_Clostridiales	uc_f_Lachnospiraceae	g_Coprococcus_2	0	0	0	0	0	0	0	0	0	0	0	0	0	0	0	0	0	0	0	0	0	0	0	0	0	0	0	0	0	0	0	0	0	0	0	0	0	0	0	0	0	0	0
SVs20	Bacteria	uc_p_Actinobacteria	uc_c_Actinobacteria	uc_o_Micrococcales	uc_f_Microbacteriaceae	g_Leucobacter	4	0	0	0	0	0	0	0	0	0	0	0	3	0	0	0	0	0	3261	6738	0	0	0	0	0	0	0	0	0	0	0	0	0	0	0	0	0	0	0	0	0	0	0
SVs21	Bacteria	uc_p_Proteobacteria	uc_c_Alphaproteobacteria	uc_o_Rickettsiales	uc_f_Mitochondria	uc_f_Mitochondria	0	11	59	0	54	29	43	40	9	12	89	16	0	25	77	22	112	103	220	119	401	121	33	22	29	5	15	24	18	51	62	296	14	107	13	0	28	22	5	54	516	185	29
SVs22	Bacteria	uc_p_Proteobacteria	uc_c_Gammaproteobacteria	uc_o_Betaproteobacteriales	uc_f_Burkholderiaceae	g_Delftia	0	0	0	0	71	0	0	0	0	0	0	0	0	0	158	0	0	0	0	0	0	0	0	0	0	0	0	0	0	0	0	0	0	0	0	0	44	0	64	18	0	16	12
SVs23	Bacteria	uc_p_Proteobacteria	uc_c_Gammaproteobacteria	uc_o_Xanthomonadales	uc_f_Xanthomonadaceae	g_Stenotrophomonas	0	0	0	0	0	0	0	0	0	0	0	0	0	0	0	0	0	0	0	0	0	0	0	0	0	0	0	0	0	0	0	0	0	0	0	0	0	0	0	0	0	0	0
SVs24	Bacteria	uc_p_Proteobacteria	uc_c_Gammaproteobacteria	uc_o_Pseudomonadales	uc_f_Pseudomonadaceae	g_Pseudomonas	69	1241	54	58	66	0	0	0	19	0	0	0	54	0	0	122	88	0	0	19	0	57	0	0	192	85	126	0	0	0	0	0	0	0	0	132	188	25	58	0	0	0	0
SVs25	Bacteria	uc_p_Bacteroidetes	uc_c_Bacteroidia	uc_o_Bacteroidales	uc_f_Bacteroidaceae	g_Bacteroides	0	0	0	0	0	0	0	0	0	0	0	0	0	0	0	0	0	0	0	0	0	0	0	0	0	0	0	0	0	0	0	0	0	0	0	0	0	0	0	0	0	0	0
SVs26	Bacteria	uc_p_Proteobacteria	uc_c_Gammaproteobacteria	uc_o_Enterobacteriales	uc_f_Enterobacteriaceae	uc_f_Enterobacteriaceae	0	0	0	0	0	0	0	0	3682	0	0	0	0	0	0	0	0	0	0	0	0	22	0	0	0	0	0	0	0	0	0	0	0	0	0	0	0	0	0	0	0	0	0
SVs27	Bacteria	uc_p_Firmicutes	uc_c_Clostridia	uc_o_Clostridiales	uc_f_Lachnospiraceae	g_Agathobacter	0	0	0	0	0	0	0	0	0	0	0	0	0	0	0	0	0	0	0	0	0	0	0	0	0	0	0	0	0	0	0	0	0	0	0	0	0	0	0	0	0	0	0
SVs28	Bacteria	uc_p_Firmicutes	uc_c_Clostridia	uc_o_Clostridiales	uc_f_Ruminococcaceae	g_Faecalibacterium	0	0	0	0	0	0	0	0	0	0	0	0	0	0	0	0	0	0	0	0	0	0	0	0	0	0	0	0	0	0	0	0	0	0	0	0	0	0	0	0	0	0	0
SVs29	Bacteria	uc_p_Firmicutes	uc_c_Clostridia	uc_o_Clostridiales	uc_f_Lachnospiraceae	g_Lachnospira	0	0	0	0	0	0	0	0	0	0	0	0	0	0	0	0	0	0	0	0	0	0	0	0	0	0	0	0	0	0	0	0	0	0	0	0	0	0	0	0	0	0	0
SVs30	Bacteria	uc_p_Proteobacteria	uc_c_Alphaproteobacteria	uc_o_Rickettsiales	uc_f_Mitochondria	uc_f_Mitochondria	0	0	0	0	0	0	0	0	0	0	0	0	0	36	0	0	0	26	151	64	174	37	0	0	0	0	11	0	0	20	21	77	0	0	0	0	0	0	0	12	251	81	14
SVs31	Bacteria	uc_p_Proteobacteria	uc_c_Gammaproteobacteria	uc_o_Pseudomonadales	uc_f_Moraxellaceae	g_Acinetobacter	0	32	8	0	12	0	0	0	0	0	0	0	28	1738	119	5	0	7	0	9	5	0	0	0	6	7	0	0	0	0	0	0	0	0	0	282	127	14	0	0	1056	0	0
SVs32	Bacteria	uc_p_Firmicutes	uc_c_Clostridia	uc_o_Clostridiales	uc_f_Lachnospiraceae	g_Blautia	0	0	0	0	0	0	0	0	0	0	0	0	0	0	0	0	0	0	0	0	0	0	0	0	0	0	0	0	0	0	0	0	0	0	0	0	0	0	0	0	0	0	0
SVs33	Bacteria	uc_p_Firmicutes	uc_c_Clostridia	uc_o_Clostridiales	uc_f_Ruminococcaceae	g_Subdoligranulum	0	0	0	0	0	0	0	0	0	0	0	0	0	0	0	0	0	0	0	0	0	0	0	0	0	0	0	0	0	0	0	0	0	0	0	0	0	0	0	0	0	0	0
SVs34	Bacteria	uc_p_Bacteroidetes	uc_c_Bacteroidia	uc_o_Bacteroidales	uc_f_Bacteroidaceae	g_Bacteroides	0	0	0	0	0	0	0	0	0	0	0	0	0	0	0	0	0	0	0	0	0	0	0	0	0	0	0	0	0	0	0	0	0	0	0	0	0	0	0	0	0	0	0
SVs35	Bacteria	uc_p_Firmicutes	uc_c_Bacilli	uc_o_Bacillales	uc_f_Bacillaceae	g_Bacillus	6	22	88	20	33	4	0	0	0	0	81	45	14	71	106	19	165	23	0	0	12	31	6	15	19	9	33	0	0	9	0	19	0	10	33	0	75	9	24	9	15	15	11
SVs36	Bacteria	uc_p_Firmicutes	uc_c_Clostridia	uc_o_Clostridiales	uc_f_Ruminococcaceae	g_Ruminococcus_1	0	0	0	0	0	0	0	0	0	0	0	0	0	0	0	0	0	0	0	0	0	0	0	0	0	0	0	0	0	0	0	0	0	0	0	0	0	0	0	0	0	0	0
SVs37	Bacteria	uc_p_Proteobacteria	uc_c_Gammaproteobacteria	uc_o_Xanthomonadales	uc_f_Xanthomonadaceae	g_Stenotrophomonas	0	0	0	0	0	0	0	0	0	0	0	0	0	0	0	0	0	0	0	0	0	0	0	0	0	0	0	0	0	0	0	0	0	0	0	0	0	0	0	0	0	0	0
SVs38	Bacteria	uc_p_Proteobacteria	uc_c_Alphaproteobacteria	uc_o_Rhizobiales	uc_f_Beijerinckiaceae	g_Methylobacterium	0	22	31	0	10	0	0	0	0	0	54	0	5	0	0	0	137	9	0	0	0	12	0	0	48	12	28	0	0	0	0	3	0	0	0	9	54	16	17	0	0	0	0
SVs39	Bacteria	uc_p_Proteobacteria	uc_c_Gammaproteobacteria	uc_o_Pseudomonadales	uc_f_Moraxellaceae	g_Acinetobacter	0	0	0	0	0	0	0	0	0	0	0	0	0	0	0	0	0	0	0	0	0	0	0	0	0	0	0	0	0	0	0	0	0	0	0	0	0	0	0	0	0	0	0
SVs40	Bacteria	uc_p_Proteobacteria	uc_c_Alphaproteobacteria	uc_o_Rickettsiales	uc_f_Mitochondria	uc_f_Mitochondria	0	0	0	0	0	0	0	0	0	0	0	0	0	0	0	0	0	0	0	0	0	0	0	0	0	0	0	0	0	0	0	0	0	0	0	0	0	0	0	0	0	0	0
SVs41	Bacteria	uc_p_Proteobacteria	uc_c_Gammaproteobacteria	uc_o_Xanthomonadales	uc_f_Xanthomonadaceae	g_Stenotrophomonas	0	3	7	11	0	0	0	0	0	0	11	15	0	0	18	0	0	0	0	1659	0	22	0	7	0	0	0	0	4	0	0	0	0	3	6	0	15	0	19	0	0	0	0
SVs42	Bacteria	uc_p_Proteobacteria	uc_c_Alphaproteobacteria	uc_o_Acetobacterales	uc_f_Acetobacteraceae	g_Asaia	0	0	0	0	0	0	0	0	0	0	0	0	0	0	0	0	0	0	0	0	0	0	0	0	0	0	0	0	0	0	0	0	0	0	0	0	0	0	0	0	0	0	0
SVs43	Bacteria	uc_p_Firmicutes	uc_c_Clostridia	uc_o_Clostridiales	uc_f_Lachnospiraceae	uc_f_Lachnospiraceae	0	0	0	0	0	0	0	0	0	0	0	0	0	0	0	0	0	0	0	0	0	0	0	0	0	0	0	0	0	0	0	0	0	0	0	0	0	0	0	0	0	0	0
SVs44	Bacteria	uc_p_Proteobacteria	uc_c_Gammaproteobacteria	uc_o_Pseudomonadales	uc_f_Moraxellaceae	g_Acinetobacter	0	0	0	0	0	0	0	0	0	0	0	0	34	0	0	0	0	0	0	0	0	0	0	0	0	0	0	0	0	0	0	0	0	5	0	0	33	0	0	0	0	0	0
SVs45	Bacteria	uc_p_Proteobacteria	uc_c_Alphaproteobacteria	uc_o_Acetobacterales	uc_f_Acetobacteraceae	g_Roseococcus	3	313	13	0	0	6	8	33	14	0	0	0	4	0	0	0	0	116	0	0	4	67	0	0	5	0	0	0	9	22	32	0	3	0	0	8	190	4	3	27	0	0	12
SVs46	Bacteria	uc_p_Proteobacteria	uc_c_Alphaproteobacteria	uc_o_Rhizobiales	uc_f_Rhizobiaceae	g_Allorhizobium-Neorhizobium-Pararhizobium-Rhizobium	0	0	0	10	33	0	0	0	0	0	0	0	14	20	228	0	0	0	13	357	0	0	0	0	0	0	0	0	0	0	0	0	0	0	0	0	18	0	88	22	0	123	0
SVs47	Bacteria	uc_p_Firmicutes	uc_c_Clostridia	uc_o_Clostridiales	uc_f_Ruminococcaceae	g_Faecalibacterium	0	0	0	0	0	0	0	0	0	0	0	0	0	0	0	0	0	0	0	0	0	0	0	0	0	0	0	0	0	0	0	0	0	0	0	0	0	0	0	0	0	0	0
SVs48	Bacteria	uc_p_Bacteroidetes	uc_c_Bacteroidia	uc_o_Bacteroidales	uc_f_Bacteroidaceae	g_Bacteroides	0	0	0	0	0	0	0	0	0	0	0	0	0	0	0	0	0	0	0	0	0	0	0	0	0	0	0	0	0	0	0	0	0	0	0	0	0	0	0	0	0	0	0
SVs49	Bacteria	uc_p_Firmicutes	uc_c_Clostridia	uc_o_Clostridiales	uc_f_Lachnospiraceae	g_Blautia	0	0	0	0	0	0	0	0	0	0	0	0	0	0	0	0	0	0	0	0	0	0	0	0	0	0	0	0	0	0	0	0	0	0	0	0	0	0	0	0	0	0	0
SVs50	Bacteria	uc_p_Proteobacteria	uc_c_Gammaproteobacteria	uc_o_Betaproteobacteriales	uc_f_Burkholderiaceae	uc_f_Burkholderiaceae	0	0	0	0	0	0	0	0	0	0	0	0	0	0	0	0	0	0	0	1482	0	0	0	0	0	0	0	0	0	0	0	0	0	0	0	0	0	0	0	0	0	0	0
SVs51	Bacteria	uc_p_Firmicutes	uc_c_Clostridia	uc_o_Clostridiales	uc_f_Lachnospiraceae	g_Blautia	0	0	0	0	0	0	0	0	0	0	0	0	0	0	0	0	0	0	0	0	0	0	0	0	0	0	0	0	0	0	0	0	0	0	0	0	0	0	0	0	0	0	0
SVs52	Bacteria	uc_p_Proteobacteria	uc_c_Alphaproteobacteria	uc_o_Rickettsiales	uc_f_Mitochondria	uc_f_Mitochondria	0	0	0	0	0	0	0	0	0	0	0	0	0	0	0	0	0	0	0	0	0	0	0	0	0	0	0	0	0	0	0	0	0	0	0	0	0	0	0	0	0	0	0
SVs53	Bacteria	uc_p_Firmicutes	uc_c_Clostridia	uc_o_Clostridiales	uc_f_Ruminococcaceae	g_Ruminococcus_2	0	0	0	0	0	0	0	0	0	0	0	0	0	0	0	0	0	0	0	0	0	0	0	0	0	0	0	0	0	0	0	0	0	0	0	0	0	0	0	0	0	0	0
SVs54	Bacteria	uc_p_Firmicutes	uc_c_Clostridia	uc_o_Clostridiales	uc_f_Lachnospiraceae	g_Lachnospira	0	0	0	0	0	0	0	0	0	0	0	0	0	0	0	0	0	0	0	0	0	0	0	0	0	0	0	0	0	0	0	0	0	0	0	0	0	0	0	0	0	0	0
SVs55	Bacteria	uc_p_Proteobacteria	uc_c_Gammaproteobacteria	uc_o_Betaproteobacteriales	uc_f_Burkholderiaceae	g_Pelomonas	0	0	26	20	0	0	0	0	0	0	17	0	0	89	93	15	88	0	0	0	0	0	0	0	29	0	0	0	8	0	0	0	0	14	13	0	53	13	0	0	0	0	0
SVs56	Bacteria	uc_p_Bacteroidetes	uc_c_Bacteroidia	uc_o_Bacteroidales	uc_f_Bacteroidaceae	g_Bacteroides	0	0	0	0	0	0	0	0	0	0	0	0	0	0	0	0	0	0	0	0	0	0	0	0	0	0	0	0	0	0	0	0	0	0	0	0	0	0	0	0	0	0	0
SVs57	Bacteria	uc_p_Firmicutes	uc_c_Clostridia	uc_o_Clostridiales	uc_f_Lachnospiraceae	g_Lachnospiraceae_ND3007_group	0	0	0	0	0	0	0	0	0	0	0	0	0	0	0	0	0	0	0	0	0	0	0	0	0	0	0	0	0	0	0	0	0	0	0	0	0	0	0	0	0	0	0
SVs58	Bacteria	uc_p_Actinobacteria	uc_c_Actinobacteria	uc_o_Corynebacteriales	uc_f_Mycobacteriaceae	g_Mycobacterium	0	0	0	0	0	0	0	0	0	0	0	0	0	0	0	0	0	0	0	0	0	0	0	0	0	0	0	0	0	0	0	0	0	0	0	0	0	0	0	0	0	0	0
SVs59	Bacteria	uc_p_Firmicutes	uc_c_Clostridia	uc_o_Clostridiales	uc_f_Lachnospiraceae	g_Blautia	0	0	0	0	0	0	0	0	0	0	0	0	0	0	0	0	0	0	0	0	0	0	0	0	0	0	0	0	0	0	0	0	0	0	0	0	0	0	0	0	0	0	0
SVs60	Bacteria	uc_p_Firmicutes	uc_c_Clostridia	uc_o_Clostridiales	uc_f_Ruminococcaceae	g_Ruminococcaceae_UCG-013	0	0	0	0	0	0	0	0	0	0	0	0	0	0	0	0	0	0	0	0	0	0	0	0	0	0	0	0	0	0	0	0	0	0	0	0	0	0	0	0	0	0	0
SVs61	Bacteria	uc_p_Firmicutes	uc_c_Clostridia	uc_o_Clostridiales	uc_f_Ruminococcaceae	g_Ruminococcus_1	0	0	0	0	0	0	0	0	0	0	0	0	0	0	0	0	0	0	0	0	0	0	0	0	0	0	0	0	0	0	0	0	0	0	0	0	0	0	0	0	0	0	0
SVs62	Bacteria	uc_p_Proteobacteria	uc_c_Gammaproteobacteria	uc_o_Enterobacteriales	uc_f_Enterobacteriaceae	g_Escherichia/Shigella	0	6	7	6	27	0	0	0	0	0	39	0	6	30	50	0	32	0	0	0	0	8	0	14	28	0	0	0	0	0	0	0	0	9	0	0	41	3	0	9	0	0	0
SVs63	Bacteria	uc_p_Firmicutes	uc_c_Clostridia	uc_o_Clostridiales	uc_f_Ruminococcaceae	uc_f_Ruminococcaceae	0	0	0	0	0	0	0	0	0	0	0	0	0	0	0	0	0	0	0	0	0	0	0	0	0	0	0	0	0	0	0	0	0	0	0	0	0	0	0	0	0	0	0
SVs64	Bacteria	uc_p_Firmicutes	uc_c_Clostridia	uc_o_Clostridiales	uc_f_Ruminococcaceae	g_Subdoligranulum	0	0	0	0	0	0	0	0	0	0	0	0	0	0	0	0	0	0	0	0	0	0	0	0	0	0	0	0	0	0	0	0	0	0	0	0	0	0	0	0	0	0	0
SVs65	Bacteria	uc_p_Proteobacteria	uc_c_Alphaproteobacteria	uc_o_Rhizobiales	uc_f_Beijerinckiaceae	g_Bosea	0	0	0	18	0	0	0	0	0	0	0	4	0	20	361	4	74	12	16	0	0	0	0	0	0	0	3	0	0	0	0	0	0	0	0	0	34	0	27	26	0	0	5
SVs66	Bacteria	uc_p_Firmicutes	uc_c_Clostridia	uc_o_Clostridiales	uc_f_Lachnospiraceae	g_Anaerostipes	0	0	0	0	0	0	0	0	0	0	0	0	0	0	0	0	0	0	0	0	0	0	0	0	0	0	0	0	0	0	0	0	0	0	0	0	0	0	0	0	0	0	0
SVs67	Bacteria	uc_p_Proteobacteria	uc_c_Gammaproteobacteria	uc_o_Betaproteobacteriales	uc_f_Burkholderiaceae	g_Aquabacterium	0	111	51	47	12	0	0	0	0	0	0	0	20	0	0	0	31	0	0	0	0	0	0	0	25	21	0	0	0	0	0	0	0	0	0	21	0	14	18	0	0	0	0
SVs68	Bacteria	uc_p_Firmicutes	uc_c_Clostridia	uc_o_Clostridiales	uc_f_Ruminococcaceae	g_Subdoligranulum	0	0	0	0	0	0	0	0	0	0	0	0	0	0	0	0	0	0	0	0	0	0	0	0	0	0	0	0	0	0	0	0	0	0	0	0	0	0	0	0	0	0	0
SVs69	Bacteria	uc_p_Proteobacteria	uc_c_Alphaproteobacteria	uc_o_Rhizobiales	uc_f_Xanthobacteraceae	g_Bradyrhizobium	0	10	13	12	20	0	0	0	0	0	0	7	0	13	52	13	35	0	0	0	0	5	0	4	7	5	9	0	0	0	0	0	0	7	5	0	0	8	0	3	4	0	0
SVs70	Bacteria	uc_p_Firmicutes	uc_c_Clostridia	uc_o_Clostridiales	uc_f_Lachnospiraceae	g_28-4	0	0	0	0	0	0	0	0	0	0	0	0	0	0	0	0	0	0	0	0	0	0	0	0	0	0	0	0	0	0	0	0	0	0	0	0	0	0	0	0	0	0	0
SVs71	Bacteria	uc_p_Proteobacteria	uc_c_Alphaproteobacteria	uc_o_Caulobacterales	uc_f_Caulobacteraceae	g_Brevundimonas	0	5	0	0	0	0	0	0	22	0	0	58	6	0	0	23	0	0	0	0	0	61	0	37	0	0	36	0	0	0	0	0	0	0	10	0	0	0	0	0	0	0	0
SVs72	Bacteria	uc_p_Firmicutes	uc_c_Clostridia	uc_o_Clostridiales	uc_f_Ruminococcaceae	g_Ruminococcaceae_UCG-002	0	0	0	0	0	0	0	0	0	0	0	0	0	0	0	0	0	0	0	0	0	0	0	0	0	0	0	0	0	0	0	0	0	0	0	0	0	0	0	0	0	0	0
SVs73	Bacteria	uc_p_Firmicutes	uc_c_Clostridia	uc_o_Clostridiales	uc_f_Ruminococcaceae	g_Faecalibacterium	0	0	0	0	0	0	0	0	0	0	0	0	0	0	0	0	0	0	0	0	0	0	0	0	0	0	0	0	0	0	0	0	0	0	0	0	0	0	0	0	0	0	0
SVs74	Bacteria	uc_p_Firmicutes	uc_c_Clostridia	uc_o_Clostridiales	uc_f_Christensenellaceae	g_Christensenellaceae_R-7_group	0	0	0	0	0	0	0	0	0	0	0	0	0	0	0	0	0	0	0	0	0	0	0	0	0	0	0	0	0	0	0	0	0	0	0	0	0	0	0	0	0	0	0
SVs75	Bacteria	uc_p_Firmicutes	uc_c_Clostridia	uc_o_Clostridiales	uc_f_Ruminococcaceae	g_Ruminococcaceae_UCG-002	0	0	0	0	0	0	0	0	0	0	0	0	0	0	0	0	0	0	0	0	0	0	0	0	0	0	0	0	0	0	0	0	0	0	0	0	0	0	0	0	0	0	0
SVs76	Bacteria	uc_p_Bacteroidetes	uc_c_Bacteroidia	uc_o_Bacteroidales	uc_f_Rikenellaceae	g_Alistipes	0	0	0	0	0	0	0	0	0	0	0	0	0	0	0	0	0	0	0	0	0	0	0	0	0	0	0	0	0	0	0	0	0	0	0	0	0	0	0	0	0	0	0
SVs77	Bacteria	uc_p_Firmicutes	uc_c_Clostridia	uc_o_Clostridiales	uc_f_Lachnospiraceae	uc_f_Lachnospiraceae	0	0	0	0	0	0	0	0	0	0	0	0	0	0	0	0	0	0	0	0	0	0	0	0	0	0	0	0	0	0	0	0	0	0	0	0	0	0	0	0	0	0	0
SVs78	Bacteria	uc_p_Proteobacteria	uc_c_Alphaproteobacteria	uc_o_Sphingomonadales	uc_f_Sphingomonadaceae	g_Sphingomonas	0	0	0	0	0	0	0	0	0	0	0	0	0	0	0	0	0	0	0	0	0	0	0	0	0	0	0	0	0	0	0	0	0	0	0	0	0	0	0	0	0	0	0
SVs79	Bacteria	uc_p_Proteobacteria	uc_c_Alphaproteobacteria	uc_o_Rickettsiales	uc_f_Mitochondria	uc_f_Mitochondria	0	0	0	0	0	0	0	0	0	0	0	0	0	0	0	0	0	0	0	0	0	0	0	0	0	0	0	0	0	0	0	0	0	0	0	0	0	0	0	0	0	0	0
SVs80	Bacteria	uc_p_Firmicutes	uc_c_Clostridia	uc_o_Clostridiales	uc_f_Lachnospiraceae	g_Lachnospira	0	0	0	0	0	0	0	0	0	0	0	0	0	0	0	0	0	0	0	0	0	0	0	0	0	0	0	0	0	0	0	0	0	0	0	0	0	0	0	0	0	0	0
SVs81	Bacteria	uc_p_Proteobacteria	uc_c_Gammaproteobacteria	uc_o_Betaproteobacteriales	uc_f_Burkholderiaceae	g_Comamonas	0	0	0	35	0	0	0	0	0	0	0	0	0	18	258	0	0	0	0	0	0	0	0	0	21	0	0	0	0	0	0	0	0	0	0	0	0	0	0	38	11	0	0
SVs82	Bacteria	uc_p_Firmicutes	uc_c_Clostridia	uc_o_Clostridiales	uc_f_Lachnospiraceae	g_Dorea	0	0	0	0	0	0	0	0	0	0	0	0	0	0	0	0	0	0	0	0	0	0	0	0	0	0	0	0	0	0	0	0	0	0	0	0	0	0	0	0	0	0	0
SVs83	Bacteria	uc_p_Firmicutes	uc_c_Clostridia	uc_o_Clostridiales	uc_f_Ruminococcaceae	g_Ruminococcaceae_NK4A214_group	0	0	0	0	0	0	0	0	0	0	0	0	0	0	0	0	0	0	0	0	0	0	0	0	0	0	0	0	0	0	0	0	0	0	0	0	0	0	0	0	0	0	0
SVs84	Bacteria	uc_p_Bacteroidetes	uc_c_Bacteroidia	uc_o_Bacteroidales	uc_f_Bacteroidaceae	g_Bacteroides	0	0	0	0	0	0	0	0	0	0	0	0	0	0	0	0	0	0	0	0	0	0	0	0	0	0	0	0	0	0	0	0	0	0	0	0	0	0	0	0	0	0	0
SVs85	Bacteria	uc_p_Proteobacteria	uc_c_Gammaproteobacteria	uc_o_Legionellales	uc_f_Legionellaceae	g_Legionella	0	0	0	0	0	0	0	0	0	0	0	0	0	0	0	0	0	0	0	0	0	0	0	0	0	0	0	0	0	0	0	0	0	0	0	0	0	0	0	0	0	0	0
SVs86	Bacteria	uc_p_Firmicutes	uc_c_Clostridia	uc_o_Clostridiales	uc_f_Ruminococcaceae	g_Butyricicoccus	0	0	0	0	0	0	0	0	0	0	0	0	0	0	0	0	0	0	0	0	0	0	0	0	0	0	0	0	0	0	0	0	0	0	0	0	0	0	0	0	0	0	0
SVs87	Bacteria	uc_p_Proteobacteria	uc_c_Gammaproteobacteria	uc_o_Betaproteobacteriales	uc_f_Burkholderiaceae	uc_f_Burkholderiaceae	0	0	64	12	9	0	0	0	0	0	0	0	0	14	262	0	0	0	0	0	0	0	0	0	0	0	0	0	0	0	0	0	0	0	0	0	0	0	115	0	0	0	0
SVs88	Bacteria	uc_p_Bacteroidetes	uc_c_Bacteroidia	uc_o_Bacteroidales	uc_f_Rikenellaceae	g_Alistipes	0	0	0	0	0	0	0	0	0	0	0	0	0	0	0	0	0	0	0	0	0	0	0	0	0	0	0	0	0	0	0	0	0	0	0	0	0	0	0	0	0	0	0
SVs89	Bacteria	uc_p_Firmicutes	uc_c_Erysipelotrichia	uc_o_Erysipelotrichales	uc_f_Erysipelotrichaceae	g_Erysipelotrichaceae_UCG-003	0	0	0	0	0	0	0	0	0	0	0	0	0	0	0	0	0	0	0	0	0	0	0	0	0	0	0	0	0	0	0	0	0	0	0	0	0	0	0	0	0	0	0
SVs90	Bacteria	uc_p_Proteobacteria	uc_c_Gammaproteobacteria	uc_o_Xanthomonadales	uc_f_Xanthomonadaceae	g_Stenotrophomonas	0	0	0	0	23	0	0	0	0	0	9	0	19	0	0	100	0	0	0	0	0	0	0	0	25	2	93	0	0	0	0	0	0	0	0	0	0	25	41	0	0	0	0
SVs91	Bacteria	uc_p_Proteobacteria	uc_c_Gammaproteobacteria	uc_o_Betaproteobacteriales	uc_f_Burkholderiaceae	g_Sutterella	0	0	0	0	0	0	0	0	0	0	0	0	0	0	0	0	0	0	0	0	0	0	0	0	0	0	0	0	0	0	0	0	0	0	0	0	0	0	0	0	0	0	0
SVs92	Bacteria	uc_p_Actinobacteria	uc_c_Actinobacteria	uc_o_Pseudonocardiales	uc_f_Pseudonocardiaceae	g_Pseudonocardia	0	0	0	0	0	0	0	0	0	0	0	0	0	0	0	0	0	0	0	0	0	0	0	0	0	0	0	0	0	0	0	0	0	0	0	0	0	0	0	0	0	0	0
SVs93	Bacteria	uc_p_Firmicutes	uc_c_Clostridia	uc_o_Clostridiales	uc_f_Lachnospiraceae	g_Lachnoclostridium	0	0	0	0	0	0	0	0	0	0	0	0	0	0	0	0	0	0	0	0	0	0	0	0	0	0	0	0	0	0	0	0	0	0	0	0	0	0	0	0	0	0	0
SVs94	Bacteria	uc_p_Proteobacteria	uc_c_Gammaproteobacteria	uc_o_Pseudomonadales	uc_f_Pseudomonadaceae	g_Pseudomonas	0	184	0	0	0	0	0	0	0	0	0	0	0	0	0	24	0	0	0	0	0	0	0	0	0	0	0	0	0	0	0	0	0	0	0	0	0	0	0	0	0	0	0
SVs95	Bacteria	uc_p_Firmicutes	uc_c_Clostridia	uc_o_Clostridiales	uc_f_Lachnospiraceae	g_Roseburia	0	0	0	0	0	0	0	0	0	0	0	0	0	0	0	0	0	0	0	0	0	0	0	0	0	0	0	0	0	0	0	0	0	0	0	0	0	0	0	0	0	0	0
SVs96	Bacteria	uc_p_Proteobacteria	uc_c_Alphaproteobacteria	uc_o_Rickettsiales	uc_f_Mitochondria	uc_f_Mitochondria	0	0	0	0	0	0	0	0	0	0	0	0	0	0	0	0	0	0	0	0	0	5	0	0	0	0	0	0	0	0	0	0	0	0	0	0	0	0	0	0	0	0	0
SVs97	Bacteria	uc_p_Proteobacteria	uc_c_Alphaproteobacteria	uc_o_Rickettsiales	uc_f_Mitochondria	uc_f_Mitochondria	0	0	0	0	0	0	0	0	0	0	0	0	0	0	0	0	0	0	0	0	0	0	0	0	0	0	0	0	0	0	0	0	0	0	0	0	0	0	0	0	77	0	0
SVs98	Bacteria	uc_p_Firmicutes	uc_c_Clostridia	uc_o_Clostridiales	uc_f_Lachnospiraceae	g_Anaerostipes	0	0	0	0	0	0	0	0	0	0	0	0	0	0	0	0	0	0	0	0	0	0	0	0	0	0	0	0	0	0	0	0	0	0	0	0	0	0	0	0	0	0	0
SVs99	Bacteria	uc_p_Proteobacteria	uc_c_Gammaproteobacteria	uc_o_Xanthomonadales	uc_f_Xanthomonadaceae	g_Stenotrophomonas	0	0	0	0	0	0	0	0	0	0	0	0	0	0	0	0	0	0	0	491	0	0	0	0	0	0	0	0	0	0	0	0	0	0	0	0	0	0	0	0	0	0	0
SVs100	Bacteria	uc_p_Firmicutes	uc_c_Clostridia	uc_o_Clostridiales	uc_f_Lachnospiraceae	uc_f_Lachnospiraceae	0	0	0	0	0	0	0	0	0	0	0	0	0	0	0	0	0	0	0	0	0	0	0	0	0	0	0	0	0	0	0	0	0	0	0	0	0	0	0	0	0	0	0
SVs101	Bacteria	uc_p_Firmicutes	uc_c_Clostridia	uc_o_Clostridiales	uc_f_Lachnospiraceae	g_Marvinbryantia	0	0	0	0	0	0	0	0	0	0	0	0	0	0	0	0	0	0	0	0	0	0	0	0	0	0	0	0	0	0	0	0	0	0	0	0	0	0	0	0	0	0	0
SVs102	Bacteria	uc_p_Bacteroidetes	uc_c_Bacteroidia	uc_o_Sphingobacteriales	uc_f_Sphingobacteriaceae	g_Sphingobacterium	0	0	0	0	0	0	0	0	0	0	0	49	0	0	0	0	0	0	0	0	0	0	0	17	0	0	0	0	0	0	0	0	0	0	0	0	0	0	0	0	0	0	0
SVs103	Bacteria	uc_p_Firmicutes	uc_c_Clostridia	uc_o_Clostridiales	uc_f_Lachnospiraceae	g_Lachnospiraceae_UCG-001	0	0	0	0	0	0	0	0	0	0	0	0	0	0	0	0	0	0	0	0	0	0	0	0	0	0	0	0	0	0	0	0	0	0	0	0	0	0	0	0	0	0	0
SVs104	Bacteria	uc_p_Proteobacteria	uc_c_Alphaproteobacteria	uc_o_Caulobacterales	uc_f_Caulobacteraceae	g_Caulobacter	4	44	7	0	7	0	0	0	13	0	0	0	7	0	50	0	0	0	0	0	0	9	0	0	13	10	0	0	0	0	0	0	0	0	0	5	0	5	0	0	0	0	0
SVs105	Bacteria	uc_p_Firmicutes	uc_c_Bacilli	uc_o_Bacillales	uc_f_Staphylococcaceae	g_Staphylococcus	0	0	0	0	0	0	0	0	0	0	0	0	0	0	0	0	0	0	0	0	0	0	0	0	0	0	0	0	0	0	0	0	0	0	0	0	0	0	0	0	0	0	0
SVs106	Bacteria	uc_p_Firmicutes	uc_c_Negativicutes	uc_o_Selenomonadales	uc_f_Acidaminococcaceae	g_Phascolarctobacterium	0	0	0	0	0	0	0	0	0	0	0	0	0	0	0	0	0	0	0	0	0	0	0	0	0	0	0	0	0	0	0	0	0	0	0	0	0	0	0	0	0	0	0
SVs107	Bacteria	uc_p_Proteobacteria	uc_c_Alphaproteobacteria	uc_o_Acetobacterales	uc_f_Acetobacteraceae	g_Asaia	8	0	4	4	2	0	12	0	0	8	0	0	12	0	0	10	0	9	0	0	0	10	11	0	0	0	9	7	8	0	5	4	8	5	0	4	0	6	0	6	9	12	0
SVs108	Bacteria	uc_p_Firmicutes	uc_c_Clostridia	uc_o_Clostridiales	uc_f_Lachnospiraceae	g_Fusicatenibacter	0	0	0	0	0	0	0	0	0	0	0	0	0	0	0	0	0	0	0	0	0	0	0	0	0	0	0	0	0	0	0	0	0	0	0	0	0	0	0	0	0	0	0
SVs109	Bacteria	uc_p_Proteobacteria	uc_c_Gammaproteobacteria	uc_o_Enterobacteriales	uc_f_Enterobacteriaceae	g_Raoultella	0	0	0	0	0	0	0	0	0	0	0	0	0	0	0	0	0	0	0	0	0	0	0	0	0	0	0	0	0	0	0	0	0	0	0	0	0	0	0	0	0	0	0
SVs110	Bacteria	uc_p_Firmicutes	uc_c_Clostridia	uc_o_Clostridiales	uc_f_Lachnospiraceae	g_CAG-56	0	0	0	0	0	0	0	0	0	0	0	0	0	0	0	0	0	0	0	0	0	0	0	0	0	0	0	0	0	0	0	0	0	0	0	0	0	0	0	0	0	0	0
SVs111	Bacteria	uc_p_Firmicutes	uc_c_Clostridia	uc_o_Clostridiales	uc_f_Lachnospiraceae	g_Lachnospira	0	0	0	0	0	0	0	0	0	0	0	0	0	0	0	0	0	0	0	0	0	0	0	0	0	0	0	0	0	0	0	0	0	0	0	0	0	0	0	0	0	0	0
SVs112	Bacteria	uc_p_Actinobacteria	uc_c_Actinobacteria	uc_o_Corynebacteriales	uc_f_Corynebacteriaceae	g_Corynebacterium	0	0	0	0	0	0	0	0	0	0	0	0	0	0	0	0	0	0	0	0	0	0	0	0	0	0	0	0	0	0	0	0	0	0	0	40	0	0	0	0	0	0	0
SVs113	Bacteria	uc_p_Firmicutes	uc_c_Clostridia	uc_o_Clostridiales	uc_f_Lachnospiraceae	uc_f_Lachnospiraceae	0	0	0	0	0	0	0	0	0	0	0	0	0	0	0	0	0	0	0	0	0	0	0	0	0	0	0	0	0	0	0	0	0	0	0	0	0	0	0	0	0	0	0
SVs114	Bacteria	uc_p_Actinobacteria	uc_c_Actinobacteria	uc_o_Bifidobacteriales	uc_f_Bifidobacteriaceae	g_Bifidobacterium	0	0	0	0	0	0	0	0	0	0	0	0	0	0	0	0	0	0	0	0	0	0	0	0	0	0	0	0	0	0	0	0	0	0	0	0	0	0	0	0	0	0	0
SVs115	Bacteria	uc_p_Firmicutes	uc_c_Clostridia	uc_o_Clostridiales	uc_f_Lachnospiraceae	g_Lachnoclostridium	0	0	0	0	0	0	0	0	0	0	0	0	0	0	0	0	0	0	0	0	0	0	0	0	0	0	0	0	0	0	0	0	0	0	0	0	0	0	0	0	0	0	0
SVs116	Bacteria	uc_p_Firmicutes	uc_c_Clostridia	uc_o_Clostridiales	uc_f_Lachnospiraceae	g_Agathobacter	0	0	0	0	0	0	0	0	0	0	0	0	0	0	0	0	0	0	0	0	0	0	0	0	0	0	0	0	0	0	0	0	0	0	0	0	0	0	0	0	0	0	0
SVs117	Bacteria	uc_p_Firmicutes	uc_c_Clostridia	uc_o_Clostridiales	uc_f_Lachnospiraceae	uc_f_Lachnospiraceae	0	0	0	0	0	0	0	0	0	0	0	0	0	0	0	0	0	0	0	0	0	0	0	0	0	0	0	0	0	0	0	0	0	0	0	0	0	0	0	0	0	0	0
SVs118	Bacteria	uc_p_Bacteroidetes	uc_c_Bacteroidia	uc_o_Flavobacteriales	uc_f_Weeksellaceae	g_Cloacibacterium	0	0	0	0	0	0	0	0	0	0	4	0	0	0	0	0	0	0	0	0	0	0	0	0	0	0	0	0	0	0	0	0	0	0	0	15	0	0	0	0	0	0	0
SVs119	Bacteria	uc_p_Bacteroidetes	uc_c_Bacteroidia	uc_o_Bacteroidales	uc_f_Bacteroidaceae	g_Bacteroides	0	0	0	0	0	0	0	0	0	0	0	0	0	0	0	0	0	0	0	0	0	0	0	0	0	0	0	0	0	0	0	0	0	0	0	0	0	0	0	0	0	0	0
SVs120	Bacteria	uc_p_Firmicutes	uc_c_Bacilli	uc_o_Bacillales	uc_f_Bacillaceae	g_Bacillus	0	0	0	0	0	0	0	0	0	0	0	0	0	0	0	0	0	0	0	0	0	0	0	0	0	0	0	0	0	0	0	0	0	0	0	0	0	0	0	0	0	0	0
SVs121	Bacteria	uc_p_Proteobacteria	uc_c_Alphaproteobacteria	uc_o_Rickettsiales	uc_f_Mitochondria	uc_f_Mitochondria	0	0	0	0	0	0	0	0	0	0	0	0	0	0	0	0	0	0	0	0	0	0	0	0	0	0	0	0	0	0	0	0	0	0	0	0	0	0	0	0	0	0	0
SVs122	Bacteria	uc_p_Proteobacteria	uc_c_Alphaproteobacteria	uc_o_Rickettsiales	uc_f_Mitochondria	uc_f_Mitochondria	0	0	0	0	0	0	0	0	0	0	0	0	0	0	12	0	0	11	30	18	0	0	0	0	0	0	0	0	0	0	0	0	0	0	0	0	0	0	0	0	17	0	0
SVs123	Bacteria	uc_p_Firmicutes	uc_c_Clostridia	uc_o_Clostridiales	uc_f_Lachnospiraceae	g_Coprococcus_1	0	0	0	0	0	0	0	0	0	0	0	0	0	0	0	0	0	0	0	0	0	0	0	0	0	0	0	0	0	0	0	0	0	0	0	0	0	0	0	0	0	0	0
SVs124	Bacteria	uc_p_Firmicutes	uc_c_Clostridia	uc_o_Clostridiales	uc_f_Lachnospiraceae	uc_f_Lachnospiraceae	0	0	0	0	0	0	0	0	0	0	0	0	0	0	0	0	0	0	0	0	0	0	0	0	0	0	0	0	0	0	0	0	0	0	0	0	0	0	0	0	0	0	0
SVs125	Bacteria	uc_p_Proteobacteria	uc_c_Alphaproteobacteria	uc_o_Sphingomonadales	uc_f_Sphingomonadaceae	g_Sphingomonas	0	0	0	0	0	0	0	0	0	0	0	0	0	0	0	0	0	0	0	0	0	0	0	0	0	0	0	0	0	0	0	0	0	0	0	0	0	0	0	0	0	0	0
SVs126	Bacteria	uc_p_Firmicutes	uc_c_Clostridia	uc_o_Clostridiales	uc_f_Ruminococcaceae	uc_f_Ruminococcaceae	0	0	0	0	0	0	0	0	0	0	0	0	0	0	0	0	0	0	0	0	0	0	0	0	0	0	0	0	0	0	0	0	0	0	0	0	0	0	0	0	0	0	0
SVs127	Bacteria	uc_p_Proteobacteria	uc_c_Alphaproteobacteria	uc_o_Sphingomonadales	uc_f_Sphingomonadaceae	g_Sphingobium	0	0	0	0	0	0	0	0	13	0	0	0	0	0	0	21	0	0	0	0	0	37	0	0	0	0	72	0	0	0	0	0	0	0	0	11	0	0	0	0	0	0	0
SVs128	Bacteria	uc_p_Firmicutes	uc_c_Clostridia	uc_o_Clostridiales	uc_f_Christensenellaceae	g_Christensenellaceae_R-7_group	0	0	0	0	0	0	0	0	0	0	0	0	0	0	0	0	0	0	0	0	0	0	0	0	0	0	0	0	0	0	0	0	0	0	0	0	0	0	0	0	0	0	0
SVs129	Bacteria	uc_p_Actinobacteria	uc_c_Coriobacteriia	uc_o_Coriobacteriales	uc_f_Coriobacteriaceae	g_Collinsella	0	0	0	0	0	0	0	0	0	0	0	0	0	0	0	0	0	0	0	0	0	0	0	0	0	0	0	0	0	0	0	0	0	0	0	0	0	0	0	0	0	0	0
SVs130	Bacteria	uc_p_Proteobacteria	uc_c_Gammaproteobacteria	uc_o_Pseudomonadales	uc_f_Pseudomonadaceae	g_Pseudomonas	0	0	0	0	0	0	0	0	0	0	0	0	0	53	28	0	0	0	0	0	0	0	0	0	0	0	0	0	0	0	0	0	0	0	0	0	0	0	0	15	0	21	0
SVs131	Bacteria	uc_p_Firmicutes	uc_c_Clostridia	uc_o_Clostridiales	uc_f_Lachnospiraceae	g_Lachnospiraceae_UCG-004	0	0	0	0	0	0	0	0	0	0	0	0	0	0	0	0	0	0	0	0	0	0	0	0	0	0	0	0	0	0	0	0	0	0	0	0	0	0	0	0	0	0	0
SVs132	Bacteria	uc_p_Actinobacteria	uc_c_Coriobacteriia	uc_o_Coriobacteriales	uc_f_Coriobacteriales_Incertae_Sedis	uc_f_Coriobacteriales_Incertae_Sedis	0	0	0	0	0	0	0	0	0	0	0	0	0	0	0	0	0	0	0	0	0	0	0	0	0	0	0	0	0	0	0	0	0	0	0	0	0	0	0	0	0	0	0
SVs133	Bacteria	uc_p_Proteobacteria	uc_c_Alphaproteobacteria	uc_o_Acetobacterales	uc_f_Acetobacteraceae	g_Gluconobacter	0	0	0	0	8	0	0	0	0	0	0	0	0	0	0	0	0	5	0	0	0	14	0	0	0	0	0	0	5	0	0	0	0	0	0	0	0	0	0	0	0	0	0
SVs134	Bacteria	uc_p_Firmicutes	uc_c_Clostridia	uc_o_Clostridiales	uc_f_Lachnospiraceae	g_Dorea	0	0	0	0	0	0	0	0	0	0	0	0	0	0	0	0	0	0	0	0	0	0	0	0	0	0	0	0	0	0	0	0	0	0	0	0	0	0	0	0	0	0	0
SVs135	Bacteria	uc_p_Proteobacteria	uc_c_Gammaproteobacteria	uc_o_Betaproteobacteriales	uc_f_Burkholderiaceae	uc_f_Burkholderiaceae	0	0	0	14	0	0	0	0	0	0	0	0	0	0	0	0	0	0	0	0	0	0	0	0	0	0	0	0	0	0	0	0	0	0	0	10	0	0	19	0	0	0	0
SVs136	Bacteria	uc_p_Firmicutes	uc_c_Clostridia	uc_o_Clostridiales	uc_f_Lachnospiraceae	uc_f_Lachnospiraceae	0	0	0	0	0	0	0	0	0	0	0	0	0	0	0	0	0	0	0	0	0	0	0	0	0	0	0	0	0	0	0	0	0	0	0	0	0	0	0	0	0	0	0
SVs137	Bacteria	uc_p_Proteobacteria	uc_c_Alphaproteobacteria	uc_o_Rhodospirillales	uc_f_unclassified	uc_o_Rhodospirillales	0	0	0	0	0	0	0	0	0	0	0	0	0	0	0	0	0	0	0	0	0	0	0	0	0	0	0	0	0	0	0	0	0	0	0	0	0	0	0	0	0	0	0
SVs138	Bacteria	uc_p_Firmicutes	uc_c_Bacilli	uc_o_Lactobacillales	uc_f_Enterococcaceae	g_Enterococcus	0	0	0	0	0	0	0	0	0	0	0	0	0	0	0	0	0	0	0	0	0	0	0	0	0	0	0	0	0	0	0	0	0	0	0	0	0	0	0	0	0	0	0
SVs139	Bacteria	uc_p_Firmicutes	uc_c_Clostridia	uc_o_Clostridiales	uc_f_Ruminococcaceae	g_Ruminococcaceae_UCG-002	0	0	0	0	0	0	0	0	0	0	0	0	0	0	0	0	0	0	0	0	0	0	0	0	0	0	0	0	0	0	0	0	0	0	0	0	0	0	0	0	0	0	0
SVs140	Bacteria	uc_p_Firmicutes	uc_c_Clostridia	uc_o_Clostridiales	uc_f_Ruminococcaceae	g_Ruminococcus_1	0	0	0	0	0	0	0	0	0	0	0	0	0	0	0	0	0	0	0	0	0	0	0	0	0	0	0	0	0	0	0	0	0	0	0	0	0	0	0	0	0	0	0
SVs141	Bacteria	uc_p_Firmicutes	uc_c_Clostridia	uc_o_Clostridiales	uc_f_Lachnospiraceae	g_Coprococcus_3	0	0	0	0	0	0	0	0	0	0	0	0	0	0	0	0	0	0	0	0	0	0	0	0	0	0	0	0	0	0	0	0	0	0	0	0	0	0	0	0	0	0	0
SVs142	Bacteria	uc_p_Proteobacteria	uc_c_Gammaproteobacteria	uc_o_Betaproteobacteriales	uc_f_Burkholderiaceae	uc_f_Burkholderiaceae	0	0	0	0	0	0	0	0	0	0	0	0	0	0	0	0	0	0	0	243	0	0	0	0	0	0	0	0	0	0	0	0	0	0	0	0	0	0	0	0	0	0	0
SVs143	Bacteria	uc_p_Proteobacteria	uc_c_Alphaproteobacteria	uc_o_Rickettsiales	uc_f_Anaplasmataceae	g_Wolbachia	0	0	0	0	0	0	0	0	0	0	0	0	0	0	0	0	0	0	0	0	0	0	0	0	0	0	0	0	0	0	0	0	0	0	0	0	0	0	0	0	0	0	0
SVs144	Bacteria	uc_p_Firmicutes	uc_c_Clostridia	uc_o_Clostridiales	uc_f_Lachnospiraceae	g_Blautia	0	0	0	0	0	0	0	0	0	0	0	0	0	0	0	0	0	0	0	0	0	0	0	0	0	0	0	0	0	0	0	0	0	0	0	0	0	0	0	0	0	0	0
SVs145	Bacteria	uc_p_Proteobacteria	uc_c_Alphaproteobacteria	uc_o_Rickettsiales	uc_f_Mitochondria	uc_f_Mitochondria	0	0	0	0	0	0	0	0	0	0	0	0	0	0	0	0	0	0	0	21	25	0	0	0	0	0	0	0	0	0	0	0	0	0	0	0	0	0	0	0	24	0	0
SVs146	Bacteria	uc_p_Proteobacteria	uc_c_Alphaproteobacteria	uc_o_Rhizobiales	uc_f_Beijerinckiaceae	g_Bosea	0	13	0	0	27	0	0	0	0	0	0	0	0	0	0	0	38	0	0	0	0	18	0	0	11	0	0	0	0	0	0	0	0	0	0	0	0	0	0	0	0	0	0
SVs147	Bacteria	uc_p_Proteobacteria	uc_c_Gammaproteobacteria	uc_o_Pseudomonadales	uc_f_Pseudomonadaceae	g_Pseudomonas	0	0	0	0	0	0	0	0	0	0	0	0	0	0	0	0	0	0	0	97	0	0	0	0	0	0	0	0	0	0	0	0	0	0	0	0	0	0	98	0	0	0	0
SVs148	Bacteria	uc_p_Firmicutes	uc_c_Clostridia	uc_o_Clostridiales	uc_f_Ruminococcaceae	g_Ruminococcaceae_UCG-004	0	0	0	0	0	0	0	0	0	0	0	0	0	0	0	0	0	0	0	0	0	0	0	0	0	0	0	0	0	0	0	0	0	0	0	0	0	0	0	0	0	0	0
SVs149	Bacteria	uc_p_Actinobacteria	uc_c_Coriobacteriia	uc_o_Coriobacteriales	uc_f_Eggerthellaceae	g_Adlercreutzia	0	0	0	0	0	0	0	0	0	0	0	0	0	0	0	0	0	0	0	0	0	0	0	0	0	0	0	0	0	0	0	0	0	0	0	0	0	0	0	0	0	0	0
SVs150	Bacteria	uc_p_Actinobacteria	uc_c_Actinobacteria	uc_o_Pseudonocardiales	uc_f_Pseudonocardiaceae	g_Pseudonocardia	0	0	0	0	0	0	0	0	0	0	0	0	0	0	0	0	0	0	0	0	0	0	0	0	0	0	0	0	0	0	0	0	0	0	0	0	0	0	0	0	0	0	0
SVs151	Bacteria	uc_p_Firmicutes	uc_c_Clostridia	uc_o_Clostridiales	uc_f_Ruminococcaceae	g_Ruminococcaceae_UCG-003	0	0	0	0	0	0	0	0	0	0	0	0	0	0	0	0	0	0	0	0	0	0	0	0	0	0	0	0	0	0	0	0	0	0	0	0	0	0	0	0	0	0	0
SVs152	Bacteria	uc_p_Proteobacteria	uc_c_Alphaproteobacteria	uc_o_Rickettsiales	uc_f_Mitochondria	uc_f_Mitochondria	0	0	29	0	0	0	0	0	0	0	0	0	0	0	0	9	0	0	0	0	0	0	0	0	22	11	13	0	0	0	0	0	0	0	0	0	0	0	7	0	0	0	0
SVs153	Bacteria	uc_p_Bacteroidetes	uc_c_Bacteroidia	uc_o_Bacteroidales	uc_f_Barnesiellaceae	g_Barnesiella	0	0	0	0	0	0	0	0	0	0	0	0	0	0	0	0	0	0	0	0	0	0	0	0	0	0	0	0	0	0	0	0	0	0	0	0	0	0	0	0	0	0	0
SVs154	Bacteria	uc_p_Bacteroidetes	uc_c_Bacteroidia	uc_o_Bacteroidales	uc_f_Rikenellaceae	g_Alistipes	0	0	0	0	0	0	0	0	0	0	0	0	0	0	0	0	0	0	0	0	0	0	0	0	0	0	0	0	0	0	0	0	0	0	0	0	0	0	0	0	0	0	0
SVs155	Bacteria	uc_p_Firmicutes	uc_c_Clostridia	uc_o_Clostridiales	uc_f_Lachnospiraceae	g_Blautia	0	0	0	0	0	0	0	0	0	0	0	0	0	0	0	0	0	0	0	0	0	0	0	0	0	0	0	0	0	0	0	0	0	0	0	0	0	0	0	0	0	0	0
SVs156	Bacteria	uc_p_Proteobacteria	uc_c_Alphaproteobacteria	uc_o_Rickettsiales	uc_f_Mitochondria	uc_f_Mitochondria	0	0	0	0	0	0	0	0	0	0	0	0	0	17	0	0	0	7	0	0	0	11	0	0	12	0	0	0	0	0	0	0	0	0	0	0	10	0	0	0	0	0	0
SVs157	Bacteria	uc_p_Firmicutes	uc_c_Clostridia	uc_o_Clostridiales	uc_f_Lachnospiraceae	uc_f_Lachnospiraceae	0	0	0	0	0	0	0	0	0	0	0	0	0	0	0	0	0	0	0	0	0	0	0	0	0	0	0	0	0	0	0	0	0	0	0	0	0	0	0	0	0	0	0
SVs158	Bacteria	uc_p_Proteobacteria	uc_c_Alphaproteobacteria	uc_o_Rhodospirillales	uc_f_unclassified	uc_o_Rhodospirillales	0	0	0	0	0	0	0	0	0	0	0	0	0	0	0	0	0	0	0	0	0	0	0	0	0	0	0	0	0	0	0	0	0	0	0	0	0	0	0	0	0	0	0
SVs159	Bacteria	uc_p_Bacteroidetes	uc_c_Bacteroidia	uc_o_Bacteroidales	uc_f_Barnesiellaceae	uc_f_Barnesiellaceae	0	0	0	0	0	0	0	0	0	0	0	0	0	0	0	0	0	0	0	0	0	0	0	0	0	0	0	0	0	0	0	0	0	0	0	0	0	0	0	0	0	0	0
SVs160	Bacteria	uc_p_Verrucomicrobia	uc_c_Verrucomicrobiae	uc_o_Verrucomicrobiales	uc_f_Akkermansiaceae	g_Akkermansia	0	0	0	0	0	0	0	0	0	0	0	0	0	0	0	0	0	0	0	0	0	0	0	0	0	0	0	0	0	0	0	0	0	0	0	0	0	0	0	0	0	0	0
SVs161	Bacteria	uc_p_Proteobacteria	uc_c_Gammaproteobacteria	uc_o_Legionellales	uc_f_Legionellaceae	g_Legionella	0	0	0	0	0	0	0	0	0	0	0	0	0	0	0	0	0	0	0	0	0	0	0	0	0	0	0	0	0	0	0	0	0	0	0	0	0	0	0	0	0	0	0
SVs162	Bacteria	uc_p_Proteobacteria	uc_c_Alphaproteobacteria	uc_o_Sphingomonadales	uc_f_Sphingomonadaceae	g_Sphingomonas	0	0	0	0	0	0	0	0	0	0	0	5	0	0	0	0	0	0	0	0	7	6	0	54	0	0	0	0	0	0	0	0	0	0	0	0	0	0	0	0	0	0	0
SVs163	Bacteria	uc_p_Firmicutes	uc_c_Clostridia	uc_o_Clostridiales	uc_f_unclassified	uc_o_Clostridiales	0	0	0	0	0	0	0	0	0	0	0	0	0	0	0	0	0	0	0	0	0	0	0	0	0	0	0	0	0	0	0	0	0	0	0	0	0	0	0	0	0	0	0
SVs164	Bacteria	uc_p_Firmicutes	uc_c_Clostridia	uc_o_Clostridiales	uc_f_Lachnospiraceae	g_Blautia	0	0	0	0	0	0	0	0	0	0	0	0	0	0	0	0	0	0	0	0	0	0	0	0	0	0	0	0	0	0	0	0	0	0	0	0	0	0	0	0	0	0	0
SVs165	Bacteria	uc_p_Firmicutes	uc_c_Bacilli	uc_o_Bacillales	uc_f_Staphylococcaceae	g_Staphylococcus	0	0	0	0	10	0	0	0	0	0	12	39	0	0	0	0	34	0	0	0	0	0	0	0	0	0	0	0	0	0	0	0	0	0	0	0	0	0	0	0	0	5	0
SVs166	Bacteria	uc_p_Firmicutes	uc_c_Clostridia	uc_o_Clostridiales	uc_f_Lachnospiraceae	uc_f_Lachnospiraceae	0	0	0	0	0	0	0	0	0	0	0	0	0	0	0	0	0	0	0	0	0	0	0	0	0	0	0	0	0	0	0	0	0	0	0	0	0	0	0	0	0	0	0
SVs167	Bacteria	uc_p_Bacteroidetes	uc_c_Bacteroidia	uc_o_Cytophagales	uc_f_Spirosomaceae	g_Fibrisoma	0	51	0	0	0	0	0	2	0	0	0	0	0	0	0	0	0	10	0	0	0	3	0	0	0	0	4	0	0	0	3	0	0	0	0	0	0	0	7	4	0	0	0
SVs168	Bacteria	uc_p_Proteobacteria	uc_c_Alphaproteobacteria	uc_o_Rickettsiales	uc_f_Mitochondria	uc_f_Mitochondria	0	0	0	0	0	0	0	0	0	0	0	0	0	0	0	0	0	0	0	0	0	0	0	0	0	0	0	0	0	0	0	0	0	0	0	0	0	0	0	0	0	0	0
SVs169	Bacteria	uc_p_Proteobacteria	uc_c_Alphaproteobacteria	uc_o_Caulobacterales	uc_f_Caulobacteraceae	g_Brevundimonas	0	0	9	0	22	0	0	0	0	0	0	0	0	0	0	0	0	0	0	0	0	0	0	0	0	0	0	0	0	0	0	0	0	0	0	0	0	7	0	0	0	0	0
SVs170	Bacteria	uc_p_Proteobacteria	uc_c_Alphaproteobacteria	uc_o_Rhizobiales	uc_f_Rhizobiaceae	uc_f_Rhizobiaceae	0	0	0	0	0	0	0	0	0	0	0	0	0	0	91	0	0	0	0	0	0	0	0	0	0	0	0	0	0	0	0	0	0	0	0	0	0	0	11	8	0	7	0
SVs171	Bacteria	uc_p_Firmicutes	uc_c_Clostridia	uc_o_Clostridiales	uc_f_Ruminococcaceae	g_Ruminiclostridium_6	0	0	0	0	0	0	0	0	0	0	0	0	0	0	0	0	0	0	0	0	0	0	0	0	0	0	0	0	0	0	0	0	0	0	0	0	0	0	0	0	0	0	0
SVs172	Bacteria	uc_p_Firmicutes	uc_c_Clostridia	uc_o_Clostridiales	uc_f_Ruminococcaceae	g_Ruminococcaceae_UCG-014	0	0	0	0	0	0	0	0	0	0	0	0	0	0	0	0	0	0	0	0	0	0	0	0	0	0	0	0	0	0	0	0	0	0	0	0	0	0	0	0	0	0	0
SVs173	Bacteria	uc_p_Proteobacteria	uc_c_Gammaproteobacteria	uc_o_Betaproteobacteriales	uc_f_Burkholderiaceae	uc_f_Burkholderiaceae	0	0	0	0	0	0	0	0	0	0	0	0	0	0	150	0	0	0	0	0	0	0	0	0	0	0	0	0	0	0	0	0	0	0	0	0	0	0	0	0	0	0	0
SVs174	Bacteria	uc_p_Firmicutes	uc_c_Clostridia	uc_o_Clostridiales	uc_f_Lachnospiraceae	uc_f_Lachnospiraceae	0	0	0	0	0	0	0	0	0	0	0	0	0	0	0	0	0	0	0	0	0	0	0	0	0	0	0	0	0	0	0	0	0	0	0	0	0	0	0	0	0	0	0
SVs175	Bacteria	uc_p_Firmicutes	uc_c_Bacilli	uc_o_Lactobacillales	uc_f_Streptococcaceae	g_Streptococcus	0	0	0	0	0	0	0	0	0	0	0	0	0	0	0	0	0	0	0	0	0	0	0	0	0	0	0	0	0	0	0	0	0	0	0	0	0	0	0	0	0	0	0
SVs176	Bacteria	uc_p_Proteobacteria	uc_c_Alphaproteobacteria	uc_o_Rickettsiales	uc_f_Mitochondria	uc_f_Mitochondria	0	0	0	0	0	0	0	0	0	0	0	0	0	0	6	0	0	0	0	0	0	0	0	0	0	0	0	0	0	0	0	0	0	21	0	0	0	0	0	0	0	0	0
SVs177	Bacteria	uc_p_Firmicutes	uc_c_Clostridia	uc_o_Clostridiales	uc_f_Lachnospiraceae	g_Lachnospiraceae_FCS020_group	0	0	0	0	0	0	0	0	0	0	0	0	0	0	0	0	0	0	0	0	0	0	0	0	0	0	0	0	0	0	0	0	0	0	0	0	0	0	0	0	0	0	0
SVs178	Bacteria	uc_p_Proteobacteria	uc_c_Alphaproteobacteria	uc_o_Sphingomonadales	uc_f_Sphingomonadaceae	g_Sphingomonas	0	0	0	0	0	0	0	0	0	0	0	0	0	0	0	0	0	0	0	0	0	0	0	0	0	0	0	0	0	0	0	0	0	0	0	0	0	0	0	0	0	0	0
SVs179	Bacteria	uc_p_Firmicutes	uc_c_Clostridia	uc_o_Clostridiales	uc_f_Ruminococcaceae	g_Faecalibacterium	0	0	0	0	0	0	0	0	0	0	0	0	0	0	0	0	0	0	0	0	0	0	0	0	0	0	0	0	0	0	0	0	0	0	0	0	0	0	0	0	0	0	0
SVs180	Bacteria	uc_p_Firmicutes	uc_c_Clostridia	uc_o_Clostridiales	uc_f_Lachnospiraceae	uc_f_Lachnospiraceae	0	0	0	0	0	0	0	0	0	0	0	0	0	0	0	0	0	0	0	0	0	0	0	0	0	0	0	0	0	0	0	0	0	0	0	0	0	0	0	0	0	0	0
SVs181	Bacteria	uc_p_Firmicutes	uc_c_Clostridia	uc_o_Clostridiales	uc_f_Lachnospiraceae	g_Marvinbryantia	0	0	0	0	0	0	0	0	0	0	0	0	0	0	0	0	0	0	0	0	0	0	0	0	0	0	0	0	0	0	0	0	0	0	0	0	0	0	0	0	0	0	0
SVs182	Bacteria	uc_p_Proteobacteria	uc_c_Gammaproteobacteria	uc_o_Enterobacteriales	uc_f_Enterobacteriaceae	uc_f_Enterobacteriaceae	0	0	0	0	0	0	0	0	0	0	0	0	0	0	0	0	0	0	0	0	0	0	0	0	0	0	0	0	0	0	0	0	0	0	0	0	0	0	0	0	0	0	0
SVs183	Bacteria	uc_p_Firmicutes	uc_c_Bacilli	uc_o_Lactobacillales	uc_f_Streptococcaceae	g_Streptococcus	0	0	3	0	0	0	0	0	0	0	0	0	0	0	11	0	8	0	0	0	0	0	0	0	0	6	0	0	0	0	0	0	0	0	0	0	0	0	0	0	0	6	0
SVs184	Bacteria	uc_p_Proteobacteria	uc_c_Gammaproteobacteria	uc_o_Betaproteobacteriales	uc_f_Chromobacteriaceae	g_Vogesella	0	0	0	0	0	0	0	0	0	0	0	0	0	0	99	0	0	0	0	0	0	0	0	0	0	0	0	0	0	0	0	0	0	0	0	0	0	0	0	0	0	0	0
SVs185	Bacteria	uc_p_Firmicutes	uc_c_Clostridia	uc_o_Clostridiales	uc_f_Lachnospiraceae	g_Lachnospiraceae_NK4A136_group	0	0	0	0	0	0	0	0	0	0	0	0	0	0	0	0	0	0	0	0	0	0	0	0	0	0	0	0	0	0	0	0	0	0	0	0	0	0	0	0	0	0	0
SVs186	Bacteria	uc_p_Firmicutes	uc_c_Clostridia	uc_o_Clostridiales	uc_f_Lachnospiraceae	g_Lachnospiraceae_NK4A136_group	0	0	0	0	0	0	0	0	0	0	0	0	0	0	0	0	0	0	0	0	0	0	0	0	0	0	0	0	0	0	0	0	0	0	0	0	0	0	0	0	0	0	0
SVs187	Bacteria	uc_p_Proteobacteria	uc_c_Alphaproteobacteria	uc_o_Rhizobiales	uc_f_Beijerinckiaceae	g_Methylobacterium	3	17	0	0	4	0	0	2	4	0	0	0	0	0	0	0	0	0	0	0	3	0	0	0	0	0	0	0	0	4	0	0	0	0	0	0	12	0	0	0	0	0	0
SVs188	Bacteria	uc_p_Proteobacteria	uc_c_Gammaproteobacteria	uc_o_Cellvibrionales	uc_f_Cellvibrionaceae	g_Cellvibrio	0	0	10	0	0	0	0	0	0	0	0	0	0	0	77	0	0	0	0	0	0	0	0	0	0	0	0	0	0	0	0	0	0	0	0	0	0	0	0	0	0	0	0
SVs189	Bacteria	uc_p_Proteobacteria	uc_c_Alphaproteobacteria	uc_o_Sphingomonadales	uc_f_Sphingomonadaceae	g_Sphingomonas	0	0	0	0	0	0	0	0	0	0	0	0	0	0	0	7	0	0	0	0	0	0	0	0	0	0	17	0	0	0	0	0	0	0	0	0	0	0	0	0	0	0	0
SVs190	Bacteria	uc_p_Tenericutes	uc_c_Mollicutes	uc_o_Izimaplasmatales	uc_f_unclassified	uc_o_Izimaplasmatales	0	0	0	0	0	0	0	0	0	0	0	0	0	0	0	0	0	0	0	0	0	0	0	0	0	0	0	0	0	0	0	0	0	0	0	0	0	0	0	0	0	0	0
SVs191	Bacteria	uc_p_Bacteroidetes	uc_c_Bacteroidia	uc_o_Bacteroidales	uc_f_Bacteroidaceae	g_Bacteroides	0	0	0	0	0	0	0	0	0	0	0	0	0	0	0	0	0	0	0	0	0	0	0	0	0	0	0	0	0	0	0	0	0	0	0	0	0	0	0	0	0	0	0
SVs192	Bacteria	uc_p_Firmicutes	uc_c_Clostridia	uc_o_Clostridiales	uc_f_Ruminococcaceae	g_Ruminococcaceae_UCG-014	0	0	0	0	0	0	0	0	0	0	0	0	0	0	0	0	0	0	0	0	0	0	0	0	0	0	0	0	0	0	0	0	0	0	0	0	0	0	0	0	0	0	0
SVs193	Bacteria	uc_p_Firmicutes	uc_c_Clostridia	uc_o_Clostridiales	uc_f_Lachnospiraceae	uc_f_Lachnospiraceae	0	0	0	0	0	0	0	0	0	0	0	0	0	0	0	0	0	0	0	0	0	0	0	0	0	0	0	0	0	0	0	0	0	0	0	0	0	0	0	0	0	0	0
SVs194	Bacteria	uc_p_Firmicutes	uc_c_Clostridia	uc_o_Clostridiales	uc_f_Ruminococcaceae	g_Faecalibacterium	0	0	0	0	0	0	0	0	0	0	0	0	0	0	0	0	0	0	0	0	0	0	0	0	0	0	0	0	0	0	0	0	0	0	0	0	0	0	0	0	0	0	0
SVs195	Bacteria	uc_p_Firmicutes	uc_c_Clostridia	uc_o_Clostridiales	uc_f_Ruminococcaceae	g_Ruminococcaceae_UCG-014	0	0	0	0	0	0	0	0	0	0	0	0	0	0	0	0	0	0	0	0	0	0	0	0	0	0	0	0	0	0	0	0	0	0	0	0	0	0	0	0	0	0	0
SVs196	Bacteria	uc_p_Firmicutes	uc_c_Clostridia	uc_o_Clostridiales	uc_f_Family_XIII	g_Family_XIII_AD3011_group	0	0	0	0	0	0	0	0	0	0	0	0	0	0	0	0	0	0	0	0	0	0	0	0	0	0	0	0	0	0	0	0	0	0	0	0	0	0	0	0	0	0	0
SVs197	Bacteria	uc_p_Firmicutes	uc_c_Clostridia	uc_o_Clostridiales	uc_f_Lachnospiraceae	g_Lachnospiraceae_UCG-010	0	0	0	0	0	0	0	0	0	0	0	0	0	0	0	0	0	0	0	0	0	0	0	0	0	0	0	0	0	0	0	0	0	0	0	0	0	0	0	0	0	0	0
SVs198	Bacteria	uc_p_Proteobacteria	uc_c_Alphaproteobacteria	uc_o_Rhodobacterales	uc_f_Rhodobacteraceae	g_Thioclava	0	0	0	0	0	0	0	0	0	0	0	0	0	0	0	0	0	0	0	0	0	0	0	0	0	0	0	0	0	0	0	0	0	0	0	0	0	0	0	0	0	0	0
SVs199	Bacteria	uc_p_Firmicutes	uc_c_Clostridia	uc_o_Clostridiales	uc_f_Peptococcaceae	uc_f_Peptococcaceae	0	0	0	0	0	0	0	0	0	0	0	0	0	0	0	0	0	0	0	0	0	0	0	0	0	0	0	0	0	0	0	0	0	0	0	0	0	0	0	0	0	0	0
SVs200	Bacteria	uc_p_Cyanobacteria	uc_c_Melainabacteria	uc_o_Gastranaerophilales	uc_f_unclassified	uc_o_Gastranaerophilales	0	0	0	0	0	0	0	0	0	0	0	0	0	0	0	0	0	0	0	0	0	0	0	0	0	0	0	0	0	0	0	0	0	0	0	0	0	0	0	0	0	0	0
SVs201	Bacteria	uc_p_Firmicutes	uc_c_Clostridia	uc_o_Clostridiales	uc_f_Ruminococcaceae	uc_f_Ruminococcaceae	0	0	0	0	0	0	0	0	0	0	0	0	0	0	0	0	0	0	0	0	0	0	0	0	0	0	0	0	0	0	0	0	0	0	0	0	0	0	0	0	0	0	0
SVs202	Bacteria	uc_p_Proteobacteria	uc_c_Alphaproteobacteria	uc_o_Rhizobiales	uc_f_Rhizobiaceae	g_Mesorhizobium	0	0	0	0	0	0	0	0	0	0	0	0	0	14	17	0	11	0	0	0	0	0	0	6	0	2	0	0	0	0	0	0	0	0	4	0	0	0	0	0	0	0	0
SVs203	Bacteria	uc_p_Proteobacteria	uc_c_Alphaproteobacteria	uc_o_Acetobacterales	uc_f_Acetobacteraceae	g_Swaminathania	0	0	0	0	0	0	0	0	0	0	0	0	0	0	0	0	0	0	0	0	0	0	0	0	0	0	108	0	0	0	0	0	0	0	0	0	0	0	0	0	0	0	0
SVs204	Bacteria	uc_p_Firmicutes	uc_c_Clostridia	uc_o_Clostridiales	uc_f_Lachnospiraceae	g_Lachnospira	0	0	0	0	0	0	0	0	0	0	0	0	0	0	0	0	0	0	0	0	0	0	0	0	0	0	0	0	0	0	0	0	0	0	0	0	0	0	0	0	0	0	0
SVs205	Bacteria	uc_p_Proteobacteria	uc_c_Alphaproteobacteria	uc_o_Sphingomonadales	uc_f_Sphingomonadaceae	g_Sphingomonas	0	0	0	0	0	0	0	0	0	0	0	0	0	0	0	0	0	0	0	0	0	0	0	0	0	0	0	0	0	0	0	0	0	0	0	0	0	0	0	0	0	0	0
SVs206	Bacteria	uc_p_Firmicutes	uc_c_Clostridia	uc_o_Clostridiales	uc_f_Family_XIII	g_Family_XIII_UCG-001	0	0	0	0	0	0	0	0	0	0	0	0	0	0	0	0	0	0	0	0	0	0	0	0	0	0	0	0	0	0	0	0	0	0	0	0	0	0	0	0	0	0	0
SVs207	Bacteria	uc_p_Firmicutes	uc_c_Clostridia	uc_o_Clostridiales	uc_f_Lachnospiraceae	uc_f_Lachnospiraceae	0	0	0	0	0	0	0	0	0	0	0	0	0	0	0	0	0	0	0	0	0	0	0	0	0	0	0	0	0	0	0	0	0	0	0	0	0	0	0	0	0	0	0
SVs208	unclassified	uc_p_unclassified	uc_c_unclassified	uc_o_unclassified	uc_f_unclassified	uc_p_unclassified	0	0	0	0	0	0	0	0	0	0	0	0	0	0	0	0	0	0	0	0	0	0	0	0	0	0	0	0	0	0	0	0	0	0	0	0	0	0	0	0	0	0	0
SVs209	Bacteria	uc_p_Proteobacteria	uc_c_Gammaproteobacteria	uc_o_Pseudomonadales	uc_f_Moraxellaceae	g_Acinetobacter	0	0	0	0	0	0	0	0	0	0	30	0	0	0	0	0	0	0	0	0	0	0	0	0	0	0	0	0	0	0	0	0	0	0	0	0	0	0	0	0	0	0	0
SVs210	Bacteria	uc_p_Firmicutes	uc_c_Bacilli	uc_o_Bacillales	uc_f_Staphylococcaceae	g_Staphylococcus	0	0	0	0	0	0	0	0	0	0	0	0	0	0	14	0	0	0	0	0	0	0	0	0	0	0	0	0	0	0	0	0	0	0	0	0	0	0	0	0	0	0	0
SVs211	Bacteria	uc_p_Proteobacteria	uc_c_Gammaproteobacteria	uc_o_Betaproteobacteriales	uc_f_Burkholderiaceae	g_Variovorax	0	0	0	0	0	0	0	0	0	0	0	0	0	0	0	0	0	14	0	0	0	0	0	0	0	0	0	0	0	0	0	0	0	0	0	0	0	0	0	0	0	0	0
SVs212	Bacteria	uc_p_Firmicutes	uc_c_Bacilli	uc_o_Bacillales	uc_f_Bacillaceae	uc_f_Bacillaceae	0	0	0	0	0	0	0	0	21	0	0	0	0	0	0	0	0	0	0	0	0	8	0	0	0	0	0	0	9	0	3	0	0	7	0	15	0	0	0	0	0	0	0
SVs213	Bacteria	uc_p_Firmicutes	uc_c_Clostridia	uc_o_Clostridiales	uc_f_Ruminococcaceae	g_Ruminococcaceae_UCG-014	0	0	0	0	0	0	0	0	0	0	0	0	0	0	0	0	0	0	0	0	0	0	0	0	0	0	0	0	0	0	0	0	0	0	0	0	0	0	0	0	0	0	0
SVs214	Bacteria	uc_p_Proteobacteria	uc_c_Gammaproteobacteria	uc_o_Pseudomonadales	uc_f_Pseudomonadaceae	g_Pseudomonas	0	0	0	0	0	0	0	0	0	0	0	0	0	0	0	0	0	0	0	0	0	0	0	0	0	0	0	0	0	0	0	0	0	0	0	0	0	0	0	0	0	0	0
SVs215	Bacteria	uc_p_Proteobacteria	uc_c_Deltaproteobacteria	uc_o_Bdellovibrionales	uc_f_Bacteriovoracaceae	g_Peredibacter	0	0	0	0	0	0	0	0	0	0	0	6	0	0	18	0	0	0	0	0	0	0	0	0	0	0	0	0	0	0	0	0	0	0	0	0	15	0	4	0	0	0	0
SVs216	Bacteria	uc_p_Proteobacteria	uc_c_Gammaproteobacteria	uc_o_Betaproteobacteriales	uc_f_Burkholderiaceae	g_Tepidimonas	0	0	0	0	0	0	0	0	0	0	0	0	0	9	0	0	0	0	0	0	0	0	0	0	0	0	0	0	0	0	0	0	0	0	0	0	18	0	0	0	0	0	0
SVs217	Bacteria	uc_p_Proteobacteria	uc_c_Gammaproteobacteria	uc_o_Legionellales	uc_f_Legionellaceae	g_Legionella	0	0	0	0	0	0	0	0	0	0	0	0	0	0	0	0	0	0	0	0	0	0	0	0	0	0	0	0	0	0	0	0	0	0	0	0	0	0	0	0	0	0	0
SVs218	Bacteria	uc_p_Actinobacteria	uc_c_Actinobacteria	uc_o_Corynebacteriales	uc_f_Corynebacteriaceae	g_Corynebacterium_1	0	0	0	0	0	0	0	0	0	0	67	0	0	0	0	0	0	0	0	0	0	0	0	0	0	0	0	0	0	0	0	0	0	0	0	0	0	0	0	0	0	0	0
SVs219	Bacteria	uc_p_Proteobacteria	uc_c_Alphaproteobacteria	uc_o_Rhizobiales	uc_f_Beijerinckiaceae	g_Bosea	0	0	0	0	0	0	0	0	0	0	0	0	0	0	55	0	0	0	0	0	0	0	0	0	0	0	0	0	0	0	0	0	0	0	0	0	0	0	0	0	0	9	0
SVs220	Bacteria	uc_p_Firmicutes	uc_c_Clostridia	uc_o_Clostridiales	uc_f_Lachnospiraceae	g_Lachnospiraceae_UCG-001	0	0	0	0	0	0	0	0	0	0	0	0	0	0	0	0	0	0	0	0	0	0	0	0	0	0	0	0	0	0	0	0	0	0	0	0	0	0	0	0	0	0	0
SVs221	Bacteria	uc_p_Firmicutes	uc_c_Clostridia	uc_o_Clostridiales	uc_f_Lachnospiraceae	g_CAG-56	0	0	0	0	0	0	0	0	0	0	0	0	0	0	0	0	0	0	0	0	0	0	0	0	0	0	0	0	0	0	0	0	0	0	0	0	0	0	0	0	0	0	0
SVs222	Bacteria	uc_p_Proteobacteria	uc_c_Alphaproteobacteria	uc_o_Rickettsiales	uc_f_Anaplasmataceae	g_Wolbachia	0	0	0	0	0	0	0	0	0	0	0	0	0	0	0	0	0	0	0	0	0	0	0	0	0	0	0	0	0	0	0	0	0	0	0	0	0	0	0	0	0	0	0
SVs223	Bacteria	uc_p_Proteobacteria	uc_c_Alphaproteobacteria	uc_o_Rickettsiales	uc_f_Mitochondria	uc_f_Mitochondria	0	0	0	0	0	0	0	0	0	0	0	0	0	0	0	0	0	0	0	0	0	0	0	0	0	0	0	0	0	0	0	0	0	0	0	0	0	0	0	0	0	0	0
SVs224	Bacteria	uc_p_Firmicutes	uc_c_Clostridia	uc_o_Clostridiales	uc_f_Lachnospiraceae	uc_f_Lachnospiraceae	0	0	0	0	0	0	0	0	0	0	0	0	0	0	0	0	0	0	0	0	0	0	0	0	0	0	0	0	0	0	0	0	0	0	0	0	0	0	0	0	0	0	0
SVs225	Bacteria	uc_p_Proteobacteria	uc_c_Gammaproteobacteria	uc_o_unclassified	uc_f_unclassified	uc_c_Gammaproteobacteria	0	0	0	0	0	0	0	0	0	0	0	0	0	0	0	0	0	0	0	0	0	0	0	0	0	0	0	0	0	0	0	0	0	0	0	0	0	0	0	0	0	0	0
SVs226	Bacteria	uc_p_Firmicutes	uc_c_Clostridia	uc_o_Clostridiales	uc_f_Ruminococcaceae	g_Ruminococcaceae_UCG-005	0	0	0	0	0	0	0	0	0	0	0	0	0	0	0	0	0	0	0	0	0	0	0	0	0	0	0	0	0	0	0	0	0	0	0	0	0	0	0	0	0	0	0
SVs227	Bacteria	uc_p_Bacteroidetes	uc_c_Bacteroidia	uc_o_Bacteroidales	uc_f_Rikenellaceae	g_Alistipes	0	0	0	0	0	0	0	0	0	0	0	0	0	0	0	0	0	0	0	0	0	0	0	0	0	0	0	0	0	0	0	0	0	0	0	0	0	0	0	0	0	0	0
SVs228	Bacteria	uc_p_Proteobacteria	uc_c_Alphaproteobacteria	uc_o_Acetobacterales	uc_f_Acetobacteraceae	g_Swaminathania	0	0	0	0	0	0	0	0	0	0	0	0	0	0	0	0	0	0	0	0	0	0	0	0	0	0	0	0	0	43	0	0	0	34	0	0	0	0	0	0	0	0	0
SVs229	Bacteria	uc_p_Proteobacteria	uc_c_Alphaproteobacteria	uc_o_Sphingomonadales	uc_f_Sphingomonadaceae	g_Plot4-2H12	0	0	0	0	0	0	0	0	0	0	0	0	0	0	0	0	0	0	0	0	0	0	0	0	0	0	0	0	0	0	0	0	0	0	0	0	0	0	5	0	0	0	0
SVs230	Bacteria	uc_p_Proteobacteria	uc_c_Alphaproteobacteria	uc_o_Rhizobiales	uc_f_Rhizobiaceae	g_Shinella	0	0	0	8	0	0	0	0	0	0	0	6	0	0	0	0	10	0	0	0	0	0	0	0	0	0	0	0	0	0	0	0	0	0	0	0	0	0	19	0	0	0	0
SVs231	Bacteria	uc_p_Proteobacteria	uc_c_Gammaproteobacteria	uc_o_Betaproteobacteriales	uc_f_Burkholderiaceae	g_Ralstonia	0	0	0	0	0	0	0	0	0	0	0	0	0	11	19	0	0	0	0	0	0	0	0	0	0	0	0	0	0	0	0	0	0	0	0	0	0	0	0	0	0	0	0
SVs232	Bacteria	uc_p_Bacteroidetes	uc_c_Bacteroidia	uc_o_Bacteroidales	uc_f_Bacteroidaceae	g_Bacteroides	0	0	0	0	0	0	0	0	0	0	0	0	0	0	0	0	0	0	0	0	0	0	0	0	0	0	0	0	0	0	0	0	0	0	0	0	0	0	0	0	0	0	0
SVs233	Bacteria	uc_p_Firmicutes	uc_c_Clostridia	uc_o_Clostridiales	uc_f_Ruminococcaceae	g_Ruminiclostridium_9	0	0	0	0	0	0	0	0	0	0	0	0	0	0	0	0	0	0	0	0	0	0	0	0	0	0	0	0	0	0	0	0	0	0	0	0	0	0	0	0	0	0	0
SVs234	Bacteria	uc_p_Firmicutes	uc_c_Clostridia	uc_o_Clostridiales	uc_f_Ruminococcaceae	g_Ruminiclostridium_5	0	0	0	0	0	0	0	0	0	0	0	0	0	0	0	0	0	0	0	0	0	0	0	0	0	0	0	0	0	0	0	0	0	0	0	0	0	0	0	0	0	0	0
SVs235	Bacteria	uc_p_Firmicutes	uc_c_Clostridia	uc_o_Clostridiales	uc_f_Ruminococcaceae	g_Oscillibacter	0	0	0	0	0	0	0	0	0	0	0	0	0	0	0	0	0	0	0	0	0	0	0	0	0	0	0	0	0	0	0	0	0	0	0	0	0	0	0	0	0	0	0
SVs236	Bacteria	uc_p_Proteobacteria	uc_c_Alphaproteobacteria	uc_o_Rickettsiales	uc_f_Mitochondria	uc_f_Mitochondria	0	0	0	0	0	5	0	0	0	0	0	0	0	0	0	0	0	0	0	0	0	0	0	0	0	0	0	0	0	0	0	0	0	0	0	0	0	0	0	0	0	0	0
SVs237	Bacteria	uc_p_Firmicutes	uc_c_Clostridia	uc_o_Clostridiales	uc_f_Peptostreptococcaceae	g_Romboutsia	0	0	0	0	0	0	0	0	0	0	0	0	0	0	0	0	0	0	0	0	0	0	0	0	0	0	0	0	0	0	0	0	0	0	0	0	0	0	0	0	0	0	0
SVs238	Bacteria	uc_p_Bacteroidetes	uc_c_Bacteroidia	uc_o_Bacteroidales	uc_f_Barnesiellaceae	g_Barnesiella	0	0	0	0	0	0	0	0	0	0	0	0	0	0	0	0	0	0	0	0	0	0	0	0	0	0	0	0	0	0	0	0	0	0	0	0	0	0	0	0	0	0	0
SVs239	Bacteria	uc_p_Firmicutes	uc_c_Clostridia	uc_o_Clostridiales	uc_f_Lachnospiraceae	uc_f_Lachnospiraceae	0	0	0	0	0	0	0	0	0	0	0	0	0	0	0	0	0	0	0	0	0	0	0	0	0	0	0	0	0	0	0	0	0	0	0	0	0	0	0	0	0	0	0
SVs240	Bacteria	uc_p_Verrucomicrobia	uc_c_Verrucomicrobiae	uc_o_Opitutales	uc_f_Puniceicoccaceae	uc_f_Puniceicoccaceae	0	0	0	0	0	0	0	0	0	0	0	0	0	0	0	0	0	0	0	0	0	0	0	0	0	0	0	0	0	0	0	0	0	0	0	0	0	0	0	0	0	0	0
SVs241	Bacteria	uc_p_Firmicutes	uc_c_Clostridia	uc_o_Clostridiales	uc_f_Lachnospiraceae	g_Lachnoclostridium	0	0	0	0	0	0	0	0	0	0	0	0	0	0	0	0	0	0	0	0	0	0	0	0	0	0	0	0	0	0	0	0	0	0	0	0	0	0	0	0	0	0	0
SVs242	Bacteria	uc_p_Bacteroidetes	uc_c_Bacteroidia	uc_o_Bacteroidales	uc_f_Bacteroidaceae	g_Bacteroides	0	0	0	0	0	0	0	0	0	0	0	0	0	0	0	0	0	0	0	0	0	0	0	0	0	0	0	0	0	0	0	0	0	0	0	0	0	0	0	0	0	0	0
SVs243	Bacteria	uc_p_Proteobacteria	uc_c_Gammaproteobacteria	uc_o_Pseudomonadales	uc_f_Moraxellaceae	g_Acinetobacter	0	0	0	0	0	0	0	0	0	0	49	0	0	0	0	0	0	0	0	0	0	0	0	0	0	0	0	0	0	0	0	0	0	0	0	0	0	0	0	0	0	0	0
SVs244	Bacteria	uc_p_Firmicutes	uc_c_Clostridia	uc_o_Clostridiales	uc_f_Ruminococcaceae	g_Ruminococcaceae_UCG-014	0	0	0	0	0	0	0	0	0	0	0	0	0	0	0	0	0	0	0	0	0	0	0	0	0	0	0	0	0	0	0	0	0	0	0	0	0	0	0	0	0	0	0
SVs245	Bacteria	uc_p_Firmicutes	uc_c_Clostridia	uc_o_Clostridiales	uc_f_Lachnospiraceae	g_Lachnospiraceae_UCG-004	0	0	0	0	0	0	0	0	0	0	0	0	0	0	0	0	0	0	0	0	0	0	0	0	0	0	0	0	0	0	0	0	0	0	0	0	0	0	0	0	0	0	0
SVs246	Bacteria	uc_p_Firmicutes	uc_c_Clostridia	uc_o_Clostridiales	uc_f_Family_XIII	g_Family_XIII_AD3011_group	0	0	0	0	0	0	0	0	0	0	0	0	0	0	0	0	0	0	0	0	0	0	0	0	0	0	0	0	0	0	0	0	0	0	0	0	0	0	0	0	0	0	0
SVs247	Bacteria	uc_p_Proteobacteria	uc_c_Gammaproteobacteria	uc_o_Betaproteobacteriales	uc_f_Burkholderiaceae	g_Ralstonia	0	0	0	0	0	0	0	0	0	0	0	0	0	0	0	0	0	0	0	0	0	0	0	0	6	0	0	0	0	0	0	0	0	0	0	0	0	0	0	0	0	0	0
SVs248	Bacteria	uc_p_Actinobacteria	uc_c_Coriobacteriia	uc_o_Coriobacteriales	uc_f_Eggerthellaceae	uc_f_Eggerthellaceae	0	0	0	0	0	0	0	0	0	0	0	0	0	0	0	0	0	0	0	0	0	0	0	0	0	0	0	0	0	0	0	0	0	0	0	0	0	0	0	0	0	0	0
SVs249	Bacteria	uc_p_Firmicutes	uc_c_Clostridia	uc_o_Clostridiales	uc_f_Lachnospiraceae	g_Marvinbryantia	0	0	0	0	0	0	0	0	0	0	0	0	0	0	0	0	0	0	0	0	0	0	0	0	0	0	0	0	0	0	0	0	0	0	0	0	0	0	0	0	0	0	0
SVs250	Bacteria	uc_p_Firmicutes	uc_c_Clostridia	uc_o_Clostridiales	uc_f_Ruminococcaceae	g_Ruminococcaceae_UCG-005	0	0	0	0	0	0	0	0	0	0	0	0	0	0	0	0	0	0	0	0	0	0	0	0	0	0	0	0	0	0	0	0	0	0	0	0	0	0	0	0	0	0	0
SVs251	Bacteria	uc_p_Firmicutes	uc_c_Clostridia	uc_o_Clostridiales	uc_f_Christensenellaceae	g_Christensenellaceae_R-7_group	0	0	0	0	0	0	0	0	0	0	0	0	0	0	0	0	0	0	0	0	0	0	0	0	0	0	0	0	0	0	0	0	0	0	0	0	0	0	0	0	0	0	0
SVs252	Bacteria	uc_p_Actinobacteria	uc_c_Actinobacteria	uc_o_Micrococcales	uc_f_Micrococcaceae	g_Micrococcus	0	0	10	0	0	0	0	0	0	0	16	0	0	0	0	0	0	0	0	0	0	0	0	0	0	0	0	0	0	0	0	0	0	0	0	8	0	0	4	0	0	0	0
SVs253	Bacteria	uc_p_Firmicutes	uc_c_Clostridia	uc_o_Clostridiales	uc_f_Lachnospiraceae	g_Dorea	0	0	0	0	0	0	0	0	0	0	0	0	0	0	0	0	0	0	0	0	0	0	0	0	0	0	0	0	0	0	0	0	0	0	0	0	0	0	0	0	0	0	0
SVs254	Bacteria	uc_p_Firmicutes	uc_c_Clostridia	uc_o_Clostridiales	uc_f_Lachnospiraceae	g_Blautia	0	0	0	0	0	0	0	0	0	0	0	0	0	0	0	0	0	0	0	0	0	0	0	0	0	0	0	0	0	0	0	0	0	0	0	0	0	0	0	0	0	0	0
SVs255	Eukaryota	uc_p_unclassified	uc_c_unclassified	uc_o_unclassified	uc_f_unclassified	uc_p_unclassified	0	0	0	0	0	0	0	0	0	0	0	0	0	37	0	0	0	0	0	0	0	0	0	0	0	3	0	0	0	0	0	0	0	0	0	0	0	0	0	0	0	0	0
SVs256	Bacteria	uc_p_Firmicutes	uc_c_Clostridia	uc_o_Clostridiales	uc_f_Ruminococcaceae	g_Ruminococcaceae_NK4A214_group	0	0	0	0	0	0	0	0	0	0	0	0	0	0	0	0	0	0	0	0	0	0	0	0	0	0	0	0	0	0	0	0	0	0	0	0	0	0	0	0	0	0	0
SVs257	Bacteria	uc_p_Bacteroidetes	uc_c_Bacteroidia	uc_o_Bacteroidales	uc_f_Tannerellaceae	g_Parabacteroides	0	0	0	0	0	0	0	0	0	0	0	0	0	0	0	0	0	0	0	0	0	0	0	0	0	0	0	0	0	0	0	0	0	0	0	0	0	0	0	0	0	0	0
SVs258	Bacteria	uc_p_Proteobacteria	uc_c_Gammaproteobacteria	uc_o_Betaproteobacteriales	uc_f_Burkholderiaceae	g_Pseudacidovorax	0	0	0	0	0	0	0	0	0	0	0	20	0	0	0	0	0	0	0	0	0	0	0	0	0	0	0	0	0	0	0	0	0	0	0	0	0	0	21	0	0	0	0
SVs259	Bacteria	uc_p_Proteobacteria	uc_c_Gammaproteobacteria	uc_o_Pseudomonadales	uc_f_Pseudomonadaceae	g_Pseudomonas	0	0	0	0	0	0	0	0	0	0	0	0	0	0	0	0	0	0	0	0	0	0	0	0	0	0	0	0	0	0	0	0	0	0	0	0	0	0	0	0	0	0	0
SVs260	Bacteria	uc_p_Bacteroidetes	uc_c_Bacteroidia	uc_o_Bacteroidales	uc_f_Rikenellaceae	g_Alistipes	0	0	0	0	0	0	0	0	0	0	0	0	0	0	0	0	0	0	0	0	0	0	0	0	0	0	0	0	0	0	0	0	0	0	0	0	0	0	0	0	0	0	0
SVs261	Bacteria	uc_p_Firmicutes	uc_c_Clostridia	uc_o_Clostridiales	uc_f_Ruminococcaceae	g_Ruminococcaceae_UCG-002	0	0	0	0	0	0	0	0	0	0	0	0	0	0	0	0	0	0	0	0	0	0	0	0	0	0	0	0	0	0	0	0	0	0	0	0	0	0	0	0	0	0	0
SVs262	Bacteria	uc_p_Firmicutes	uc_c_Clostridia	uc_o_Clostridiales	uc_f_Ruminococcaceae	g_Ruminococcaceae_UCG-005	0	0	0	0	0	0	0	0	0	0	0	0	0	0	0	0	0	0	0	0	0	0	0	0	0	0	0	0	0	0	0	0	0	0	0	0	0	0	0	0	0	0	0
SVs263	Bacteria	uc_p_Proteobacteria	uc_c_Gammaproteobacteria	uc_o_Enterobacteriales	uc_f_Enterobacteriaceae	uc_f_Enterobacteriaceae	0	0	0	0	0	0	0	0	0	0	0	0	0	0	0	0	0	0	0	0	0	0	0	0	0	0	0	0	0	0	0	0	0	0	0	0	0	0	0	0	0	0	0
SVs264	Bacteria	uc_p_Proteobacteria	uc_c_Gammaproteobacteria	uc_o_Betaproteobacteriales	uc_f_Burkholderiaceae	g_Sutterella	0	0	0	0	0	0	0	0	0	0	0	0	0	0	0	0	0	0	0	0	0	0	0	0	0	0	0	0	0	0	0	0	0	0	0	0	0	0	0	0	0	0	0
SVs265	Bacteria	uc_p_Proteobacteria	uc_c_Gammaproteobacteria	uc_o_Legionellales	uc_f_Legionellaceae	g_Legionella	0	0	0	0	0	0	0	0	0	0	0	0	0	0	0	0	0	0	0	0	0	0	0	0	0	0	0	0	0	0	0	0	0	0	0	0	0	0	0	0	0	0	0
SVs266	Bacteria	uc_p_Proteobacteria	uc_c_Gammaproteobacteria	uc_o_Betaproteobacteriales	uc_f_Burkholderiaceae	g_Undibacterium	0	0	0	0	0	0	0	0	0	0	0	0	0	0	0	0	0	0	0	0	0	0	0	0	0	0	0	0	0	0	0	0	0	0	0	0	0	0	0	0	0	0	0
SVs267	Bacteria	uc_p_Firmicutes	uc_c_Clostridia	uc_o_Clostridiales	uc_f_Ruminococcaceae	g_Ruminococcaceae_UCG-003	0	0	0	0	0	0	0	0	0	0	0	0	0	0	0	0	0	0	0	0	0	0	0	0	0	0	0	0	0	0	0	0	0	0	0	0	0	0	0	0	0	0	0
SVs268	Bacteria	uc_p_Firmicutes	uc_c_Clostridia	uc_o_Clostridiales	uc_f_Ruminococcaceae	uc_f_Ruminococcaceae	0	0	0	0	0	0	0	0	0	0	0	0	0	0	0	0	0	0	0	0	0	0	0	0	0	0	0	0	0	0	0	0	0	0	0	0	0	0	0	0	0	0	0
SVs269	Bacteria	uc_p_Firmicutes	uc_c_Clostridia	uc_o_Clostridiales	uc_f_Lachnospiraceae	g_Roseburia	0	0	0	0	0	0	0	0	0	0	0	0	0	0	0	0	0	0	0	0	0	0	0	0	0	0	0	0	0	0	0	0	0	0	0	0	0	0	0	0	0	0	0
SVs270	Bacteria	uc_p_Proteobacteria	uc_c_Alphaproteobacteria	uc_o_Rhodobacterales	uc_f_Rhodobacteraceae	g_Rhodobacter	0	0	0	0	0	0	0	0	0	0	0	0	0	0	48	0	0	0	0	0	0	0	0	0	0	0	0	0	0	0	0	0	0	0	0	0	0	0	0	0	0	0	0
SVs271	Bacteria	uc_p_Proteobacteria	uc_c_Gammaproteobacteria	uc_o_Aeromonadales	uc_f_Aeromonadaceae	g_Tolumonas	0	0	0	0	0	0	0	0	0	0	0	0	0	0	0	0	0	0	0	0	0	0	0	0	0	0	0	0	0	0	0	0	0	0	0	0	0	0	0	0	0	0	0
SVs272	Bacteria	uc_p_Firmicutes	uc_c_Bacilli	uc_o_Bacillales	uc_f_Family_XI	g_Gemella	0	0	0	0	0	0	0	0	0	0	0	0	0	0	0	0	0	0	0	0	0	0	0	0	0	0	0	0	0	0	0	0	0	0	0	0	0	0	0	0	0	0	0
SVs273	Bacteria	uc_p_Bacteroidetes	uc_c_Bacteroidia	uc_o_Bacteroidales	uc_f_Bacteroidaceae	g_Bacteroides	0	0	0	0	0	0	0	0	0	0	0	0	0	0	0	0	0	0	0	0	0	0	0	0	0	0	0	0	0	0	0	0	0	0	0	0	0	0	0	0	0	0	0
SVs274	Bacteria	uc_p_Firmicutes	uc_c_Clostridia	uc_o_Clostridiales	uc_f_Peptococcaceae	g_Peptococcus	0	0	0	0	0	0	0	0	0	0	0	0	0	0	0	0	0	0	0	0	0	0	0	0	0	0	0	0	0	0	0	0	0	0	0	0	0	0	0	0	0	0	0
SVs275	Bacteria	uc_p_Firmicutes	uc_c_Bacilli	uc_o_Bacillales	uc_f_Planococcaceae	g_Lysinibacillus	0	0	0	0	0	0	0	0	0	0	0	0	0	0	0	0	0	0	0	0	0	0	0	0	0	0	0	0	0	0	0	0	0	0	0	23	16	0	0	0	0	0	0
SVs276	Bacteria	uc_p_Bacteroidetes	uc_c_Bacteroidia	uc_o_Bacteroidales	uc_f_Marinifilaceae	g_Odoribacter	0	0	0	0	0	0	0	0	0	0	0	0	0	0	0	0	0	0	0	0	0	0	0	0	0	0	0	0	0	0	0	0	0	0	0	0	0	0	0	0	0	0	0
SVs277	Bacteria	uc_p_Proteobacteria	uc_c_Gammaproteobacteria	uc_o_Betaproteobacteriales	uc_f_Burkholderiaceae	g_Oxalobacter	0	0	0	0	0	0	0	0	0	0	0	0	0	0	0	0	0	0	0	0	0	0	0	0	0	0	0	0	0	0	0	0	0	0	0	0	0	0	0	0	0	0	0
SVs278	Bacteria	uc_p_Actinobacteria	uc_c_Actinobacteria	uc_o_Corynebacteriales	uc_f_Corynebacteriaceae	g_Corynebacterium_1	0	0	0	7	0	0	0	0	0	0	4	8	0	0	0	5	0	0	0	0	0	0	0	0	0	0	0	0	0	0	0	0	0	0	0	0	0	0	0	0	0	0	0
SVs279	Bacteria	uc_p_Proteobacteria	uc_c_Gammaproteobacteria	uc_o_Oceanospirillales	uc_f_Halomonadaceae	g_Salinicola	0	0	0	0	0	0	0	0	0	0	0	0	0	46	0	0	0	0	0	0	0	0	0	0	0	0	0	0	0	0	0	0	0	0	0	0	0	0	0	0	0	0	0
SVs280	Bacteria	uc_p_Firmicutes	uc_c_Bacilli	uc_o_Bacillales	uc_f_Paenibacillaceae	g_Paenibacillus	0	0	0	0	0	0	0	0	0	0	0	0	0	0	0	0	0	0	0	0	0	0	0	0	0	0	0	0	0	0	0	0	0	0	0	0	0	0	0	0	0	0	0
SVs281	Bacteria	uc_p_Bacteroidetes	uc_c_Bacteroidia	uc_o_Bacteroidales	uc_f_Tannerellaceae	g_Parabacteroides	0	0	0	0	0	0	0	0	0	0	0	0	0	0	0	0	0	0	0	0	0	0	0	0	0	0	0	0	0	0	0	0	0	0	0	0	0	0	0	0	0	0	0
SVs282	Bacteria	uc_p_Bacteroidetes	uc_c_Bacteroidia	uc_o_Bacteroidales	uc_f_Marinifilaceae	g_Butyricimonas	0	0	0	0	0	0	0	0	0	0	0	0	0	0	0	0	0	0	0	0	0	0	0	0	0	0	0	0	0	0	0	0	0	0	0	0	0	0	0	0	0	0	0
SVs283	Bacteria	uc_p_Proteobacteria	uc_c_Gammaproteobacteria	uc_o_Legionellales	uc_f_Legionellaceae	g_Legionella	0	0	0	0	0	0	0	0	0	0	0	0	0	0	0	0	0	0	0	0	0	0	0	0	0	0	0	0	0	0	0	0	0	0	0	0	0	0	0	0	0	0	0
SVs284	Bacteria	uc_p_Proteobacteria	uc_c_Gammaproteobacteria	uc_o_Aeromonadales	uc_f_Aeromonadaceae	g_Aeromonas	0	0	0	0	0	0	0	35	0	0	0	0	0	0	0	0	0	0	0	0	0	0	0	0	0	0	0	0	0	0	0	0	0	0	0	0	0	0	0	0	0	0	0
SVs285	Bacteria	uc_p_Proteobacteria	uc_c_Alphaproteobacteria	uc_o_Rickettsiales	uc_f_Mitochondria	uc_f_Mitochondria	0	0	0	0	0	0	0	0	0	0	0	0	0	44	0	0	0	0	0	0	0	0	0	0	0	0	0	0	0	0	0	0	0	0	0	0	0	0	0	0	0	0	0
SVs286	Bacteria	uc_p_Proteobacteria	uc_c_Alphaproteobacteria	uc_o_Rhizobiales	uc_f_Beijerinckiaceae	g_Methylobacterium	0	0	0	0	0	0	0	0	0	0	0	0	0	0	14	0	0	0	5	0	0	0	0	0	0	0	0	0	0	0	0	0	0	0	0	0	0	0	0	0	0	0	0
SVs287	Eukaryota	uc_p_unclassified	uc_c_unclassified	uc_o_unclassified	uc_f_unclassified	uc_p_unclassified	0	0	0	0	0	0	0	0	0	0	0	0	0	0	0	0	3	4	0	0	0	0	0	0	0	0	0	0	0	0	0	0	0	0	0	0	0	0	0	0	0	0	0
SVs288	Bacteria	uc_p_Proteobacteria	uc_c_Alphaproteobacteria	uc_o_Rhizobiales	uc_f_Beijerinckiaceae	g_Bosea	0	0	0	0	0	0	0	0	0	0	0	0	0	0	0	0	0	0	0	0	0	0	0	0	0	0	0	0	0	0	0	0	0	0	0	0	0	0	11	11	0	0	0
SVs289	Bacteria	uc_p_Proteobacteria	uc_c_Gammaproteobacteria	uc_o_Betaproteobacteriales	uc_f_Burkholderiaceae	g_Massilia	0	0	0	0	0	0	0	0	0	0	0	0	0	0	0	0	0	0	0	0	0	0	0	0	0	0	0	0	0	0	0	0	0	0	0	0	0	0	0	0	0	0	0
SVs290	Bacteria	uc_p_Firmicutes	uc_c_Clostridia	uc_o_Clostridiales	uc_f_Christensenellaceae	g_Christensenellaceae_R-7_group	0	0	0	0	0	0	0	0	0	0	0	0	0	0	0	0	0	0	0	0	0	0	0	0	0	0	0	0	0	0	0	0	0	0	0	0	0	0	0	0	0	0	0
SVs291	Bacteria	uc_p_Proteobacteria	uc_c_Gammaproteobacteria	uc_o_Betaproteobacteriales	uc_f_Burkholderiaceae	g_Achromobacter	0	6	0	0	0	0	0	0	0	0	0	0	0	0	0	0	0	0	0	0	0	0	0	0	0	0	0	0	0	0	0	0	0	0	0	0	7	0	0	0	0	0	0
SVs292	Bacteria	uc_p_Proteobacteria	uc_c_Alphaproteobacteria	uc_o_Sphingomonadales	uc_f_Sphingomonadaceae	g_Sphingomonas	0	0	0	0	0	0	0	0	0	0	0	0	0	0	0	0	0	0	0	0	0	0	0	0	0	0	0	0	0	0	0	0	0	0	0	0	0	0	0	0	0	0	0
SVs293	Bacteria	uc_p_Proteobacteria	uc_c_Deltaproteobacteria	uc_o_Desulfovibrionales	uc_f_Desulfovibrionaceae	g_Desulfovibrio	0	0	0	0	0	0	0	0	0	0	0	0	0	0	0	0	0	0	0	0	0	0	0	0	0	0	0	0	0	0	0	0	0	0	0	0	0	0	0	0	0	0	0
SVs294	Bacteria	uc_p_Firmicutes	uc_c_Clostridia	uc_o_Clostridiales	uc_f_Lachnospiraceae	g_Lachnospiraceae_UCG-008	0	0	0	0	0	0	0	0	0	0	0	0	0	0	0	0	0	0	0	0	0	0	0	0	0	0	0	0	0	0	0	0	0	0	0	0	0	0	0	0	0	0	0
SVs295	Bacteria	uc_p_Firmicutes	uc_c_Clostridia	uc_o_Clostridiales	uc_f_Ruminococcaceae	g_Ruminococcaceae_UCG-010	0	0	0	0	0	0	0	0	0	0	0	0	0	0	0	0	0	0	0	0	0	0	0	0	0	0	0	0	0	0	0	0	0	0	0	0	0	0	0	0	0	0	0
SVs296	Bacteria	uc_p_Bacteroidetes	uc_c_Bacteroidia	uc_o_Cytophagales	uc_f_Spirosomaceae	g_Flectobacillus	0	0	0	0	0	0	0	0	0	0	0	0	0	12	15	0	0	0	0	0	0	0	0	0	0	0	0	0	0	0	0	0	0	0	0	0	0	0	0	0	0	0	0
SVs297	Bacteria	uc_p_Actinobacteria	uc_c_Actinobacteria	uc_o_Micrococcales	uc_f_Dermabacteraceae	g_Brachybacterium	0	0	0	0	0	0	0	0	0	0	0	0	0	0	0	0	0	0	0	0	0	0	0	0	0	0	0	0	0	0	0	0	0	0	0	0	0	0	0	0	0	0	0
SVs298	Bacteria	uc_p_Firmicutes	uc_c_Clostridia	uc_o_Clostridiales	uc_f_Ruminococcaceae	g_Ruminococcaceae_UCG-010	0	0	0	0	0	0	0	0	0	0	0	0	0	0	0	0	0	0	0	0	0	0	0	0	0	0	0	0	0	0	0	0	0	0	0	0	0	0	0	0	0	0	0
SVs299	Bacteria	uc_p_Firmicutes	uc_c_Clostridia	uc_o_Clostridiales	uc_f_Lachnospiraceae	uc_f_Lachnospiraceae	0	0	0	0	0	0	0	0	0	0	0	0	0	0	0	0	0	0	0	0	0	0	0	0	0	0	0	0	0	0	0	0	0	0	0	0	0	0	0	0	0	0	0
SVs300	Bacteria	uc_p_Proteobacteria	uc_c_Gammaproteobacteria	uc_o_Salinisphaerales	uc_f_Solimonadaceae	g_Hydrocarboniphaga	39	0	0	0	0	0	0	0	0	0	0	0	0	0	0	0	0	0	0	0	0	0	0	0	0	0	0	0	0	0	0	0	0	0	0	0	0	0	0	0	0	0	0
SVs301	Bacteria	uc_p_Actinobacteria	uc_c_Actinobacteria	uc_o_Corynebacteriales	uc_f_Corynebacteriaceae	g_Corynebacterium_1	0	0	0	0	0	0	0	0	0	0	18	0	0	0	0	0	0	0	0	0	0	0	0	0	0	0	0	0	0	0	0	0	0	0	0	0	0	0	0	0	0	0	0
SVs302	Bacteria	uc_p_Actinobacteria	uc_c_Actinobacteria	uc_o_Corynebacteriales	uc_f_Corynebacteriaceae	g_Lawsonella	0	0	0	0	0	0	0	0	0	0	0	0	0	0	20	0	0	0	0	0	0	0	0	0	0	0	0	0	0	0	0	0	0	0	0	0	0	0	0	0	0	0	0
SVs303	Bacteria	uc_p_Cyanobacteria	uc_c_Oxyphotobacteria	uc_o_Chloroplast	uc_f_unclassified	uc_o_Chloroplast	0	0	0	0	0	0	0	0	0	0	0	0	0	0	0	0	38	0	0	0	0	0	0	0	0	0	0	0	0	0	0	0	0	0	0	0	0	0	0	0	0	0	0
SVs304	Bacteria	uc_p_Firmicutes	uc_c_Clostridia	uc_o_Clostridiales	uc_f_Lachnospiraceae	g_GCA-900066575	0	0	0	0	0	0	0	0	0	0	0	0	0	0	0	0	0	0	0	0	0	0	0	0	0	0	0	0	0	0	0	0	0	0	0	0	0	0	0	0	0	0	0
SVs305	Bacteria	uc_p_Proteobacteria	uc_c_Gammaproteobacteria	uc_o_unclassified	uc_f_unclassified	uc_c_Gammaproteobacteria	0	0	0	0	0	0	0	0	0	0	0	0	0	0	0	0	0	0	0	0	0	0	0	0	0	0	0	0	0	0	0	0	0	0	0	0	0	0	0	0	0	0	0
SVs306	Bacteria	uc_p_Proteobacteria	uc_c_Gammaproteobacteria	uc_o_Betaproteobacteriales	uc_f_Burkholderiaceae	g_Noviherbaspirillum	0	0	0	0	0	0	0	0	0	0	20	0	0	0	0	0	17	0	0	0	0	0	0	0	0	0	0	0	0	0	0	0	0	0	0	0	0	0	0	0	0	0	0
SVs307	Bacteria	uc_p_Firmicutes	uc_c_Bacilli	uc_o_Lactobacillales	uc_f_Streptococcaceae	g_Streptococcus	0	0	0	0	0	0	0	0	0	0	0	0	0	0	0	5	0	0	0	0	0	0	0	0	8	0	0	0	0	0	0	0	0	0	0	0	0	0	0	0	0	0	0
SVs308	Bacteria	uc_p_Proteobacteria	uc_c_Alphaproteobacteria	uc_o_Acetobacterales	uc_f_Acetobacteraceae	g_Asaia	0	0	0	0	0	0	0	0	0	0	0	0	0	0	0	0	0	7	0	7	0	0	0	0	0	0	0	0	0	0	0	0	0	0	0	0	0	0	0	0	0	0	0
SVs309	Bacteria	uc_p_Firmicutes	uc_c_Clostridia	uc_o_Clostridiales	uc_f_Lachnospiraceae	uc_f_Lachnospiraceae	0	0	0	0	0	0	0	0	0	0	0	0	0	0	0	0	0	0	0	0	0	0	0	0	0	0	0	0	0	0	0	0	0	0	0	0	0	0	0	0	0	0	0
SVs310	Bacteria	uc_p_Proteobacteria	uc_c_Alphaproteobacteria	uc_o_Rickettsiales	uc_f_Mitochondria	uc_f_Mitochondria	0	0	0	0	0	0	0	0	0	0	0	0	0	0	0	0	0	0	0	0	0	0	0	0	0	0	0	0	0	0	0	0	0	0	0	0	0	0	0	0	0	0	0
SVs311	Bacteria	uc_p_Proteobacteria	uc_c_Gammaproteobacteria	uc_o_Pseudomonadales	uc_f_Moraxellaceae	g_Enhydrobacter	0	0	0	0	0	0	0	0	0	0	32	0	0	0	0	0	0	0	0	0	0	0	0	0	0	0	0	0	0	0	0	0	0	0	0	0	0	0	0	0	0	0	0
SVs312	Bacteria	uc_p_Firmicutes	uc_c_Clostridia	uc_o_Clostridiales	uc_f_Lachnospiraceae	g_Lachnospiraceae_NK4A136_group	0	0	0	0	0	0	0	0	0	0	0	0	0	0	0	0	0	0	0	0	0	0	0	0	0	0	0	0	0	0	0	0	0	0	0	0	0	0	0	0	0	0	0
SVs313	Bacteria	uc_p_Proteobacteria	uc_c_Deltaproteobacteria	uc_o_Desulfovibrionales	uc_f_Desulfovibrionaceae	g_Bilophila	0	0	0	0	0	0	0	0	0	0	0	0	0	0	0	0	0	0	0	0	0	0	0	0	0	0	0	0	0	0	0	0	0	0	0	0	0	0	0	0	0	0	0
SVs314	Bacteria	uc_p_Firmicutes	uc_c_Clostridia	uc_o_Clostridiales	uc_f_Lachnospiraceae	g_Lachnoclostridium	0	0	0	0	0	0	0	0	0	0	0	0	0	0	0	0	0	0	0	0	0	0	0	0	0	0	0	0	0	0	0	0	0	0	0	0	0	0	0	0	0	0	0
SVs315	Eukaryota	uc_p_unclassified	uc_c_unclassified	uc_o_unclassified	uc_f_unclassified	uc_p_unclassified	0	0	0	9	0	0	0	0	0	0	0	0	0	0	18	4	0	0	0	0	0	0	0	0	0	0	0	0	0	0	0	0	0	0	0	0	0	0	0	0	0	0	0
SVs316	Bacteria	uc_p_Proteobacteria	uc_c_Alphaproteobacteria	uc_o_Rhizobiales	uc_f_Rhizobiaceae	g_Martelella	0	0	0	0	0	0	0	0	0	0	0	0	0	0	4	0	0	0	0	0	0	0	0	0	0	0	0	0	0	0	0	0	0	0	0	0	0	0	0	0	0	15	0
SVs317	Bacteria	uc_p_Proteobacteria	uc_c_Gammaproteobacteria	uc_o_Betaproteobacteriales	uc_f_Burkholderiaceae	g_Pandoraea	0	0	0	0	0	0	0	0	0	0	0	0	0	0	0	0	0	0	0	17	0	0	0	0	0	0	0	0	0	0	0	0	0	0	0	0	0	0	0	0	0	0	0
SVs318	Bacteria	uc_p_Firmicutes	uc_c_Clostridia	uc_o_Clostridiales	uc_f_Ruminococcaceae	g_Oscillibacter	0	0	0	0	0	0	0	0	0	0	0	0	0	0	0	0	0	0	0	0	0	0	0	0	0	0	0	0	0	0	0	0	0	0	0	0	0	0	0	0	0	0	0
SVs319	Bacteria	uc_p_Firmicutes	uc_c_Clostridia	uc_o_Clostridiales	uc_f_Lachnospiraceae	g_Lachnospiraceae_FCS020_group	0	0	0	0	0	0	0	0	0	0	0	0	0	0	0	0	0	0	0	0	0	0	0	0	0	0	0	0	0	0	0	0	0	0	0	0	0	0	0	0	0	0	0
SVs320	Bacteria	uc_p_Firmicutes	uc_c_Clostridia	uc_o_unclassified	uc_f_unclassified	uc_c_Clostridia	0	0	0	0	0	0	0	0	0	0	0	0	0	0	0	0	0	0	0	0	0	0	0	0	0	0	0	0	0	0	0	0	0	0	0	0	0	0	0	0	0	0	0
SVs321	Bacteria	uc_p_Firmicutes	uc_c_Clostridia	uc_o_Clostridiales	uc_f_Ruminococcaceae	uc_f_Ruminococcaceae	0	0	0	0	0	0	0	0	0	0	0	0	0	0	0	0	0	0	0	0	0	0	0	0	0	0	0	0	0	0	0	0	0	0	0	0	0	0	0	0	0	0	0
SVs322	Bacteria	uc_p_Planctomycetes	uc_c_Planctomycetacia	uc_o_Isosphaerales	uc_f_Isosphaeraceae	uc_f_Isosphaeraceae	0	0	0	0	0	0	0	0	0	0	0	0	0	0	0	0	0	0	0	0	0	0	0	0	0	0	0	0	0	0	0	0	0	0	0	0	0	0	0	0	0	0	0
SVs323	Bacteria	uc_p_Bacteroidetes	uc_c_Bacteroidia	uc_o_Sphingobacteriales	uc_f_Sphingobacteriaceae	g_Pedobacter	0	0	0	0	0	0	0	0	0	0	0	0	0	33	0	0	0	0	0	0	0	0	0	0	0	0	0	0	0	0	0	0	0	0	0	0	0	0	0	0	0	0	0
SVs324	Bacteria	uc_p_Proteobacteria	uc_c_Alphaproteobacteria	uc_o_Rickettsiales	uc_f_Mitochondria	uc_f_Mitochondria	0	0	0	0	0	0	0	0	0	0	0	0	0	33	0	0	0	0	0	0	0	0	0	0	0	0	0	0	0	0	0	0	0	0	0	0	0	0	0	0	0	0	0
SVs325	Bacteria	uc_p_Proteobacteria	uc_c_Alphaproteobacteria	uc_o_Sphingomonadales	uc_f_Sphingomonadaceae	g_Sphingomonas	0	0	0	0	0	0	0	0	0	0	0	0	0	0	0	0	0	0	0	0	0	8	0	0	0	0	0	0	0	0	0	0	0	0	0	0	0	0	0	0	0	0	0
SVs326	Bacteria	uc_p_Actinobacteria	uc_c_Actinobacteria	uc_o_Actinomycetales	uc_f_Actinomycetaceae	g_Actinomyces	0	0	0	0	0	0	0	0	0	0	0	0	0	0	0	0	0	0	0	0	0	0	0	0	0	0	0	0	0	0	0	0	0	0	0	0	0	0	0	0	0	0	0
SVs327	Bacteria	uc_p_Proteobacteria	uc_c_Alphaproteobacteria	uc_o_Sphingomonadales	uc_f_Sphingomonadaceae	g_Sphingomonas	0	0	0	0	0	0	0	0	0	0	0	0	0	0	0	0	0	0	0	0	0	0	0	0	0	0	0	0	0	0	0	0	0	0	0	0	0	0	0	0	0	0	0
SVs328	Bacteria	uc_p_Firmicutes	uc_c_Erysipelotrichia	uc_o_Erysipelotrichales	uc_f_Erysipelotrichaceae	g_Erysipelatoclostridium	0	0	0	0	0	0	0	0	0	0	0	0	0	0	0	0	0	0	0	0	0	0	0	0	0	0	0	0	0	0	0	0	0	0	0	0	0	0	0	0	0	0	0
SVs329	Bacteria	uc_p_Lentisphaerae	uc_c_Lentisphaeria	uc_o_Victivallales	uc_f_Victivallaceae	g_Victivallis	0	0	0	0	0	0	0	0	0	0	0	0	0	0	0	0	0	0	0	0	0	0	0	0	0	0	0	0	0	0	0	0	0	0	0	0	0	0	0	0	0	0	0
SVs330	Bacteria	uc_p_Proteobacteria	uc_c_Alphaproteobacteria	uc_o_Sphingomonadales	uc_f_Sphingomonadaceae	g_Sphingomonas	0	10	0	15	0	0	0	0	0	0	0	0	0	0	0	0	0	0	0	0	0	0	0	0	0	0	0	0	0	0	0	0	0	0	0	7	0	0	0	0	0	0	0
SVs331	Bacteria	uc_p_Firmicutes	uc_c_Bacilli	uc_o_Bacillales	uc_f_Planococcaceae	g_Planomicrobium	0	0	0	0	0	0	0	0	0	0	0	0	0	32	0	0	0	0	0	0	0	0	0	0	0	0	0	0	0	0	0	0	0	0	0	0	0	0	0	0	0	0	0
SVs332	Bacteria	uc_p_Proteobacteria	uc_c_Alphaproteobacteria	uc_o_Rickettsiales	uc_f_Mitochondria	uc_f_Mitochondria	0	0	0	0	0	0	0	0	0	0	0	0	0	0	0	0	0	0	0	0	0	3	0	0	0	0	0	0	0	0	0	0	0	0	0	0	0	0	0	0	0	0	0
SVs333	Bacteria	uc_p_Proteobacteria	uc_c_Gammaproteobacteria	uc_o_Betaproteobacteriales	uc_f_Burkholderiaceae	g_Aquabacterium	0	0	0	0	0	0	0	0	0	0	0	0	0	0	0	0	0	0	0	0	0	0	0	0	0	0	0	0	0	0	0	0	0	0	0	0	0	0	0	0	0	0	0
SVs334	Bacteria	uc_p_Lentisphaerae	uc_c_Lentisphaeria	uc_o_Victivallales	uc_f_Victivallaceae	uc_f_Victivallaceae	0	0	0	0	0	0	0	0	0	0	0	0	0	0	0	0	0	0	0	0	0	0	0	0	0	0	0	0	0	0	0	0	0	0	0	0	0	0	0	0	0	0	0
SVs335	Bacteria	uc_p_Firmicutes	uc_c_Clostridia	uc_o_Clostridiales	uc_f_Ruminococcaceae	uc_f_Ruminococcaceae	0	0	0	0	0	0	0	0	0	0	0	0	0	0	0	0	0	0	0	0	0	0	0	0	0	0	0	0	0	0	0	0	0	0	0	0	0	0	0	0	0	0	0
SVs336	Bacteria	uc_p_Firmicutes	uc_c_Bacilli	uc_o_Lactobacillales	uc_f_Streptococcaceae	g_Lactococcus	0	0	0	0	0	0	0	0	0	0	0	0	2	0	0	0	0	0	0	0	0	0	0	0	0	0	0	0	0	0	0	0	0	0	0	0	0	0	0	0	0	0	0
SVs337	Bacteria	uc_p_Proteobacteria	uc_c_Gammaproteobacteria	uc_o_Betaproteobacteriales	uc_f_Burkholderiaceae	g_Candidimonas	0	0	0	0	0	0	0	0	0	0	0	0	0	31	0	0	0	0	0	0	0	0	0	0	0	0	0	0	0	0	0	0	0	0	0	0	0	0	0	0	0	0	0
SVs338	Bacteria	uc_p_Firmicutes	uc_c_Bacilli	uc_o_Lactobacillales	uc_f_Streptococcaceae	g_Streptococcus	0	0	0	0	0	0	0	0	0	0	0	0	0	0	0	0	0	0	0	0	6	0	0	0	0	0	0	0	0	0	0	0	0	0	0	0	0	0	0	0	0	0	0
SVs339	Bacteria	uc_p_Proteobacteria	uc_c_Alphaproteobacteria	uc_o_Rickettsiales	uc_f_Mitochondria	uc_f_Mitochondria	0	0	0	0	0	0	0	0	0	0	0	0	0	0	0	0	0	0	0	0	0	0	0	0	0	0	0	0	0	0	0	0	0	0	0	0	0	0	0	0	0	0	0
SVs340	Bacteria	uc_p_Firmicutes	uc_c_Clostridia	uc_o_Clostridiales	uc_f_Ruminococcaceae	g_Ruminococcaceae_UCG-002	0	0	0	0	0	0	0	0	0	0	0	0	0	0	0	0	0	0	0	0	0	0	0	0	0	0	0	0	0	0	0	0	0	0	0	0	0	0	0	0	0	0	0
SVs341	Bacteria	uc_p_Actinobacteria	uc_c_Actinobacteria	uc_o_Micrococcales	uc_f_Micrococcaceae	g_Citricoccus	0	0	0	0	0	0	0	0	0	0	0	0	0	30	0	0	0	0	0	0	0	0	0	0	0	0	0	0	0	0	0	0	0	0	0	0	0	0	0	0	0	0	0
SVs342	Bacteria	uc_p_Firmicutes	uc_c_Negativicutes	uc_o_Selenomonadales	uc_f_Veillonellaceae	g_Veillonella	0	0	0	0	0	0	0	0	0	0	0	0	0	0	0	0	0	0	0	0	0	0	0	0	0	0	0	0	0	0	0	0	0	0	0	0	0	0	0	0	0	0	0
SVs343	Bacteria	uc_p_Proteobacteria	uc_c_Gammaproteobacteria	uc_o_Betaproteobacteriales	uc_f_Burkholderiaceae	uc_f_Burkholderiaceae	0	0	0	0	0	0	0	0	0	0	0	0	0	0	0	0	0	0	0	0	0	0	0	0	0	0	0	0	0	0	0	0	0	0	0	0	0	0	0	0	0	0	0
SVs344	Bacteria	uc_p_Firmicutes	uc_c_Clostridia	uc_o_Clostridiales	uc_f_Lachnospiraceae	g_Shuttleworthia	0	0	0	0	0	0	0	0	0	0	0	0	0	0	0	0	0	0	0	0	0	0	0	0	0	0	0	0	0	0	0	0	0	0	0	0	0	0	0	0	0	0	0
SVs345	Bacteria	uc_p_unclassified	uc_c_unclassified	uc_o_unclassified	uc_f_unclassified	uc_p_unclassified	0	0	0	0	0	0	0	0	0	0	0	0	0	0	0	0	0	0	0	0	0	0	0	0	0	0	0	0	0	0	0	0	0	0	0	0	0	0	0	0	0	0	0
SVs346	Bacteria	uc_p_Firmicutes	uc_c_Clostridia	uc_o_Clostridiales	uc_f_Ruminococcaceae	g_Intestinimonas	0	0	0	0	0	0	0	0	0	0	0	0	0	0	0	0	0	0	0	0	0	0	0	0	0	0	0	0	0	0	0	0	0	0	0	0	0	0	0	0	0	0	0
SVs347	Bacteria	uc_p_Bacteroidetes	uc_c_Bacteroidia	uc_o_Bacteroidales	uc_f_Rikenellaceae	g_Alistipes	0	0	0	0	0	0	0	0	0	0	0	0	0	0	0	0	0	0	0	0	0	0	0	0	0	0	0	0	0	0	0	0	0	0	0	0	0	0	0	0	0	0	0
SVs348	Bacteria	uc_p_Proteobacteria	uc_c_Alphaproteobacteria	uc_o_Rhizobiales	uc_f_Hyphomicrobiaceae	g_Hyphomicrobium	0	0	0	0	0	0	0	0	0	0	0	0	0	0	0	0	0	0	0	0	0	0	0	0	0	0	0	0	0	0	0	0	0	0	0	0	0	0	0	0	0	0	0
SVs349	Bacteria	uc_p_Proteobacteria	uc_c_Alphaproteobacteria	uc_o_Rhodobacterales	uc_f_Rhodobacteraceae	g_Paracoccus	0	0	0	0	0	0	0	0	0	0	0	0	0	0	0	0	0	0	0	0	0	0	0	0	0	0	0	0	0	0	0	0	0	0	0	0	0	0	0	0	0	0	0
SVs350	Bacteria	uc_p_Firmicutes	uc_c_Clostridia	uc_o_Clostridiales	uc_f_Family_XIII	g_Family_XIII_AD3011_group	0	0	0	0	0	0	0	0	0	0	0	0	0	0	0	0	0	0	0	0	0	0	0	0	0	0	0	0	0	0	0	0	0	0	0	0	0	0	0	0	0	0	0
SVs351	Bacteria	uc_p_Firmicutes	uc_c_Clostridia	uc_o_Clostridiales	uc_f_Lachnospiraceae	g_Lachnospiraceae_UCG-010	0	0	0	0	0	0	0	0	0	0	0	0	0	0	0	0	0	0	0	0	0	0	0	0	0	0	0	0	0	0	0	0	0	0	0	0	0	0	0	0	0	0	0
SVs352	Bacteria	uc_p_Bacteroidetes	uc_c_Bacteroidia	uc_o_Bacteroidales	uc_f_Rikenellaceae	g_Alistipes	0	0	0	0	0	0	0	0	0	0	0	0	0	0	0	0	0	0	0	0	0	0	0	0	0	0	0	0	0	0	0	0	0	0	0	0	0	0	0	0	0	0	0
SVs353	Bacteria	uc_p_Firmicutes	uc_c_Bacilli	uc_o_Bacillales	uc_f_Planococcaceae	g_Domibacillus	0	0	0	0	0	0	0	0	0	0	0	0	0	27	0	0	0	0	0	0	0	0	0	0	0	0	0	0	0	0	0	0	0	0	0	0	0	0	0	0	0	0	0
SVs354	Bacteria	uc_p_Actinobacteria	uc_c_Actinobacteria	uc_o_Micrococcales	uc_f_Dermabacteraceae	g_Brachybacterium	0	0	0	0	0	0	0	0	0	0	0	0	0	12	0	0	0	0	0	0	0	0	0	0	0	0	0	0	0	0	0	0	0	0	0	0	0	0	0	0	0	0	0
SVs355	Bacteria	uc_p_Proteobacteria	uc_c_Gammaproteobacteria	uc_o_Betaproteobacteriales	uc_f_Burkholderiaceae	g_Massilia	0	0	0	0	0	0	0	0	0	0	0	0	0	0	0	0	0	0	0	0	0	0	0	0	0	0	0	0	0	0	0	0	0	0	0	0	0	0	0	0	0	0	0
SVs356	Bacteria	uc_p_Bacteroidetes	uc_c_Bacteroidia	uc_o_Bacteroidales	uc_f_unclassified	uc_o_Bacteroidales	0	0	0	0	0	0	0	0	0	0	0	0	0	0	0	0	0	0	0	0	0	0	0	0	0	0	0	0	0	0	0	0	0	0	0	0	0	0	0	0	0	0	0
SVs357	Bacteria	uc_p_Bacteroidetes	uc_c_Bacteroidia	uc_o_Bacteroidales	uc_f_Marinifilaceae	g_Butyricimonas	0	0	0	0	0	0	0	0	0	0	0	0	0	0	0	0	0	0	0	0	0	0	0	0	0	0	0	0	0	0	0	0	0	0	0	0	0	0	0	0	0	0	0
SVs358	Archaea	uc_p_Euryarchaeota	uc_c_Methanobacteria	uc_o_Methanobacteriales	uc_f_Methanobacteriaceae	g_Methanobrevibacter	0	0	0	0	0	0	0	0	0	0	0	0	0	0	0	0	0	0	0	0	0	0	0	0	0	0	0	0	0	0	0	0	0	0	0	0	0	0	0	0	0	0	0
SVs359	Bacteria	uc_p_Bacteroidetes	uc_c_Bacteroidia	uc_o_Bacteroidales	uc_f_Bacteroidaceae	g_Bacteroides	0	0	0	0	0	0	0	0	0	0	0	0	0	0	0	0	0	0	0	0	0	0	0	0	0	0	0	0	0	0	0	0	0	0	0	0	0	0	0	0	0	0	0
SVs360	Bacteria	uc_p_Firmicutes	uc_c_Erysipelotrichia	uc_o_Erysipelotrichales	uc_f_Erysipelotrichaceae	g_Erysipelatoclostridium	0	0	0	0	0	0	0	0	0	0	0	0	0	0	0	0	0	0	0	0	0	0	0	0	0	0	0	0	0	0	0	0	0	0	0	0	0	0	0	0	0	0	0
SVs361	Bacteria	uc_p_Firmicutes	uc_c_Clostridia	uc_o_Clostridiales	uc_f_Lachnospiraceae	g_Lachnoclostridium	0	0	0	0	0	0	0	0	0	0	0	0	0	0	0	0	0	0	0	0	0	0	0	0	0	0	0	0	0	0	0	0	0	0	0	0	0	0	0	0	0	0	0
SVs362	Bacteria	uc_p_Firmicutes	uc_c_Clostridia	uc_o_Clostridiales	uc_f_Christensenellaceae	g_Christensenellaceae_R-7_group	0	0	0	0	0	0	0	0	0	0	0	0	0	0	0	0	0	0	0	0	0	0	0	0	0	0	0	0	0	0	0	0	0	0	0	0	0	0	0	0	0	0	0
SVs363	Bacteria	uc_p_Proteobacteria	uc_c_Alphaproteobacteria	uc_o_Sphingomonadales	uc_f_Sphingomonadaceae	g_Sphingomonas	0	0	20	0	0	0	0	0	0	0	0	0	0	0	0	0	0	0	0	0	0	0	0	0	0	0	0	0	0	0	0	0	0	0	0	0	0	0	0	0	0	0	0
SVs364	Bacteria	uc_p_Proteobacteria	uc_c_Gammaproteobacteria	uc_o_Pseudomonadales	uc_f_Pseudomonadaceae	g_Pseudomonas	0	0	0	0	0	0	0	0	0	0	0	0	0	0	0	0	0	0	0	0	0	0	0	0	0	0	0	0	0	0	0	0	0	0	0	0	25	0	0	0	0	0	0
SVs365	Bacteria	uc_p_Proteobacteria	uc_c_Gammaproteobacteria	uc_o_Betaproteobacteriales	uc_f_Burkholderiaceae	g_Limnobacter	0	0	0	0	0	0	0	0	0	0	0	0	0	0	0	0	0	0	0	0	0	0	0	0	0	0	0	0	0	0	0	0	0	0	0	0	0	0	0	0	0	0	0
SVs366	Bacteria	uc_p_Cyanobacteria	uc_c_Oxyphotobacteria	uc_o_Chloroplast	uc_f_unclassified	uc_o_Chloroplast	0	0	0	0	0	0	0	0	0	0	0	0	0	0	0	0	0	0	0	0	0	0	0	0	0	0	0	0	0	0	0	0	0	0	0	0	0	0	0	0	0	0	0
SVs367	Bacteria	uc_p_Proteobacteria	uc_c_Gammaproteobacteria	uc_o_Betaproteobacteriales	uc_f_Burkholderiaceae	g_Ralstonia	0	0	24	0	0	0	0	0	0	0	0	0	0	0	0	0	0	0	0	0	0	0	0	0	0	0	0	0	0	0	0	0	0	0	0	0	0	0	0	0	0	0	0
SVs368	Bacteria	uc_p_Proteobacteria	uc_c_Gammaproteobacteria	uc_o_Betaproteobacteriales	uc_f_Burkholderiaceae	g_Aquabacterium	0	0	0	0	0	0	0	0	0	0	0	0	0	0	16	0	0	0	0	0	0	0	0	0	0	0	0	0	0	0	0	0	0	0	0	0	0	0	0	0	0	0	0
SVs369	Bacteria	uc_p_Firmicutes	uc_c_Clostridia	uc_o_Clostridiales	uc_f_Lachnospiraceae	uc_f_Lachnospiraceae	0	0	0	0	0	0	0	0	0	0	0	0	0	0	0	0	0	0	0	0	0	0	0	0	0	0	0	0	0	0	0	0	0	0	0	0	0	0	0	0	0	0	0
SVs370	Bacteria	uc_p_Firmicutes	uc_c_Clostridia	uc_o_Clostridiales	uc_f_Lachnospiraceae	g_Sellimonas	0	0	0	0	0	0	0	0	0	0	0	0	0	0	0	0	0	0	0	0	0	0	0	0	0	0	0	0	0	0	0	0	0	0	0	0	0	0	0	0	0	0	0
SVs371	Bacteria	uc_p_Firmicutes	uc_c_Negativicutes	uc_o_Selenomonadales	uc_f_Veillonellaceae	g_Veillonella	0	0	0	0	0	0	0	0	0	0	0	0	0	0	0	0	0	0	0	0	0	0	0	0	0	0	0	0	0	0	0	0	0	0	0	0	0	0	0	0	0	0	0
SVs372	Bacteria	uc_p_Actinobacteria	uc_c_Actinobacteria	uc_o_Micrococcales	uc_f_Micrococcaceae	g_Kocuria	0	0	0	0	0	0	0	0	0	0	23	0	0	0	0	0	0	0	0	0	0	0	0	0	0	0	0	0	0	0	0	0	0	0	0	0	0	0	0	0	0	0	0
SVs373	Bacteria	uc_p_Proteobacteria	uc_c_Gammaproteobacteria	uc_o_Gammaproteobacteria_Incertae_Sedis	uc_f_Unknown_Family	g_Acidibacter	0	0	0	0	0	0	0	0	0	0	0	0	0	0	0	0	0	0	0	0	0	3	0	7	0	0	0	0	0	0	0	0	0	0	0	0	0	0	0	0	0	0	0
SVs374	Bacteria	uc_p_Proteobacteria	uc_c_Alphaproteobacteria	uc_o_Rhizobiales	uc_f_Beijerinckiaceae	g_Bosea	0	0	0	0	0	0	0	0	0	0	0	0	0	0	0	0	0	0	0	0	0	0	0	0	0	0	0	0	0	0	0	0	0	0	0	0	0	0	0	0	0	0	0
SVs375	Bacteria	uc_p_Firmicutes	uc_c_Clostridia	uc_o_Clostridiales	uc_f_Ruminococcaceae	g_Ruminococcaceae_UCG-013	0	0	0	0	0	0	0	0	0	0	0	0	0	0	0	0	0	0	0	0	0	0	0	0	0	0	0	0	0	0	0	0	0	0	0	0	0	0	0	0	0	0	0
SVs376	Bacteria	uc_p_Firmicutes	uc_c_Clostridia	uc_o_Clostridiales	uc_f_Ruminococcaceae	uc_f_Ruminococcaceae	0	0	0	0	0	0	0	0	0	0	0	0	0	0	0	0	0	0	0	0	0	0	0	0	0	0	0	0	0	0	0	0	0	0	0	0	0	0	0	0	0	0	0
SVs377	Bacteria	uc_p_Actinobacteria	uc_c_Actinobacteria	uc_o_Micrococcales	uc_f_Micrococcaceae	g_Paeniglutamicibacter	0	0	0	0	0	0	0	0	0	0	0	0	0	0	0	0	0	0	0	0	0	0	0	0	0	0	0	0	0	0	0	0	0	0	0	0	0	0	0	0	0	0	0
SVs378	Bacteria	uc_p_Proteobacteria	uc_c_Gammaproteobacteria	uc_o_Betaproteobacteriales	uc_f_Burkholderiaceae	uc_f_Burkholderiaceae	0	0	0	0	0	0	0	0	0	0	0	0	0	0	22	0	0	0	0	0	0	0	0	0	0	0	0	0	0	0	0	0	0	0	0	0	0	0	0	0	0	0	0
SVs379	Bacteria	uc_p_Proteobacteria	uc_c_Gammaproteobacteria	uc_o_Pseudomonadales	uc_f_Pseudomonadaceae	g_Pseudomonas	0	0	0	0	0	0	0	0	0	0	0	0	0	0	0	0	0	0	0	0	0	10	0	0	0	0	0	0	0	0	0	0	0	0	0	0	0	0	0	0	0	0	0
SVs380	Bacteria	uc_p_Fusobacteria	uc_c_Fusobacteriia	uc_o_Fusobacteriales	uc_f_Leptotrichiaceae	g_Leptotrichia	0	0	0	0	0	0	0	0	0	0	0	0	0	0	0	0	0	0	0	0	0	0	0	0	0	0	0	0	0	0	0	0	0	0	0	0	0	0	0	0	0	0	0
SVs381	Bacteria	uc_p_Bacteroidetes	uc_c_Bacteroidia	uc_o_Sphingobacteriales	uc_f_Sphingobacteriaceae	uc_f_Sphingobacteriaceae	0	0	0	0	0	0	0	0	0	0	0	0	0	0	0	0	0	0	0	0	0	0	0	0	0	0	0	0	0	0	0	0	0	0	0	0	0	0	0	0	0	0	0
SVs382	Bacteria	uc_p_Proteobacteria	uc_c_Gammaproteobacteria	uc_o_Betaproteobacteriales	uc_f_Burkholderiaceae	g_Sphaerotilus	0	0	0	0	0	0	0	0	0	0	0	0	0	0	0	0	0	0	0	0	0	0	0	0	0	0	0	0	0	0	0	0	0	0	0	0	0	0	0	0	0	0	0
SVs383	Bacteria	uc_p_Firmicutes	uc_c_Clostridia	uc_o_Clostridiales	uc_f_unclassified	uc_o_Clostridiales	0	0	0	0	0	0	0	0	0	0	0	0	0	0	0	0	0	0	0	0	0	0	0	0	0	0	0	0	0	0	0	0	0	0	0	0	0	0	0	0	0	0	0
SVs384	Bacteria	uc_p_Bacteroidetes	uc_c_Bacteroidia	uc_o_Bacteroidales	uc_f_Rikenellaceae	g_Alistipes	0	0	0	0	0	0	0	0	0	0	0	0	0	0	0	0	0	0	0	0	0	0	0	0	0	0	0	0	0	0	0	0	0	0	0	0	0	0	0	0	0	0	0
SVs385	Bacteria	uc_p_Firmicutes	uc_c_Clostridia	uc_o_Clostridiales	uc_f_Ruminococcaceae	g_Ruminococcaceae_UCG-002	0	0	0	0	0	0	0	0	0	0	0	0	0	0	0	0	0	0	0	0	0	0	0	0	0	0	0	0	0	0	0	0	0	0	0	0	0	0	0	0	0	0	0
SVs386	Bacteria	uc_p_Actinobacteria	uc_c_Actinobacteria	uc_o_Streptomycetales	uc_f_Streptomycetaceae	g_Streptomyces	0	0	0	0	0	0	0	0	0	0	0	0	0	21	0	0	0	0	0	0	0	0	0	0	0	0	0	0	0	0	0	0	0	0	0	0	0	0	0	0	0	0	0
SVs387	Bacteria	uc_p_Proteobacteria	uc_c_Gammaproteobacteria	uc_o_Betaproteobacteriales	uc_f_Burkholderiaceae	g_Tepidimonas	0	0	0	0	0	0	0	0	0	0	0	0	0	0	0	0	0	0	0	0	0	0	0	0	0	0	0	0	0	0	0	0	0	0	0	0	0	0	0	0	0	0	0
SVs388	Bacteria	uc_p_Firmicutes	uc_c_Clostridia	uc_o_Clostridiales	uc_f_Lachnospiraceae	g_Lachnospiraceae_NK4A136_group	0	0	0	0	0	0	0	0	0	0	0	0	0	0	0	0	0	0	0	0	0	0	0	0	0	0	0	0	0	0	0	0	0	0	0	0	0	0	0	0	0	0	0
SVs389	Bacteria	uc_p_Firmicutes	uc_c_Clostridia	uc_o_Clostridiales	uc_f_Ruminococcaceae	g_Intestinimonas	0	0	0	0	0	0	0	0	0	0	0	0	0	0	0	0	0	0	0	0	0	0	0	0	0	0	0	0	0	0	0	0	0	0	0	0	0	0	0	0	0	0	0
SVs390	Bacteria	uc_p_Proteobacteria	uc_c_Gammaproteobacteria	uc_o_Pseudomonadales	uc_f_Moraxellaceae	g_Psychrobacter	0	0	0	0	0	0	0	0	0	0	20	0	0	0	0	0	0	0	0	0	0	0	0	0	0	0	0	0	0	0	0	0	0	0	0	0	0	0	0	0	0	0	0
SVs391	Eukaryota	uc_p_unclassified	uc_c_unclassified	uc_o_unclassified	uc_f_unclassified	uc_p_unclassified	0	0	0	0	0	0	0	0	0	0	0	0	0	0	0	0	3	0	0	0	0	0	0	0	2	0	0	0	0	0	0	0	0	0	0	0	0	0	0	0	0	0	0
SVs392	Bacteria	uc_p_Actinobacteria	uc_c_Actinobacteria	uc_o_Glycomycetales	uc_f_Glycomycetaceae	uc_f_Glycomycetaceae	0	0	0	0	0	0	0	0	0	0	0	0	0	0	0	0	0	0	0	0	0	0	0	0	0	0	0	0	0	0	0	0	0	0	0	0	20	0	0	0	0	0	0
SVs393	Bacteria	uc_p_Firmicutes	uc_c_Clostridia	uc_o_Clostridiales	uc_f_Ruminococcaceae	g_Oscillibacter	0	0	0	0	0	0	0	0	0	0	0	0	0	0	0	0	0	0	0	0	0	0	0	0	0	0	0	0	0	0	0	0	0	0	0	0	0	0	0	0	0	0	0
SVs394	Bacteria	uc_p_Proteobacteria	uc_c_Deltaproteobacteria	uc_o_Desulfovibrionales	uc_f_Desulfovibrionaceae	g_Mailhella	0	0	0	0	0	0	0	0	0	0	0	0	0	0	0	0	0	0	0	0	0	0	0	0	0	0	0	0	0	0	0	0	0	0	0	0	0	0	0	0	0	0	0
SVs395	Bacteria	uc_p_Bacteroidetes	uc_c_Bacteroidia	uc_o_Bacteroidales	uc_f_Barnesiellaceae	g_Coprobacter	0	0	0	0	0	0	0	0	0	0	0	0	0	0	0	0	0	0	0	0	0	0	0	0	0	0	0	0	0	0	0	0	0	0	0	0	0	0	0	0	0	0	0
SVs396	Bacteria	uc_p_Firmicutes	uc_c_Clostridia	uc_o_Clostridiales	uc_f_Ruminococcaceae	g_Ruminococcaceae_UCG-005	0	0	0	0	0	0	0	0	0	0	0	0	0	0	0	0	0	0	0	0	0	0	0	0	0	0	0	0	0	0	0	0	0	0	0	0	0	0	0	0	0	0	0
SVs397	Bacteria	uc_p_Proteobacteria	uc_c_Gammaproteobacteria	uc_o_Legionellales	uc_f_Legionellaceae	g_Legionella	0	0	0	0	0	0	0	0	0	0	0	0	0	0	19	0	0	0	0	0	0	0	0	0	0	0	0	0	0	0	0	0	0	0	0	0	0	0	0	0	0	0	0
SVs398	Bacteria	uc_p_Firmicutes	uc_c_Bacilli	uc_o_Bacillales	uc_f_Bacillaceae	g_Bacillus	0	0	0	0	0	0	0	0	0	0	0	0	0	0	18	0	0	0	0	0	0	0	0	0	0	0	0	0	0	0	0	0	0	0	0	0	0	0	0	0	0	0	0
SVs399	Bacteria	uc_p_Proteobacteria	uc_c_Gammaproteobacteria	uc_o_Betaproteobacteriales	uc_f_Burkholderiaceae	g_Burkholderia-Caballeronia-Paraburkholderia	0	0	0	0	0	0	0	0	0	0	0	0	0	0	0	0	0	0	0	0	0	0	0	0	0	0	0	0	0	0	0	0	0	0	0	0	0	0	0	0	0	0	0
SVs400	Bacteria	uc_p_Firmicutes	uc_c_Clostridia	uc_o_Clostridiales	uc_f_Family_XIII	uc_f_Family_XIII	0	0	0	0	0	0	0	0	0	0	0	0	0	0	0	0	0	0	0	0	0	0	0	0	0	0	0	0	0	0	0	0	0	0	0	0	0	0	0	0	0	0	0
SVs401	Bacteria	uc_p_Bacteroidetes	uc_c_Bacteroidia	uc_o_Bacteroidales	uc_f_Prevotellaceae	g_Prevotella_7	0	0	0	0	0	0	0	0	0	0	0	0	0	0	0	0	0	0	0	0	0	0	0	0	0	0	0	0	0	0	0	0	0	0	0	0	0	0	0	0	0	0	0
SVs402	Bacteria	uc_p_Proteobacteria	uc_c_Alphaproteobacteria	uc_o_Rhodobacterales	uc_f_Rhodobacteraceae	g_Paracoccus	0	0	0	0	0	0	0	0	0	0	0	0	0	0	0	0	0	0	0	0	0	0	0	0	0	0	0	0	0	0	0	0	0	0	0	0	0	0	0	0	0	0	0
SVs403	Bacteria	uc_p_Actinobacteria	uc_c_Actinobacteria	uc_o_Pseudonocardiales	uc_f_Pseudonocardiaceae	g_Saccharopolyspora	0	0	0	0	0	0	0	0	0	0	0	0	0	0	0	0	0	0	0	0	0	0	0	0	0	0	0	0	0	0	0	0	0	0	0	0	0	0	0	0	0	0	0
SVs404	Bacteria	uc_p_Firmicutes	uc_c_Bacilli	uc_o_Bacillales	uc_f_Bacillaceae	g_Bacillus	0	0	0	0	0	0	0	0	0	0	0	0	0	0	0	0	0	0	0	0	0	0	0	0	0	0	0	0	0	0	0	0	0	0	0	0	0	0	0	0	0	0	0
SVs405	Bacteria	uc_p_Proteobacteria	uc_c_Alphaproteobacteria	uc_o_Sphingomonadales	uc_f_Sphingomonadaceae	g_Erythrobacter	0	0	0	0	0	0	0	0	0	0	0	0	0	0	0	0	0	0	0	0	0	0	0	0	0	0	0	0	0	0	0	0	0	0	0	0	0	0	0	0	0	0	0
SVs406	Bacteria	uc_p_Bacteroidetes	uc_c_Bacteroidia	uc_o_Bacteroidales	uc_f_Prevotellaceae	g_Prevotella_7	0	0	0	0	0	0	0	0	0	0	0	0	0	0	12	0	0	0	0	0	0	0	0	0	0	0	0	0	0	0	0	0	0	0	0	0	0	0	0	0	0	0	0
SVs407	Bacteria	uc_p_Firmicutes	uc_c_Bacilli	uc_o_Bacillales	uc_f_Family_XII	g_Exiguobacterium	0	0	0	0	0	0	0	0	0	0	0	0	0	0	0	0	0	0	0	0	0	0	0	0	0	0	0	0	0	0	0	0	0	0	0	17	0	0	0	0	0	0	0
SVs408	Bacteria	uc_p_Bacteroidetes	uc_c_Bacteroidia	uc_o_Cytophagales	uc_f_Hymenobacteraceae	g_Hymenobacter	0	0	0	0	0	0	0	0	0	0	0	0	0	0	0	0	0	0	0	0	0	0	0	0	0	0	0	0	0	0	0	0	0	0	0	0	0	0	0	0	0	0	0
SVs409	Bacteria	uc_p_Firmicutes	uc_c_Bacilli	uc_o_Bacillales	uc_f_Bacillaceae	uc_f_Bacillaceae	0	0	0	0	0	0	0	0	0	0	0	0	0	0	0	0	0	0	0	0	0	0	0	0	0	0	0	0	0	0	0	0	0	0	0	0	0	0	0	0	0	0	0
SVs410	Bacteria	uc_p_Firmicutes	uc_c_Clostridia	uc_o_Clostridiales	uc_f_Ruminococcaceae	uc_f_Ruminococcaceae	0	0	0	0	0	0	0	0	0	0	0	0	0	0	0	0	0	0	0	0	0	0	0	0	0	0	0	0	0	0	0	0	0	0	0	0	0	0	0	0	0	0	0
SVs411	Bacteria	uc_p_Bacteroidetes	uc_c_Bacteroidia	uc_o_Bacteroidales	uc_f_Rikenellaceae	g_Alistipes	0	0	0	0	0	0	0	0	0	0	0	0	0	0	0	0	0	0	0	0	0	0	0	0	0	0	0	0	0	0	0	0	0	0	0	0	0	0	0	0	0	0	0
SVs412	Bacteria	uc_p_Firmicutes	uc_c_Clostridia	uc_o_Thermoanaerobacterales	uc_f_Family_III	g_Thermoanaerobacterium	0	0	0	0	0	0	0	0	0	0	0	0	0	0	0	0	0	0	0	0	0	0	0	0	0	0	0	0	0	0	0	0	0	0	0	0	0	0	0	0	0	0	0
SVs413	Bacteria	uc_p_Proteobacteria	uc_c_Alphaproteobacteria	uc_o_Rhizobiales	uc_f_Rhizobiaceae	g_Phyllobacterium	0	0	0	0	0	0	0	0	0	0	0	0	0	0	0	0	0	0	0	0	0	0	0	0	0	0	0	0	0	0	0	0	0	0	0	0	0	0	0	0	0	0	0
SVs414	Bacteria	uc_p_Proteobacteria	uc_c_Alphaproteobacteria	uc_o_Azospirillales	uc_f_Inquilinaceae	g_Inquilinus	0	0	9	0	0	0	0	0	0	0	0	0	0	0	0	0	0	0	0	0	0	0	0	0	0	0	0	0	0	0	0	0	0	0	0	0	0	0	0	0	0	0	0
SVs415	Bacteria	uc_p_Fusobacteria	uc_c_Fusobacteriia	uc_o_Fusobacteriales	uc_f_Fusobacteriaceae	g_Fusobacterium	0	0	0	0	0	0	0	0	0	0	0	0	0	0	0	4	0	0	0	0	0	0	0	0	0	0	0	0	0	0	0	0	0	0	0	0	0	0	0	0	0	0	0
SVs416	Bacteria	uc_p_Bacteroidetes	uc_c_Bacteroidia	uc_o_Bacteroidales	uc_f_Prevotellaceae	g_Prevotella_7	0	0	0	0	0	0	0	0	0	0	0	0	0	0	0	0	0	0	0	0	0	0	0	0	0	0	7	0	0	0	0	0	0	0	0	0	0	0	0	0	0	0	0
SVs417	Bacteria	uc_p_Bacteroidetes	uc_c_Bacteroidia	uc_o_Bacteroidales	uc_f_Prevotellaceae	g_Prevotella	0	0	0	0	0	0	0	0	0	0	0	0	0	0	0	0	0	0	0	0	0	0	0	0	0	0	5	0	0	0	0	0	0	0	0	0	0	0	0	0	0	0	0
SVs418	Bacteria	uc_p_Proteobacteria	uc_c_Alphaproteobacteria	uc_o_Rhodobacterales	uc_f_Rhodobacteraceae	g_Paracoccus	0	0	0	0	0	0	0	0	0	0	0	0	0	0	0	0	0	0	0	0	0	0	0	0	0	0	0	0	0	0	0	0	0	0	0	0	0	0	0	0	0	0	0
SVs419	Bacteria	uc_p_Firmicutes	uc_c_Clostridia	uc_o_Clostridiales	uc_f_Ruminococcaceae	g_Oscillospira	0	0	0	0	0	0	0	0	0	0	0	0	0	0	0	0	0	0	0	0	0	0	0	0	0	0	0	0	0	0	0	0	0	0	0	0	0	0	0	0	0	0	0
SVs420	Bacteria	uc_p_Firmicutes	uc_c_Clostridia	uc_o_Clostridiales	uc_f_Christensenellaceae	g_Christensenellaceae_R-7_group	0	0	0	0	0	0	0	0	0	0	0	0	0	0	0	0	0	0	0	0	0	0	0	0	0	0	0	0	0	0	0	0	0	0	0	0	0	0	0	0	0	0	0
SVs421	Bacteria	uc_p_Firmicutes	uc_c_Bacilli	uc_o_Bacillales	uc_f_Family_X	g_Thermicanus	0	0	0	0	0	0	0	0	0	0	0	0	0	0	0	0	0	0	0	0	0	0	0	0	0	0	0	0	0	0	0	0	0	0	0	0	0	0	0	0	0	0	0
SVs422	Bacteria	uc_p_Proteobacteria	uc_c_Alphaproteobacteria	uc_o_Reyranellales	uc_f_Reyranellaceae	g_Reyranella	0	0	0	0	0	0	0	0	0	0	0	0	0	0	0	0	0	0	0	0	0	0	0	0	0	0	0	0	0	0	0	0	0	0	0	0	0	0	0	0	0	0	0
SVs423	Bacteria	uc_p_Firmicutes	uc_c_Clostridia	uc_o_Clostridiales	uc_f_Ruminococcaceae	uc_f_Ruminococcaceae	0	0	0	0	0	0	0	0	0	0	0	0	0	0	0	0	0	0	0	0	0	0	0	0	0	0	0	0	0	0	0	0	0	0	0	0	0	0	0	0	0	0	0
SVs424	Bacteria	uc_p_Firmicutes	uc_c_Clostridia	uc_o_Clostridiales	uc_f_Ruminococcaceae	g_Ruminiclostridium_9	0	0	0	0	0	0	0	0	0	0	0	0	0	0	0	0	0	0	0	0	0	0	0	0	0	0	0	0	0	0	0	0	0	0	0	0	0	0	0	0	0	0	0
SVs425	Bacteria	uc_p_Firmicutes	uc_c_Clostridia	uc_o_Clostridiales	uc_f_Ruminococcaceae	g_Anaerotruncus	0	0	0	0	0	0	0	0	0	0	0	0	0	0	0	0	0	0	0	0	0	0	0	0	0	0	0	0	0	0	0	0	0	0	0	0	0	0	0	0	0	0	0
SVs426	Bacteria	uc_p_Firmicutes	uc_c_Clostridia	uc_o_Clostridiales	uc_f_Lachnospiraceae	g_Blautia	0	0	0	0	0	0	0	0	0	0	0	0	0	0	0	0	0	0	0	0	0	0	0	0	0	0	0	0	0	0	0	0	0	0	0	0	0	0	0	0	0	0	0
SVs427	Bacteria	uc_p_Proteobacteria	uc_c_Alphaproteobacteria	uc_o_Caulobacterales	uc_f_Caulobacteraceae	g_Asticcacaulis	0	0	0	0	0	0	0	0	0	0	0	0	0	0	6	0	0	0	0	0	0	0	0	0	0	0	0	0	0	0	0	0	0	0	0	0	0	0	0	0	0	0	0
SVs428	Bacteria	uc_p_Actinobacteria	uc_c_Actinobacteria	uc_o_Micrococcales	uc_f_Microbacteriaceae	uc_f_Microbacteriaceae	0	0	0	0	0	0	0	0	0	0	0	0	0	0	0	0	0	0	0	0	0	0	0	0	0	0	0	0	0	0	0	0	0	0	0	15	0	0	0	0	0	0	0
SVs429	Bacteria	uc_p_Proteobacteria	uc_c_Alphaproteobacteria	uc_o_Sphingomonadales	uc_f_Sphingomonadaceae	g_Sphingomonas	0	0	0	0	0	0	0	0	0	0	0	0	0	0	0	0	0	0	0	0	0	0	0	0	0	0	0	0	0	0	0	0	0	0	0	0	0	0	0	0	0	0	0
SVs430	Bacteria	uc_p_Proteobacteria	uc_c_Alphaproteobacteria	uc_o_Rickettsiales	uc_f_Mitochondria	uc_f_Mitochondria	0	0	0	0	0	0	0	0	0	0	0	0	0	0	0	0	0	0	0	0	0	0	0	0	0	0	0	0	0	0	0	0	0	0	0	0	0	0	0	0	0	0	0
SVs431	Bacteria	uc_p_Proteobacteria	uc_c_Gammaproteobacteria	uc_o_Oceanospirillales	uc_f_Marinomonadaceae	g_Marinomonas	0	0	0	0	0	0	0	0	0	0	0	0	0	0	0	0	0	0	0	0	0	0	0	0	0	0	0	0	0	0	0	0	0	0	0	0	0	0	0	0	0	0	0
SVs432	Bacteria	uc_p_Proteobacteria	uc_c_Gammaproteobacteria	uc_o_Betaproteobacteriales	uc_f_Burkholderiaceae	g_Burkholderia-Caballeronia-Paraburkholderia	0	0	0	0	0	0	0	0	0	0	0	0	0	0	0	0	0	0	0	0	0	0	0	0	0	0	0	0	0	0	0	0	0	0	0	0	0	0	0	0	0	0	0
SVs433	Bacteria	uc_p_Bacteroidetes	uc_c_Bacteroidia	uc_o_Bacteroidales	uc_f_Barnesiellaceae	g_Coprobacter	0	0	0	0	0	0	0	0	0	0	0	0	0	0	0	0	0	0	0	0	0	0	0	0	0	0	0	0	0	0	0	0	0	0	0	0	0	0	0	0	0	0	0
SVs434	Bacteria	uc_p_Deinococcus-Thermus	uc_c_Deinococci	uc_o_Deinococcales	uc_f_Deinococcaceae	g_Deinococcus	0	0	0	0	0	0	0	0	0	0	0	0	0	0	0	0	0	0	0	0	0	0	0	0	0	0	0	0	0	0	0	0	0	0	0	0	0	0	0	0	0	0	0
SVs435	Bacteria	uc_p_Firmicutes	uc_c_Clostridia	uc_o_Clostridiales	uc_f_Ruminococcaceae	g_Ruminiclostridium_9	0	0	0	0	0	0	0	0	0	0	0	0	0	0	0	0	0	0	0	0	0	0	0	0	0	0	0	0	0	0	0	0	0	0	0	0	0	0	0	0	0	0	0
SVs436	Bacteria	uc_p_Firmicutes	uc_c_Clostridia	uc_o_Clostridiales	uc_f_Ruminococcaceae	g_Oscillospira	0	0	0	0	0	0	0	0	0	0	0	0	0	0	0	0	0	0	0	0	0	0	0	0	0	0	0	0	0	0	0	0	0	0	0	0	0	0	0	0	0	0	0
SVs437	Bacteria	uc_p_Firmicutes	uc_c_Clostridia	uc_o_Clostridiales	uc_f_Lachnospiraceae	g_Lachnospiraceae_UCG-001	0	0	0	0	0	0	0	0	0	0	0	0	0	0	0	0	0	0	0	0	0	0	0	0	0	0	0	0	0	0	0	0	0	0	0	0	0	0	0	0	0	0	0
SVs438	Bacteria	uc_p_Firmicutes	uc_c_Clostridia	uc_o_Clostridiales	uc_f_Family_XIII	g_Family_XIII_AD3011_group	0	0	0	0	0	0	0	0	0	0	0	0	0	0	0	0	0	0	0	0	0	0	0	0	0	0	0	0	0	0	0	0	0	0	0	0	0	0	0	0	0	0	0
SVs439	Bacteria	uc_p_Proteobacteria	uc_c_Gammaproteobacteria	uc_o_Betaproteobacteriales	uc_f_Burkholderiaceae	g_Ideonella	0	0	14	0	0	0	0	0	0	0	0	0	0	0	0	0	0	0	0	0	0	0	0	0	0	0	0	0	0	0	0	0	0	0	0	0	0	0	0	0	0	0	0
SVs440	Bacteria	uc_p_Bacteroidetes	uc_c_Bacteroidia	uc_o_Bacteroidales	uc_f_Dysgonomonadaceae	g_Dysgonomonas	0	0	0	0	14	0	0	0	0	0	0	0	0	0	0	0	0	0	0	0	0	0	0	0	0	0	0	0	0	0	0	0	0	0	0	0	0	0	0	0	0	0	0
SVs441	Bacteria	uc_p_Actinobacteria	uc_c_Actinobacteria	uc_o_Pseudonocardiales	uc_f_Pseudonocardiaceae	g_Actinomycetospora	0	0	0	0	0	0	0	0	0	0	0	0	0	14	0	0	0	0	0	0	0	0	0	0	0	0	0	0	0	0	0	0	0	0	0	0	0	0	0	0	0	0	0
SVs442	Bacteria	uc_p_Proteobacteria	uc_c_Gammaproteobacteria	uc_o_Pseudomonadales	uc_f_Pseudomonadaceae	g_Pseudomonas	0	0	0	0	0	0	0	0	0	0	0	0	0	0	14	0	0	0	0	0	0	0	0	0	0	0	0	0	0	0	0	0	0	0	0	0	0	0	0	0	0	0	0
SVs443	Bacteria	uc_p_Actinobacteria	uc_c_Actinobacteria	uc_o_Corynebacteriales	uc_f_Corynebacteriaceae	g_Corynebacterium_1	0	0	0	0	0	0	0	0	0	0	0	0	0	0	0	0	0	0	0	0	0	0	0	0	0	0	0	0	0	0	0	0	0	0	0	0	0	0	0	0	0	0	0
SVs444	Bacteria	uc_p_Firmicutes	uc_c_Clostridia	uc_o_Clostridiales	uc_f_Ruminococcaceae	uc_f_Ruminococcaceae	0	0	0	0	0	0	0	0	0	0	0	0	0	0	0	0	0	0	0	0	0	0	0	0	0	0	0	0	0	0	0	0	0	0	0	0	0	0	0	0	0	0	0
SVs445	Bacteria	uc_p_Proteobacteria	uc_c_Gammaproteobacteria	uc_o_Betaproteobacteriales	uc_f_Burkholderiaceae	g_Curvibacter	0	0	0	0	0	0	0	0	0	0	0	0	0	0	0	0	0	0	0	0	0	0	0	0	0	0	0	0	0	0	0	0	0	0	0	0	0	0	0	0	0	0	0
SVs446	Bacteria	uc_p_Proteobacteria	uc_c_Alphaproteobacteria	uc_o_Sphingomonadales	uc_f_Sphingomonadaceae	g_Sphingobium	0	0	0	0	0	0	0	0	0	0	0	0	0	0	0	0	0	0	0	0	0	0	0	0	0	0	0	0	0	0	0	0	0	0	0	0	0	0	0	0	0	0	0
SVs447	Bacteria	uc_p_Bacteroidetes	uc_c_Bacteroidia	uc_o_Bacteroidales	uc_f_Prevotellaceae	g_Prevotellaceae_NK3B31_group	0	0	0	0	0	0	0	0	0	0	0	0	0	0	0	0	0	0	0	0	0	0	0	0	0	0	0	0	0	0	0	0	0	0	0	0	0	0	0	0	0	0	0
SVs448	Bacteria	uc_p_Actinobacteria	uc_c_Actinobacteria	uc_o_Corynebacteriales	uc_f_Nocardiaceae	g_Williamsia	0	0	0	0	0	0	0	0	0	0	0	0	0	0	0	0	0	0	0	0	0	0	0	0	0	0	0	0	0	0	0	0	0	0	0	0	0	0	0	0	0	0	0
SVs449	Bacteria	uc_p_Firmicutes	uc_c_Clostridia	uc_o_Clostridiales	uc_f_Lachnospiraceae	g_UC5-1-2E3	0	0	0	0	0	0	0	0	0	0	0	0	0	0	0	0	0	0	0	0	0	0	0	0	0	0	0	0	0	0	0	0	0	0	0	0	0	0	0	0	0	0	0
SVs450	Eukaryota	uc_p_unclassified	uc_c_unclassified	uc_o_unclassified	uc_f_unclassified	uc_p_unclassified	0	0	0	0	0	0	0	0	0	0	0	0	0	0	0	0	0	0	0	0	0	0	0	0	0	0	0	0	0	0	0	0	0	0	0	0	0	0	0	0	0	0	0
SVs451	Bacteria	uc_p_Firmicutes	uc_c_Clostridia	uc_o_Clostridiales	uc_f_Ruminococcaceae	g_Ruminococcaceae_UCG-014	0	0	0	0	0	0	0	0	0	0	0	0	0	0	0	0	0	0	0	0	0	0	0	0	0	0	0	0	0	0	0	0	0	0	0	0	0	0	0	0	0	0	0
SVs452	Bacteria	uc_p_Proteobacteria	uc_c_Gammaproteobacteria	uc_o_Pseudomonadales	uc_f_Moraxellaceae	g_Acinetobacter	0	0	0	0	0	0	0	0	0	0	0	8	0	0	0	0	0	0	0	0	0	0	0	0	0	0	0	0	0	0	0	0	0	0	0	0	0	0	0	0	0	0	0
SVs453	Bacteria	uc_p_Proteobacteria	uc_c_Alphaproteobacteria	uc_o_Rickettsiales	uc_f_Mitochondria	uc_f_Mitochondria	0	0	0	0	0	0	0	0	0	0	0	0	0	13	0	0	0	0	0	0	0	0	0	0	0	0	0	0	0	0	0	0	0	0	0	0	0	0	0	0	0	0	0
SVs454	Bacteria	uc_p_Proteobacteria	uc_c_Gammaproteobacteria	uc_o_Pseudomonadales	uc_f_Pseudomonadaceae	g_Pseudomonas	0	0	0	0	0	0	0	0	0	0	0	0	0	0	0	0	0	0	0	0	0	0	0	0	0	0	0	0	0	0	0	0	0	0	0	0	13	0	0	0	0	0	0
SVs455	Bacteria	uc_p_Proteobacteria	uc_c_Gammaproteobacteria	uc_o_Pseudomonadales	uc_f_Moraxellaceae	g_Acinetobacter	0	0	0	0	0	0	0	0	0	0	0	0	0	0	0	0	0	0	0	0	0	0	0	0	0	0	0	0	0	0	0	0	0	0	0	0	0	0	0	0	0	0	0
SVs456	Bacteria	uc_p_Proteobacteria	uc_c_Deltaproteobacteria	uc_o_Bdellovibrionales	uc_f_Bdellovibrionaceae	g_Bdellovibrio	0	0	0	0	0	0	0	0	0	0	0	0	0	0	0	0	0	0	0	0	0	0	0	0	0	0	0	0	0	0	0	0	0	0	0	0	0	0	0	0	0	0	0
SVs457	Bacteria	uc_p_Firmicutes	uc_c_Bacilli	uc_o_Lactobacillales	uc_f_Aerococcaceae	g_Aerosphaera	0	0	0	0	0	0	0	0	0	0	0	0	0	0	0	0	0	0	0	0	0	0	0	0	0	0	0	0	0	0	0	0	0	0	0	0	0	0	0	0	0	0	0
SVs458	Bacteria	uc_p_Firmicutes	uc_c_Clostridia	uc_o_Clostridiales	uc_f_Lachnospiraceae	uc_f_Lachnospiraceae	0	0	0	0	0	0	0	0	0	0	0	0	0	0	0	0	0	0	0	0	0	0	0	0	0	0	0	0	0	0	0	0	0	0	0	0	0	0	0	0	0	0	0
SVs459	Bacteria	uc_p_Proteobacteria	uc_c_Gammaproteobacteria	uc_o_Pseudomonadales	uc_f_Moraxellaceae	g_Acinetobacter	3	0	0	0	0	0	0	0	0	0	0	0	0	0	0	0	4	0	0	0	0	0	0	0	0	0	0	0	0	0	0	0	0	0	0	1	0	0	4	0	0	0	0
SVs460	Bacteria	uc_p_Actinobacteria	uc_c_Actinobacteria	uc_o_Micrococcales	uc_f_Microbacteriaceae	g_Microbacterium	0	0	0	0	0	0	0	0	0	0	0	7	0	0	0	0	0	0	0	0	0	0	0	0	0	0	0	0	0	0	0	0	0	0	0	0	0	0	0	0	0	5	0
SVs461	Bacteria	uc_p_Proteobacteria	uc_c_Alphaproteobacteria	uc_o_Rhodobacterales	uc_f_Rhodobacteraceae	g_Paracoccus	0	0	0	0	0	0	0	0	0	0	0	0	0	12	0	0	0	0	0	0	0	0	0	0	0	0	0	0	0	0	0	0	0	0	0	0	0	0	0	0	0	0	0
SVs462	Bacteria	uc_p_Firmicutes	uc_c_Bacilli	uc_o_Lactobacillales	uc_f_Lactobacillaceae	g_Lactobacillus	0	0	0	0	0	0	0	0	0	0	0	0	0	0	0	0	12	0	0	0	0	0	0	0	0	0	0	0	0	0	0	0	0	0	0	0	0	0	0	0	0	0	0
SVs463	Bacteria	uc_p_Proteobacteria	uc_c_Gammaproteobacteria	uc_o_Betaproteobacteriales	uc_f_Burkholderiaceae	g_Hydrogenophaga	0	0	0	0	0	0	0	0	0	0	0	0	0	0	0	0	0	0	0	0	0	0	0	12	0	0	0	0	0	0	0	0	0	0	0	0	0	0	0	0	0	0	0
SVs464	Bacteria	uc_p_Dependentiae	uc_c_Babeliae	uc_o_Babeliales	uc_f_Vermiphilaceae	uc_f_Vermiphilaceae	0	0	0	0	0	0	0	0	0	0	0	0	0	0	0	0	0	0	0	0	0	0	0	0	0	0	0	3	0	0	0	0	0	0	0	0	0	0	0	7	0	0	0
SVs465	Bacteria	uc_p_Firmicutes	uc_c_Clostridia	uc_o_Clostridiales	uc_f_Family_XI	g_Finegoldia	0	0	0	0	0	0	0	0	0	0	0	0	0	0	0	0	0	0	0	0	0	0	0	0	0	0	0	0	0	0	0	0	0	0	0	0	0	0	0	0	0	0	0
SVs466	Bacteria	uc_p_Bacteroidetes	uc_c_Bacteroidia	uc_o_Sphingobacteriales	uc_f_Sphingobacteriaceae	g_Olivibacter	0	0	0	0	0	0	0	0	0	0	0	0	0	0	0	0	0	0	0	0	0	0	0	0	0	0	0	0	0	0	0	0	0	0	0	0	0	0	0	0	0	0	0
SVs467	Bacteria	uc_p_Firmicutes	uc_c_Clostridia	uc_o_Clostridiales	uc_f_Clostridiales_vadinBB60_group	uc_f_Clostridiales_vadinBB60_group	0	0	0	0	0	0	0	0	0	0	0	0	0	0	0	0	0	0	0	0	0	0	0	0	0	0	0	0	0	0	0	0	0	0	0	0	0	0	0	0	0	0	0
SVs468	Bacteria	uc_p_Cyanobacteria	uc_c_Melainabacteria	uc_o_Gastranaerophilales	uc_f_unclassified	uc_o_Gastranaerophilales	0	0	0	0	0	0	0	0	0	0	0	0	0	0	0	0	0	0	0	0	0	0	0	0	0	0	0	0	0	0	0	0	0	0	0	0	0	0	0	0	0	0	0
SVs469	Bacteria	uc_p_Firmicutes	uc_c_Clostridia	uc_o_Clostridiales	uc_f_unclassified	uc_o_Clostridiales	0	0	0	0	0	0	0	0	0	0	0	0	0	0	0	0	0	0	0	0	0	0	0	0	0	0	0	0	0	0	0	0	0	0	0	0	0	0	0	0	0	0	0
SVs470	Bacteria	uc_p_Proteobacteria	uc_c_Alphaproteobacteria	uc_o_Azospirillales	uc_f_Azospirillaceae	g_Azospirillum	0	0	0	0	0	0	0	0	0	0	0	0	0	0	0	0	0	0	0	0	0	0	0	0	0	0	0	0	0	0	0	0	0	0	0	0	0	0	0	0	0	0	0
SVs471	Bacteria	uc_p_Fusobacteria	uc_c_Fusobacteriia	uc_o_Fusobacteriales	uc_f_Fusobacteriaceae	g_Fusobacterium	0	0	0	0	0	0	0	0	0	0	0	0	0	0	0	0	0	0	0	0	0	0	0	0	0	0	0	0	0	0	0	0	0	0	0	0	0	0	0	0	0	0	0
SVs472	Bacteria	uc_p_Proteobacteria	uc_c_Gammaproteobacteria	uc_o_Betaproteobacteriales	uc_f_Burkholderiaceae	uc_f_Burkholderiaceae	0	0	0	0	0	0	0	0	0	0	0	0	0	0	0	0	0	0	0	0	0	0	0	0	0	0	0	0	0	0	0	0	0	0	0	0	0	0	0	0	0	0	0
SVs473	Bacteria	uc_p_Firmicutes	uc_c_Clostridia	uc_o_Clostridiales	uc_f_Lachnospiraceae	g_Blautia	0	0	0	0	0	0	0	0	0	0	0	0	0	0	0	0	0	0	0	0	0	0	0	0	0	0	0	0	0	0	0	0	0	0	0	0	0	0	0	0	0	0	0
SVs474	Bacteria	uc_p_Bacteroidetes	uc_c_Bacteroidia	uc_o_Bacteroidales	uc_f_Tannerellaceae	g_Parabacteroides	0	0	0	0	0	0	0	0	0	0	0	0	0	0	0	0	0	0	0	0	0	0	0	0	0	0	0	0	0	0	0	0	0	0	0	0	0	0	0	0	0	0	0
SVs475	Bacteria	uc_p_Firmicutes	uc_c_Clostridia	uc_o_Clostridiales	uc_f_Ruminococcaceae	g_Ruminococcaceae_UCG-013	0	0	0	0	0	0	0	0	0	0	0	0	0	0	0	0	0	0	0	0	0	0	0	0	0	0	0	0	0	0	0	0	0	0	0	0	0	0	0	0	0	0	0
SVs476	Bacteria	uc_p_Proteobacteria	uc_c_Alphaproteobacteria	uc_o_Rhodobacterales	uc_f_Rhodobacteraceae	g_Tabrizicola	0	11	0	0	0	0	0	0	0	0	0	0	0	0	0	0	0	0	0	0	0	0	0	0	0	0	0	0	0	0	0	0	0	0	0	0	0	0	0	0	0	0	0
SVs477	Bacteria	uc_p_Actinobacteria	uc_c_Actinobacteria	uc_o_Micrococcales	uc_f_Intrasporangiaceae	g_Janibacter	0	0	0	0	0	0	0	0	0	0	0	0	0	6	0	0	0	0	0	0	0	0	0	0	0	0	0	0	0	0	0	0	0	0	0	0	0	0	0	0	0	0	0
SVs478	Bacteria	uc_p_Proteobacteria	uc_c_Gammaproteobacteria	uc_o_Betaproteobacteriales	uc_f_Burkholderiaceae	g_Pseudacidovorax	0	0	0	0	0	0	0	0	0	0	0	0	0	0	11	0	0	0	0	0	0	0	0	0	0	0	0	0	0	0	0	0	0	0	0	0	0	0	0	0	0	0	0
SVs479	Bacteria	uc_p_Proteobacteria	uc_c_Alphaproteobacteria	uc_o_Caulobacterales	uc_f_Caulobacteraceae	uc_f_Caulobacteraceae	0	0	0	0	0	0	0	0	0	0	0	0	0	0	6	0	0	0	0	0	0	0	0	0	0	0	0	0	0	0	0	0	0	0	0	0	0	0	0	0	0	0	0
SVs480	Bacteria	uc_p_Proteobacteria	uc_c_Gammaproteobacteria	uc_o_Betaproteobacteriales	uc_f_Burkholderiaceae	g_Massilia	0	0	0	0	0	0	0	0	0	0	0	0	0	0	0	0	0	0	0	0	0	0	0	11	0	0	0	0	0	0	0	0	0	0	0	0	0	0	0	0	0	0	0
SVs481	Bacteria	uc_p_Proteobacteria	uc_c_Gammaproteobacteria	uc_o_Cellvibrionales	uc_f_Cellvibrionaceae	g_Cellvibrio	0	0	0	0	0	0	0	0	0	0	0	0	0	0	0	0	0	0	0	0	0	0	0	0	4	0	0	0	0	0	0	0	0	0	0	0	0	0	0	0	0	0	0
SVs482	Bacteria	uc_p_Proteobacteria	uc_c_Alphaproteobacteria	uc_o_Sphingomonadales	uc_f_Sphingomonadaceae	g_Sphingomonas	0	0	0	0	0	0	0	0	0	0	0	0	0	0	0	0	0	0	0	0	0	0	0	0	0	0	0	0	0	0	0	0	0	0	0	0	0	0	0	0	2	0	0
SVs483	Bacteria	uc_p_Proteobacteria	uc_c_Gammaproteobacteria	uc_o_Betaproteobacteriales	uc_f_Rhodocyclaceae	g_Azospira	0	0	0	0	0	0	0	0	0	0	0	0	0	0	0	0	0	0	0	0	0	0	0	0	0	0	0	0	0	0	0	0	0	0	0	0	0	0	0	0	0	0	0
SVs484	Bacteria	uc_p_Firmicutes	uc_c_Bacilli	uc_o_Bacillales	uc_f_Bacillaceae	g_Bacillus	0	0	0	0	0	0	0	0	0	0	0	0	0	0	0	0	0	0	0	0	0	0	0	0	0	0	0	0	0	0	0	0	0	0	0	0	0	0	0	0	0	0	0
SVs485	Bacteria	uc_p_Bacteroidetes	uc_c_Bacteroidia	uc_o_Bacteroidales	uc_f_Prevotellaceae	g_Prevotella_7	0	0	0	0	0	0	0	0	0	0	0	0	0	0	0	0	0	0	0	0	0	0	0	0	0	0	0	0	0	0	0	0	0	0	0	0	0	0	0	0	0	0	0
SVs486	Bacteria	uc_p_Proteobacteria	uc_c_Gammaproteobacteria	uc_o_Betaproteobacteriales	uc_f_Burkholderiaceae	uc_f_Burkholderiaceae	0	0	0	0	0	0	0	0	0	0	0	0	0	0	0	0	0	0	0	0	0	0	0	0	0	0	0	0	0	0	0	0	0	0	0	0	0	0	0	0	0	0	0
SVs487	Bacteria	uc_p_Actinobacteria	uc_c_Actinobacteria	uc_o_Corynebacteriales	uc_f_Corynebacteriaceae	g_Corynebacterium	0	0	0	0	0	0	0	0	0	0	0	0	0	0	0	0	0	0	0	0	0	0	0	0	0	0	0	0	0	0	0	0	0	0	0	0	0	0	0	0	0	0	0
SVs488	Bacteria	uc_p_Cyanobacteria	uc_c_Oxyphotobacteria	uc_o_Nostocales	uc_f_Nostocaceae	g_Calothrix_PCC-6303	0	0	0	0	0	0	0	0	0	0	0	0	0	0	0	0	0	0	0	0	0	0	0	0	0	0	0	0	0	0	0	0	0	0	0	0	0	0	0	0	0	0	0
SVs489	Bacteria	uc_p_Bacteroidetes	uc_c_Bacteroidia	uc_o_Bacteroidales	uc_f_Tannerellaceae	g_Parabacteroides	0	0	0	0	0	0	0	0	0	0	0	0	0	0	0	0	0	0	0	0	0	0	0	0	0	0	0	0	0	0	0	0	0	0	0	0	0	0	0	0	0	0	0
SVs490	Bacteria	uc_p_Bacteroidetes	uc_c_Bacteroidia	uc_o_Flavobacteriales	uc_f_Weeksellaceae	g_Elizabethkingia	0	0	0	0	0	0	0	0	0	0	0	0	0	0	0	0	0	0	0	0	0	0	0	0	0	0	0	0	0	0	0	0	0	0	0	0	0	0	0	0	0	0	0
SVs491	Bacteria	uc_p_Actinobacteria	uc_c_Actinobacteria	uc_o_Pseudonocardiales	uc_f_Pseudonocardiaceae	g_Prauserella	0	0	0	0	0	0	0	0	0	0	0	0	0	0	0	0	0	0	0	0	0	0	0	0	0	0	0	0	0	0	0	0	0	0	0	0	0	0	0	0	0	0	0
SVs492	Bacteria	uc_p_Chlamydiae	uc_c_Chlamydiae	uc_o_Chlamydiales	uc_f_Parachlamydiaceae	g_Candidatus_Protochlamydia	0	0	0	0	0	0	0	0	0	0	0	0	0	0	0	0	0	0	0	0	0	0	0	0	0	0	0	0	0	0	0	0	0	0	0	0	0	0	0	0	0	0	0
SVs493	Bacteria	uc_p_Actinobacteria	uc_c_Coriobacteriia	uc_o_Coriobacteriales	uc_f_Eggerthellaceae	uc_f_Eggerthellaceae	0	0	0	0	0	0	0	0	0	0	0	0	0	0	0	0	0	0	0	0	0	0	0	0	0	0	0	0	0	0	0	0	0	0	0	0	0	0	0	0	0	0	0
SVs494	Bacteria	uc_p_Bacteroidetes	uc_c_Bacteroidia	uc_o_Bacteroidales	uc_f_Tannerellaceae	g_Parabacteroides	0	0	0	0	0	0	0	0	0	0	0	0	0	0	0	0	0	0	0	0	0	0	0	0	0	0	0	0	0	0	0	0	0	0	0	0	0	0	0	0	0	0	0
SVs495	Bacteria	uc_p_Gemmatimonadetes	uc_c_Longimicrobia	uc_o_Longimicrobiales	uc_f_Longimicrobiaceae	uc_f_Longimicrobiaceae	0	0	0	0	10	0	0	0	0	0	0	0	0	0	0	0	0	0	0	0	0	0	0	0	0	0	0	0	0	0	0	0	0	0	0	0	0	0	0	0	0	0	0
SVs496	Bacteria	uc_p_Proteobacteria	uc_c_Gammaproteobacteria	uc_o_Betaproteobacteriales	uc_f_Burkholderiaceae	uc_f_Burkholderiaceae	0	0	0	0	0	0	0	0	0	0	0	10	0	0	0	0	0	0	0	0	0	0	0	0	0	0	0	0	0	0	0	0	0	0	0	0	0	0	0	0	0	0	0
SVs497	Bacteria	uc_p_Actinobacteria	uc_c_Actinobacteria	uc_o_Micrococcales	uc_f_Dermabacteraceae	g_Brachybacterium	0	0	0	0	0	0	0	0	0	0	0	0	0	10	0	0	0	0	0	0	0	0	0	0	0	0	0	0	0	0	0	0	0	0	0	0	0	0	0	0	0	0	0
SVs498	Bacteria	uc_p_Bacteroidetes	uc_c_Bacteroidia	uc_o_Bacteroidales	uc_f_Porphyromonadaceae	g_Porphyromonas	0	0	0	0	0	0	0	0	0	0	0	0	0	0	10	0	0	0	0	0	0	0	0	0	0	0	0	0	0	0	0	0	0	0	0	0	0	0	0	0	0	0	0
SVs499	Bacteria	uc_p_Cyanobacteria	uc_c_Oxyphotobacteria	uc_o_Chloroplast	uc_f_unclassified	uc_o_Chloroplast	0	0	0	0	0	0	0	0	0	0	0	0	0	0	0	10	0	0	0	0	0	0	0	0	0	0	0	0	0	0	0	0	0	0	0	0	0	0	0	0	0	0	0
SVs500	Bacteria	uc_p_Actinobacteria	uc_c_Actinobacteria	uc_o_Corynebacteriales	uc_f_Corynebacteriaceae	g_Corynebacterium	0	0	0	0	0	0	0	0	0	0	0	0	0	0	0	0	10	0	0	0	0	0	0	0	0	0	0	0	0	0	0	0	0	0	0	0	0	0	0	0	0	0	0
SVs501	Bacteria	uc_p_Cyanobacteria	uc_c_Sericytochromatia	uc_o_unclassified	uc_f_unclassified	uc_c_Sericytochromatia	0	0	0	0	0	0	0	0	0	0	0	0	0	0	0	0	0	0	0	0	0	0	0	10	0	0	0	0	0	0	0	0	0	0	0	0	0	0	0	0	0	0	0
SVs502	Bacteria	uc_p_Proteobacteria	uc_c_Gammaproteobacteria	uc_o_Pseudomonadales	uc_f_Moraxellaceae	g_Acinetobacter	0	0	0	0	0	0	0	0	0	0	0	0	0	0	0	0	0	0	0	0	0	0	0	0	0	0	0	0	0	0	0	0	0	0	0	0	10	0	0	0	0	0	0
SVs503	Bacteria	uc_p_Deinococcus-Thermus	uc_c_Deinococci	uc_o_Thermales	uc_f_Thermaceae	g_Thermus	0	0	0	0	0	0	0	0	0	0	0	0	0	0	0	0	0	0	0	0	0	0	0	0	0	0	0	0	0	0	0	0	0	0	0	0	0	0	0	0	0	0	0
SVs504	Bacteria	uc_p_Actinobacteria	uc_c_Actinobacteria	uc_o_Corynebacteriales	uc_f_Corynebacteriaceae	g_Corynebacterium_1	0	0	0	0	0	0	0	0	0	0	0	0	0	0	0	0	0	0	0	0	0	0	0	0	0	0	0	0	0	0	0	0	0	0	0	0	0	0	0	0	0	0	0
SVs505	Bacteria	uc_p_Actinobacteria	uc_c_Actinobacteria	uc_o_Micrococcales	uc_f_Micrococcaceae	g_Kocuria	0	0	0	0	0	0	0	0	0	0	0	0	0	0	0	0	0	0	0	0	0	0	0	0	0	0	0	0	0	0	0	0	0	0	0	0	0	0	0	0	0	0	0
SVs506	Bacteria	uc_p_Proteobacteria	uc_c_Alphaproteobacteria	uc_o_Rhizobiales	uc_f_Rhizobiaceae	uc_f_Rhizobiaceae	0	0	0	0	0	0	0	0	0	0	0	0	0	0	0	0	0	0	0	0	0	0	0	0	0	0	0	0	0	0	0	0	0	0	0	0	0	0	0	0	0	0	0
SVs507	Bacteria	uc_p_Firmicutes	uc_c_Clostridia	uc_o_Clostridiales	uc_f_Lachnospiraceae	g_Lachnoanaerobaculum	0	0	0	0	0	0	0	0	0	0	0	0	0	0	0	0	0	0	0	0	0	0	0	0	0	0	0	0	0	0	0	0	0	0	0	0	0	0	0	0	0	0	0
SVs508	Bacteria	uc_p_Fusobacteria	uc_c_Fusobacteriia	uc_o_Fusobacteriales	uc_f_Leptotrichiaceae	g_Leptotrichia	0	0	0	0	0	0	0	0	0	0	0	0	0	0	0	0	0	0	0	0	0	0	0	0	0	0	0	0	0	0	0	0	0	0	0	0	0	0	0	0	0	0	0
SVs509	Bacteria	uc_p_Proteobacteria	uc_c_Gammaproteobacteria	uc_o_Pasteurellales	uc_f_Pasteurellaceae	g_Rodentibacter	0	0	0	0	0	0	0	0	0	0	0	0	0	0	0	0	0	0	0	0	0	0	0	0	0	0	0	0	0	0	0	0	0	0	0	0	0	0	0	0	0	0	0
SVs510	Bacteria	uc_p_Actinobacteria	uc_c_Actinobacteria	uc_o_Corynebacteriales	uc_f_Corynebacteriaceae	g_Corynebacterium	0	0	0	0	0	0	0	0	0	0	0	0	0	0	0	0	0	0	0	0	0	0	0	0	0	0	0	0	0	0	0	0	0	0	0	0	0	0	0	0	0	0	0
SVs511	Bacteria	uc_p_Proteobacteria	uc_c_Alphaproteobacteria	uc_o_Sphingomonadales	uc_f_Sphingomonadaceae	g_Sphingomonas	0	0	0	0	0	0	0	0	0	0	0	0	0	0	0	0	0	0	0	0	0	0	0	0	0	0	0	0	0	0	0	0	0	0	0	0	0	0	0	0	0	0	0
SVs512	Bacteria	uc_p_Firmicutes	uc_c_Clostridia	uc_o_Clostridiales	uc_f_Lachnospiraceae	uc_f_Lachnospiraceae	0	0	0	0	0	0	0	0	0	0	0	0	0	0	0	0	0	0	0	0	0	0	0	0	0	0	0	0	0	0	0	0	0	0	0	0	0	0	0	0	0	0	0
SVs513	Bacteria	uc_p_Chlamydiae	uc_c_Chlamydiae	uc_o_Chlamydiales	uc_f_Parachlamydiaceae	g_Candidatus_Protochlamydia	0	0	0	0	0	0	0	0	0	0	0	0	0	0	0	0	0	0	0	0	0	0	0	0	0	0	0	0	0	0	0	0	0	0	0	0	0	0	0	0	0	0	0
SVs514	Bacteria	uc_p_Proteobacteria	uc_c_Alphaproteobacteria	uc_o_Sphingomonadales	uc_f_Sphingomonadaceae	g_Sphingomonas	0	0	0	0	0	0	0	0	0	0	0	0	0	0	0	0	0	0	0	0	0	0	0	0	0	0	0	0	0	0	0	0	0	0	0	0	0	0	0	0	0	0	0
SVs515	Bacteria	uc_p_Proteobacteria	uc_c_Alphaproteobacteria	uc_o_Rhodobacterales	uc_f_Rhodobacteraceae	g_Rhodobacter	0	0	0	0	0	0	0	0	0	0	0	0	0	0	0	0	0	0	0	0	0	0	0	0	0	0	0	0	0	0	0	0	0	0	0	0	0	0	0	0	0	0	0
SVs516	Bacteria	uc_p_Bacteroidetes	uc_c_Bacteroidia	uc_o_Flavobacteriales	uc_f_Weeksellaceae	g_Chryseobacterium	0	0	0	0	0	0	0	0	0	0	0	0	0	0	0	0	0	0	0	0	0	0	0	0	0	0	0	0	0	0	0	0	0	0	0	0	0	0	0	0	0	0	0
SVs517	Bacteria	uc_p_Firmicutes	uc_c_Bacilli	uc_o_Bacillales	uc_f_Bacillaceae	g_Bacillus	0	0	0	0	0	0	0	0	0	0	0	0	0	0	0	0	0	0	0	0	0	0	0	0	0	0	0	0	0	0	0	0	0	0	0	0	0	0	0	0	0	0	0
SVs518	Bacteria	uc_p_Proteobacteria	uc_c_Gammaproteobacteria	uc_o_Betaproteobacteriales	uc_f_Burkholderiaceae	g_Pelomonas	0	0	0	0	0	0	0	0	0	0	0	0	0	0	0	0	0	0	0	0	0	0	0	0	0	0	0	0	0	0	0	0	0	0	0	0	0	0	0	0	0	0	0
SVs519	Bacteria	uc_p_Proteobacteria	uc_c_Alphaproteobacteria	uc_o_Rhizobiales	uc_f_Beijerinckiaceae	g_Methylobacterium	0	0	0	0	0	0	0	0	0	0	0	0	0	0	0	0	0	0	0	0	0	0	0	0	0	0	0	0	0	0	0	0	0	0	0	0	0	0	0	0	0	0	0
SVs520	Bacteria	uc_p_Firmicutes	uc_c_Clostridia	uc_o_Clostridiales	uc_f_Lachnospiraceae	uc_f_Lachnospiraceae	0	0	0	0	0	0	0	0	0	0	0	0	0	0	0	0	0	0	0	0	0	0	0	0	0	0	0	0	0	0	0	0	0	0	0	0	0	0	0	0	0	0	0
SVs521	Bacteria	uc_p_Proteobacteria	uc_c_Alphaproteobacteria	uc_o_Rickettsiales	uc_f_Mitochondria	uc_f_Mitochondria	0	0	0	5	0	0	0	0	0	0	0	0	0	0	0	0	0	0	0	0	0	0	0	0	0	0	0	0	0	0	0	0	0	0	0	0	0	0	0	0	0	0	0
SVs522	Bacteria	uc_p_Bacteroidetes	uc_c_Bacteroidia	uc_o_Cytophagales	uc_f_Hymenobacteraceae	g_Hymenobacter	0	0	0	0	9	0	0	0	0	0	0	0	0	0	0	0	0	0	0	0	0	0	0	0	0	0	0	0	0	0	0	0	0	0	0	0	0	0	0	0	0	0	0
SVs523	Bacteria	uc_p_Proteobacteria	uc_c_Alphaproteobacteria	uc_o_Sphingomonadales	uc_f_Sphingomonadaceae	g_Sphingobium	0	0	0	0	0	0	0	0	0	0	0	9	0	0	0	0	0	0	0	0	0	0	0	0	0	0	0	0	0	0	0	0	0	0	0	0	0	0	0	0	0	0	0
SVs524	Bacteria	uc_p_Proteobacteria	uc_c_Alphaproteobacteria	uc_o_Rhodobacterales	uc_f_Rhodobacteraceae	g_Paracoccus	0	0	0	0	0	0	0	0	0	0	0	0	0	0	0	0	0	0	0	0	0	0	0	0	0	0	0	0	0	0	0	0	0	0	0	0	9	0	0	0	0	0	0
SVs525	Bacteria	uc_p_Actinobacteria	uc_c_Actinobacteria	uc_o_Actinomycetales	uc_f_Actinomycetaceae	g_Varibaculum	0	0	0	0	0	0	0	0	0	0	0	0	0	0	0	0	0	0	0	0	0	0	0	0	0	0	0	0	0	0	0	0	0	0	0	0	9	0	0	0	0	0	0
SVs526	Bacteria	uc_p_Firmicutes	uc_c_Bacilli	uc_o_Bacillales	uc_f_Thermoactinomycetaceae	g_Laceyella	0	0	0	0	0	0	0	0	0	0	0	0	0	0	0	0	0	0	0	0	0	0	0	0	0	0	0	0	0	0	0	0	0	0	0	0	0	0	0	0	0	0	0
SVs527	Bacteria	uc_p_Proteobacteria	uc_c_Gammaproteobacteria	uc_o_Pasteurellales	uc_f_Pasteurellaceae	g_Aggregatibacter	0	0	0	0	0	0	0	0	0	0	0	0	0	0	0	0	0	0	0	0	0	0	0	0	0	0	0	0	0	0	0	0	0	0	0	0	0	0	0	0	0	0	0
SVs528	Bacteria	uc_p_Actinobacteria	uc_c_Actinobacteria	uc_o_Micrococcales	uc_f_Micrococcaceae	g_Nesterenkonia	0	0	0	0	0	0	0	0	0	0	0	0	0	0	0	0	0	0	0	0	0	0	0	0	0	0	0	0	0	0	0	0	0	0	0	0	0	0	0	0	0	0	0
SVs529	Bacteria	uc_p_Proteobacteria	uc_c_Gammaproteobacteria	uc_o_Betaproteobacteriales	uc_f_Chromobacteriaceae	g_Aquitalea	0	0	0	0	0	0	0	0	0	0	0	0	0	0	0	0	0	0	0	0	0	0	0	0	0	0	0	0	0	0	0	0	0	0	0	0	0	0	0	0	0	0	0
SVs530	Bacteria	uc_p_Firmicutes	uc_c_Clostridia	uc_o_Clostridiales	uc_f_Ruminococcaceae	g_Anaerotruncus	0	0	0	0	0	0	0	0	0	0	0	0	0	0	0	0	0	0	0	0	0	0	0	0	0	0	0	0	0	0	0	0	0	0	0	0	0	0	0	0	0	0	0
SVs531	Bacteria	uc_p_Actinobacteria	uc_c_Coriobacteriia	uc_o_Coriobacteriales	uc_f_unclassified	uc_o_Coriobacteriales	0	0	0	0	0	0	0	0	0	0	0	0	0	0	0	0	0	0	0	0	0	0	0	0	0	0	0	0	0	0	0	0	0	0	0	0	0	0	0	0	0	0	0
SVs532	Bacteria	uc_p_Proteobacteria	uc_c_Gammaproteobacteria	uc_o_Betaproteobacteriales	uc_f_Burkholderiaceae	g_Noviherbaspirillum	0	0	0	0	0	0	0	0	0	0	0	0	0	0	0	0	0	0	0	0	0	0	0	0	0	0	0	0	0	0	0	0	0	0	0	0	0	0	0	0	0	0	0
SVs533	Bacteria	uc_p_Actinobacteria	uc_c_Actinobacteria	uc_o_unclassified	uc_f_unclassified	uc_c_Actinobacteria	0	0	0	0	0	0	0	0	0	0	0	0	0	0	0	0	0	0	0	0	0	0	0	0	0	0	0	0	0	0	0	0	0	0	0	0	0	0	0	0	0	0	0
SVs534	Bacteria	uc_p_Proteobacteria	uc_c_Gammaproteobacteria	uc_o_Betaproteobacteriales	uc_f_Burkholderiaceae	g_Lautropia	0	0	0	0	0	0	0	0	0	0	0	0	0	0	0	0	0	0	0	0	0	0	0	0	0	0	0	0	0	0	0	0	0	0	0	0	0	0	0	0	0	0	0
SVs535	Bacteria	uc_p_Firmicutes	uc_c_Clostridia	uc_o_Clostridiales	uc_f_Ruminococcaceae	g_Hydrogenoanaerobacterium	0	0	0	0	0	0	0	0	0	0	0	0	0	0	0	0	0	0	0	0	0	0	0	0	0	0	0	0	0	0	0	0	0	0	0	0	0	0	0	0	0	0	0
SVs536	Bacteria	uc_p_Bacteroidetes	uc_c_Bacteroidia	uc_o_Bacteroidales	uc_f_Tannerellaceae	g_Parabacteroides	0	0	0	0	0	0	0	0	0	0	0	0	0	0	0	0	0	0	0	0	0	0	0	0	0	0	0	0	0	0	0	0	0	0	0	0	0	0	0	0	0	0	0
SVs537	Bacteria	uc_p_Bacteroidetes	uc_c_Bacteroidia	uc_o_Sphingobacteriales	uc_f_Sphingobacteriaceae	g_Pedobacter	6	0	0	0	0	0	0	0	0	0	0	0	0	0	0	0	0	0	0	0	0	0	0	0	0	0	0	0	0	0	0	0	0	0	0	0	0	0	0	0	0	0	0
SVs538	Bacteria	uc_p_Proteobacteria	uc_c_Gammaproteobacteria	uc_o_Betaproteobacteriales	uc_f_Burkholderiaceae	g_Tepidimonas	0	0	8	0	0	0	0	0	0	0	0	0	0	0	0	0	0	0	0	0	0	0	0	0	0	0	0	0	0	0	0	0	0	0	0	0	0	0	0	0	0	0	0
SVs539	Bacteria	uc_p_Firmicutes	uc_c_Bacilli	uc_o_Bacillales	uc_f_Paenibacillaceae	g_Paenibacillus	0	0	0	8	0	0	0	0	0	0	0	0	0	0	0	0	0	0	0	0	0	0	0	0	0	0	0	0	0	0	0	0	0	0	0	0	0	0	0	0	0	0	0
SVs540	Bacteria	uc_p_Proteobacteria	uc_c_Gammaproteobacteria	uc_o_Pseudomonadales	uc_f_Moraxellaceae	g_Acinetobacter	0	0	0	0	8	0	0	0	0	0	0	0	0	0	0	0	0	0	0	0	0	0	0	0	0	0	0	0	0	0	0	0	0	0	0	0	0	0	0	0	0	0	0
SVs541	Bacteria	uc_p_Fusobacteria	uc_c_Fusobacteriia	uc_o_Fusobacteriales	uc_f_Leptotrichiaceae	g_Leptotrichia	0	0	0	0	2	0	0	0	0	0	0	0	0	0	0	0	0	0	0	0	0	0	0	0	0	0	0	0	0	0	0	0	0	0	0	0	0	0	0	0	0	0	0
SVs542	Bacteria	uc_p_Proteobacteria	uc_c_Alphaproteobacteria	uc_o_Rhizobiales	uc_f_Hyphomicrobiaceae	g_Pedomicrobium	0	0	0	0	0	0	0	0	0	0	8	0	0	0	0	0	0	0	0	0	0	0	0	0	0	0	0	0	0	0	0	0	0	0	0	0	0	0	0	0	0	0	0
SVs543	Bacteria	uc_p_Epsilonbacteraeota	uc_c_Campylobacteria	uc_o_Campylobacterales	uc_f_Campylobacteraceae	g_Campylobacter	0	0	0	0	0	0	0	0	0	0	8	0	0	0	0	0	0	0	0	0	0	0	0	0	0	0	0	0	0	0	0	0	0	0	0	0	0	0	0	0	0	0	0
SVs544	Bacteria	uc_p_Proteobacteria	uc_c_Deltaproteobacteria	uc_o_unclassified	uc_f_unclassified	uc_c_Deltaproteobacteria	0	0	0	0	0	0	0	0	0	0	0	0	0	0	8	0	0	0	0	0	0	0	0	0	0	0	0	0	0	0	0	0	0	0	0	0	0	0	0	0	0	0	0
SVs545	Bacteria	uc_p_Firmicutes	uc_c_Bacilli	uc_o_Bacillales	uc_f_Bacillaceae	uc_f_Bacillaceae	0	0	0	0	0	0	0	0	0	0	0	0	0	0	0	0	8	0	0	0	0	0	0	0	0	0	0	0	0	0	0	0	0	0	0	0	0	0	0	0	0	0	0
SVs546	Bacteria	uc_p_Actinobacteria	uc_c_Actinobacteria	uc_o_Corynebacteriales	uc_f_Corynebacteriaceae	g_Corynebacterium	0	0	0	0	0	0	0	0	0	0	0	0	0	0	0	0	0	0	0	0	0	0	0	8	0	0	0	0	0	0	0	0	0	0	0	0	0	0	0	0	0	0	0
SVs547	Bacteria	uc_p_Proteobacteria	uc_c_Alphaproteobacteria	uc_o_Rhizobiales	uc_f_Hyphomicrobiaceae	g_Hyphomicrobium	0	0	0	0	0	0	0	0	0	0	0	0	0	0	0	0	0	0	0	0	0	0	0	0	8	0	0	0	0	0	0	0	0	0	0	0	0	0	0	0	0	0	0
SVs548	Bacteria	uc_p_Proteobacteria	uc_c_Alphaproteobacteria	uc_o_Acetobacterales	uc_f_Acetobacteraceae	g_Swaminathania	0	0	0	0	0	0	0	0	0	0	0	0	0	0	0	0	0	0	0	0	0	0	0	0	0	0	8	0	0	0	0	0	0	0	0	0	0	0	0	0	0	0	0
SVs549	Bacteria	uc_p_Firmicutes	uc_c_Bacilli	uc_o_Lactobacillales	uc_f_Enterococcaceae	g_Enterococcus	0	0	0	0	0	0	0	0	0	0	0	0	0	0	0	0	0	0	0	0	0	0	0	0	0	0	0	0	0	0	0	0	0	0	0	8	0	0	0	0	0	0	0
SVs550	Bacteria	uc_p_Bacteroidetes	uc_c_Bacteroidia	uc_o_Bacteroidales	uc_f_Porphyromonadaceae	g_Porphyromonas	0	0	0	0	0	0	0	0	0	0	0	0	0	0	0	0	0	0	0	0	0	0	0	0	0	0	0	0	0	0	0	0	0	0	0	0	0	0	0	0	0	0	0
SVs551	Bacteria	uc_p_Fusobacteria	uc_c_Fusobacteriia	uc_o_Fusobacteriales	uc_f_Leptotrichiaceae	g_Leptotrichia	0	0	0	0	0	0	0	0	0	0	0	0	0	0	0	0	0	0	0	0	0	0	0	0	0	0	0	0	0	0	0	0	0	0	0	0	0	0	0	0	0	0	0
SVs552	Bacteria	uc_p_Gemmatimonadetes	uc_c_Gemmatimonadetes	uc_o_Gemmatimonadales	uc_f_Gemmatimonadaceae	g_Gemmatirosa	0	0	0	0	0	0	0	0	0	0	0	0	0	0	0	0	0	0	0	0	0	0	0	0	0	0	0	0	0	0	0	0	0	0	0	0	0	0	0	0	0	0	0
SVs553	Bacteria	uc_p_Bacteroidetes	uc_c_Bacteroidia	uc_o_Flavobacteriales	uc_f_Weeksellaceae	g_Chryseobacterium	0	0	0	0	0	0	0	0	0	0	0	0	0	0	0	0	0	0	0	0	0	0	0	0	0	0	0	0	0	0	0	0	0	0	0	0	0	0	0	0	0	0	0
SVs554	Bacteria	uc_p_Firmicutes	uc_c_Clostridia	uc_o_Clostridiales	uc_f_Ruminococcaceae	g_Butyricicoccus	0	0	0	0	0	0	0	0	0	0	0	0	0	0	0	0	0	0	0	0	0	0	0	0	0	0	0	0	0	0	0	0	0	0	0	0	0	0	0	0	0	0	0
SVs555	Bacteria	uc_p_Proteobacteria	uc_c_Alphaproteobacteria	uc_o_Rickettsiales	uc_f_Mitochondria	uc_f_Mitochondria	0	0	0	0	0	0	0	0	0	0	0	0	0	0	0	0	0	0	0	0	0	0	0	0	0	0	0	0	0	0	0	0	0	0	0	0	0	0	0	0	0	0	0
SVs556	Bacteria	uc_p_Firmicutes	uc_c_Clostridia	uc_o_Clostridiales	uc_f_Ruminococcaceae	g_Ruminococcus_1	0	0	0	0	0	0	0	0	0	0	0	0	0	0	0	0	0	0	0	0	0	0	0	0	0	0	0	0	0	0	0	0	0	0	0	0	0	0	0	0	0	0	0
SVs557	Bacteria	uc_p_Bacteroidetes	uc_c_Bacteroidia	uc_o_Flavobacteriales	uc_f_Flavobacteriaceae	g_Flavobacterium	0	0	0	0	0	0	0	0	0	0	0	0	0	0	0	0	0	0	0	0	0	0	0	0	0	0	0	0	0	0	0	0	0	0	0	0	0	0	0	0	0	0	0
SVs558	Bacteria	uc_p_Actinobacteria	uc_c_Coriobacteriia	uc_o_Coriobacteriales	uc_f_Eggerthellaceae	g_Slackia	0	0	0	0	0	0	0	0	0	0	0	0	0	0	0	0	0	0	0	0	0	0	0	0	0	0	0	0	0	0	0	0	0	0	0	0	0	0	0	0	0	0	0
SVs559	Bacteria	uc_p_Proteobacteria	uc_c_Gammaproteobacteria	uc_o_Pasteurellales	uc_f_Pasteurellaceae	g_Haemophilus	0	0	0	0	0	0	0	0	0	0	0	0	0	0	0	0	0	0	0	0	0	0	0	0	0	0	0	0	0	0	0	0	0	0	0	0	0	0	0	0	0	0	0
SVs560	Bacteria	uc_p_Proteobacteria	uc_c_Gammaproteobacteria	uc_o_Betaproteobacteriales	uc_f_Burkholderiaceae	g_Comamonas	0	0	0	0	0	0	0	0	0	0	0	0	0	0	0	0	0	0	0	0	0	0	0	0	0	0	0	0	0	0	0	0	0	0	0	0	0	0	0	0	0	0	0
SVs561	Bacteria	uc_p_Firmicutes	uc_c_Clostridia	uc_o_Clostridiales	uc_f_Defluviitaleaceae	g_Defluviitaleaceae_UCG-011	0	0	0	0	0	0	0	0	0	0	0	0	0	0	0	0	0	0	0	0	0	0	0	0	0	0	0	0	0	0	0	0	0	0	0	0	0	0	0	0	0	0	0
SVs562	Bacteria	uc_p_Firmicutes	uc_c_Clostridia	uc_o_Clostridiales	uc_f_Ruminococcaceae	g_Intestinimonas	0	0	0	0	0	0	0	0	0	0	0	0	0	0	0	0	0	0	0	0	0	0	0	0	0	0	0	0	0	0	0	0	0	0	0	0	0	0	0	0	0	0	0
SVs563	Bacteria	uc_p_Firmicutes	uc_c_Clostridia	uc_o_Clostridiales	uc_f_Lachnospiraceae	uc_f_Lachnospiraceae	0	0	0	0	0	0	0	0	0	0	0	0	0	0	0	0	0	0	0	0	0	0	0	0	0	0	0	0	0	0	0	0	0	0	0	0	0	0	0	0	0	0	0
SVs564	Bacteria	uc_p_Actinobacteria	uc_c_Coriobacteriia	uc_o_Coriobacteriales	uc_f_Eggerthellaceae	g_Eggerthella	0	0	0	0	0	0	0	0	0	0	0	0	0	0	0	0	0	0	0	0	0	0	0	0	0	0	0	0	0	0	0	0	0	0	0	0	0	0	0	0	0	0	0
SVs565	Bacteria	uc_p_Proteobacteria	uc_c_Alphaproteobacteria	uc_o_Sphingomonadales	uc_f_Sphingomonadaceae	g_Novosphingobium	0	0	7	0	0	0	0	0	0	0	0	0	0	0	0	0	0	0	0	0	0	0	0	0	0	0	0	0	0	0	0	0	0	0	0	0	0	0	0	0	0	0	0
SVs566	Bacteria	uc_p_Proteobacteria	uc_c_Gammaproteobacteria	uc_o_Enterobacteriales	uc_f_Enterobacteriaceae	g_Yersinia	0	0	7	0	0	0	0	0	0	0	0	0	0	0	0	0	0	0	0	0	0	0	0	0	0	0	0	0	0	0	0	0	0	0	0	0	0	0	0	0	0	0	0
SVs567	Bacteria	uc_p_Proteobacteria	uc_c_Alphaproteobacteria	uc_o_Rhizobiales	uc_f_Beijerinckiaceae	g_Bosea	0	0	0	0	7	0	0	0	0	0	0	0	0	0	0	0	0	0	0	0	0	0	0	0	0	0	0	0	0	0	0	0	0	0	0	0	0	0	0	0	0	0	0
SVs568	Bacteria	uc_p_Proteobacteria	uc_c_Gammaproteobacteria	uc_o_Betaproteobacteriales	uc_f_Burkholderiaceae	uc_f_Burkholderiaceae	0	0	0	0	0	0	0	0	0	0	7	0	0	0	0	0	0	0	0	0	0	0	0	0	0	0	0	0	0	0	0	0	0	0	0	0	0	0	0	0	0	0	0
SVs569	Bacteria	uc_p_Firmicutes	uc_c_Bacilli	uc_o_Bacillales	uc_f_Family_XII	g_Exiguobacterium	0	0	0	0	0	0	0	0	0	0	0	7	0	0	0	0	0	0	0	0	0	0	0	0	0	0	0	0	0	0	0	0	0	0	0	0	0	0	0	0	0	0	0
SVs570	Bacteria	uc_p_Actinobacteria	uc_c_Actinobacteria	uc_o_Micrococcales	uc_f_Microbacteriaceae	g_Curtobacterium	0	0	0	0	0	0	0	0	0	0	0	0	0	7	0	0	0	0	0	0	0	0	0	0	0	0	0	0	0	0	0	0	0	0	0	0	0	0	0	0	0	0	0
SVs571	Bacteria	uc_p_Actinobacteria	uc_c_Actinobacteria	uc_o_Micrococcales	uc_f_Micrococcaceae	uc_f_Micrococcaceae	0	0	0	0	0	0	0	0	0	0	0	0	0	7	0	0	0	0	0	0	0	0	0	0	0	0	0	0	0	0	0	0	0	0	0	0	0	0	0	0	0	0	0
SVs572	Bacteria	uc_p_Proteobacteria	uc_c_Alphaproteobacteria	uc_o_Rhizobiales	uc_f_Xanthobacteraceae	g_Rhodoplanes	0	0	0	0	0	0	0	0	0	0	0	0	0	0	7	0	0	0	0	0	0	0	0	0	0	0	0	0	0	0	0	0	0	0	0	0	0	0	0	0	0	0	0
SVs573	Bacteria	uc_p_Actinobacteria	uc_c_Actinobacteria	uc_o_Micrococcales	uc_f_Brevibacteriaceae	g_Brevibacterium	0	0	0	0	0	0	0	0	0	0	0	0	0	0	0	0	0	0	0	5	0	0	0	0	0	0	0	0	0	0	0	0	0	0	0	0	0	0	0	0	0	0	0
SVs574	Bacteria	uc_p_Proteobacteria	uc_c_Gammaproteobacteria	uc_o_Betaproteobacteriales	uc_f_Neisseriaceae	g_Neisseria	0	0	0	0	0	0	0	0	0	0	0	0	0	0	0	0	0	0	0	4	0	0	0	0	0	0	0	0	0	0	0	0	0	0	0	0	0	0	0	0	0	0	0
SVs575	Bacteria	uc_p_Proteobacteria	uc_c_Alphaproteobacteria	uc_o_Acetobacterales	uc_f_Acetobacteraceae	g_Roseomonas	0	0	0	0	0	0	0	0	0	0	0	0	0	0	0	0	0	0	0	0	0	7	0	0	0	0	0	0	0	0	0	0	0	0	0	0	0	0	0	0	0	0	0
SVs576	Bacteria	uc_p_Firmicutes	uc_c_Clostridia	uc_o_Clostridiales	uc_f_Clostridiaceae_1	g_Fonticella	0	0	0	0	0	0	0	0	0	0	0	0	0	0	0	0	0	0	0	0	0	7	0	0	0	0	0	0	0	0	0	0	0	0	0	0	0	0	0	0	0	0	0
SVs577	Bacteria	uc_p_Proteobacteria	uc_c_Alphaproteobacteria	uc_o_Sphingomonadales	uc_f_Sphingomonadaceae	g_Sphingoaurantiacus	0	0	0	0	0	0	0	0	0	0	0	0	0	0	0	0	0	0	0	0	0	0	0	0	7	0	0	0	0	0	0	0	0	0	0	0	0	0	0	0	0	0	0
SVs578	Bacteria	uc_p_Proteobacteria	uc_c_Alphaproteobacteria	uc_o_Rickettsiales	uc_f_Mitochondria	uc_f_Mitochondria	0	0	0	0	0	0	0	0	0	0	0	0	0	0	0	0	0	0	0	0	0	0	0	0	0	0	0	0	0	0	0	0	0	0	0	0	0	0	0	0	0	0	0
SVs579	Bacteria	uc_p_Bacteroidetes	uc_c_Bacteroidia	uc_o_Sphingobacteriales	uc_f_Sphingobacteriaceae	g_Pedobacter	0	0	0	0	0	0	0	0	0	0	0	0	0	0	0	0	0	0	0	0	0	0	0	0	0	0	0	0	0	0	0	0	0	0	0	0	0	0	0	0	0	0	0
SVs580	Bacteria	uc_p_Proteobacteria	uc_c_Gammaproteobacteria	uc_o_Xanthomonadales	uc_f_Xanthomonadaceae	g_Lysobacter	0	0	0	0	0	0	0	0	0	0	0	0	0	0	0	0	0	0	0	0	0	0	0	0	0	0	0	0	0	0	0	0	0	0	0	0	0	0	0	0	0	0	0
SVs581	Bacteria	uc_p_Actinobacteria	uc_c_Actinobacteria	uc_o_Micrococcales	uc_f_Micrococcaceae	g_Kocuria	0	0	0	0	0	0	0	0	0	0	0	0	0	0	0	0	0	0	0	0	0	0	0	0	0	0	0	0	0	0	0	0	0	0	0	0	0	0	0	0	0	0	0
SVs582	Bacteria	uc_p_Proteobacteria	uc_c_Alphaproteobacteria	uc_o_Acetobacterales	uc_f_Acetobacteraceae	g_Craurococcus	0	0	0	0	0	0	0	0	0	0	0	0	0	0	0	0	0	0	0	0	0	0	0	0	0	0	0	0	0	0	0	0	0	0	0	0	0	0	0	0	0	0	0
SVs583	Bacteria	uc_p_Actinobacteria	uc_c_Actinobacteria	uc_o_Frankiales	uc_f_Geodermatophilaceae	g_Blastococcus	0	0	0	0	0	0	0	0	0	0	0	0	0	0	0	0	0	0	0	0	0	0	0	0	0	0	0	0	0	0	0	0	0	0	0	0	0	0	0	0	0	0	0
SVs584	Bacteria	uc_p_Proteobacteria	uc_c_Alphaproteobacteria	uc_o_Rhizobiales	uc_f_Beijerinckiaceae	g_Methylobacterium	0	0	0	0	0	0	0	0	0	0	0	0	0	0	0	0	0	0	0	0	0	0	0	0	0	0	0	0	0	0	0	0	0	0	0	0	0	0	0	0	0	0	0
SVs585	Bacteria	uc_p_Proteobacteria	uc_c_Gammaproteobacteria	uc_o_Betaproteobacteriales	uc_f_Burkholderiaceae	g_Pseudacidovorax	0	0	0	0	0	0	0	0	0	0	0	0	0	0	0	0	0	0	0	0	0	0	0	0	0	0	0	0	0	0	0	0	0	0	0	0	0	0	0	0	0	0	0
SVs586	Bacteria	uc_p_Firmicutes	uc_c_Bacilli	uc_o_Lactobacillales	uc_f_Enterococcaceae	g_Enterococcus	0	0	0	0	0	0	0	0	0	0	0	0	0	0	0	0	0	0	0	0	0	0	0	0	0	0	0	0	0	0	0	0	0	0	0	0	0	0	0	0	0	0	0
SVs587	Bacteria	uc_p_Firmicutes	uc_c_Clostridia	uc_o_Clostridiales	uc_f_Family_XIII	uc_f_Family_XIII	0	0	0	0	0	0	0	0	0	0	0	0	0	0	0	0	0	0	0	0	0	0	0	0	0	0	0	0	0	0	0	0	0	0	0	0	0	0	0	0	0	0	0
SVs588	Bacteria	uc_p_Proteobacteria	uc_c_Alphaproteobacteria	uc_o_Rhizobiales	uc_f_Rhizobiaceae	g_Aurantimonas	0	0	0	0	0	0	0	0	0	0	0	0	0	0	0	0	0	0	0	0	0	0	0	0	0	0	0	0	0	0	0	0	0	0	0	0	0	0	0	0	0	0	0
SVs589	Bacteria	uc_p_Firmicutes	uc_c_Clostridia	uc_o_Clostridiales	uc_f_Family_XI	g_Tissierella	0	0	0	0	0	0	0	0	0	0	0	0	0	0	0	0	0	0	0	0	0	0	0	0	0	0	0	0	0	0	0	0	0	0	0	0	0	0	0	0	0	0	0
SVs590	Bacteria	uc_p_Deinococcus-Thermus	uc_c_Deinococci	uc_o_Thermales	uc_f_Thermaceae	g_Meiothermus	0	0	0	0	0	0	0	0	0	0	0	0	0	0	0	0	0	0	0	0	0	0	0	0	0	0	0	0	0	0	0	0	0	0	0	0	0	0	0	0	0	0	0
SVs591	Bacteria	uc_p_Proteobacteria	uc_c_Alphaproteobacteria	uc_o_Rhodobacterales	uc_f_Rhodobacteraceae	uc_f_Rhodobacteraceae	0	0	0	0	0	0	0	0	0	0	0	0	0	0	0	0	0	0	0	0	0	0	0	0	0	0	0	0	0	0	0	0	0	0	0	0	0	0	0	0	0	0	0
SVs592	Bacteria	uc_p_Bacteroidetes	uc_c_Bacteroidia	uc_o_Sphingobacteriales	uc_f_Sphingobacteriaceae	g_Pedobacter	0	0	0	0	0	0	0	0	0	0	0	0	0	0	0	0	0	0	0	0	0	0	0	0	0	0	0	0	0	0	0	0	0	0	0	0	0	0	0	0	0	0	0
SVs593	Bacteria	uc_p_Actinobacteria	uc_c_Actinobacteria	uc_o_Micrococcales	uc_f_Micrococcaceae	g_Nesterenkonia	0	0	0	0	0	0	0	0	0	0	0	0	0	0	0	0	0	0	0	0	0	0	0	0	0	0	0	0	0	0	0	0	0	0	0	0	0	0	0	0	0	0	0
SVs594	Bacteria	uc_p_Firmicutes	uc_c_Clostridia	uc_o_Clostridiales	uc_f_Ruminococcaceae	g_Pseudoflavonifractor	0	0	0	0	0	0	0	0	0	0	0	0	0	0	0	0	0	0	0	0	0	0	0	0	0	0	0	0	0	0	0	0	0	0	0	0	0	0	0	0	0	0	0
SVs595	Bacteria	uc_p_Proteobacteria	uc_c_Alphaproteobacteria	uc_o_Rhodospirillales	uc_f_unclassified	uc_o_Rhodospirillales	0	0	0	0	0	0	0	0	0	0	0	0	0	0	0	0	0	0	0	0	0	0	0	0	0	0	0	0	0	0	0	0	0	0	0	0	0	0	0	0	0	0	0
SVs596	Bacteria	uc_p_Firmicutes	uc_c_Clostridia	uc_o_Clostridiales	uc_f_Lachnospiraceae	uc_f_Lachnospiraceae	0	0	0	0	0	0	0	0	0	0	0	0	0	0	0	0	0	0	0	0	0	0	0	0	0	0	0	0	0	0	0	0	0	0	0	0	0	0	0	0	0	0	0
SVs597	Bacteria	uc_p_Firmicutes	uc_c_Clostridia	uc_o_Clostridiales	uc_f_Ruminococcaceae	g_Ruminococcaceae_UCG-010	0	0	0	0	0	0	0	0	0	0	0	0	0	0	0	0	0	0	0	0	0	0	0	0	0	0	0	0	0	0	0	0	0	0	0	0	0	0	0	0	0	0	0
SVs598	Bacteria	uc_p_Bacteroidetes	uc_c_Bacteroidia	uc_o_Chitinophagales	uc_f_Chitinophagaceae	uc_f_Chitinophagaceae	0	0	0	0	0	0	0	0	0	0	0	0	0	0	0	0	0	0	0	0	0	0	0	0	0	0	0	0	0	0	0	0	0	0	0	0	0	0	0	0	0	0	0
SVs599	Bacteria	uc_p_Firmicutes	uc_c_Bacilli	uc_o_Bacillales	uc_f_Bacillaceae	g_Bacillus	0	0	0	0	0	0	0	0	0	0	0	0	0	0	0	0	0	0	0	0	0	0	0	0	0	0	0	0	0	0	0	0	0	0	0	0	0	0	0	0	0	0	0
SVs600	Bacteria	uc_p_Firmicutes	uc_c_Bacilli	uc_o_Bacillales	uc_f_Bacillaceae	uc_f_Bacillaceae	0	0	0	0	0	0	0	0	0	0	0	0	0	0	0	0	0	0	0	0	0	0	0	0	0	0	0	0	0	0	0	0	0	0	0	0	0	0	0	0	0	0	0
SVs601	Bacteria	uc_p_Proteobacteria	uc_c_Alphaproteobacteria	uc_o_Rhizobiales	uc_f_Rhizobiaceae	g_Ochrobactrum	0	0	6	0	0	0	0	0	0	0	0	0	0	0	0	0	0	0	0	0	0	0	0	0	0	0	0	0	0	0	0	0	0	0	0	0	0	0	0	0	0	0	0
SVs602	Bacteria	uc_p_Actinobacteria	uc_c_Actinobacteria	uc_o_Micrococcales	uc_f_Dermacoccaceae	g_Dermacoccus	0	0	0	0	0	0	0	0	0	0	6	0	0	0	0	0	0	0	0	0	0	0	0	0	0	0	0	0	0	0	0	0	0	0	0	0	0	0	0	0	0	0	0
SVs603	Bacteria	uc_p_Actinobacteria	uc_c_Acidimicrobiia	uc_o_IMCC26256	uc_f_unclassified	uc_o_IMCC26256	0	0	0	0	0	0	0	0	0	0	6	0	0	0	0	0	0	0	0	0	0	0	0	0	0	0	0	0	0	0	0	0	0	0	0	0	0	0	0	0	0	0	0
SVs604	Bacteria	uc_p_Bacteroidetes	uc_c_Bacteroidia	uc_o_Flavobacteriales	uc_f_Weeksellaceae	g_Chryseobacterium	0	0	0	0	0	0	0	0	0	0	6	0	0	0	0	0	0	0	0	0	0	0	0	0	0	0	0	0	0	0	0	0	0	0	0	0	0	0	0	0	0	0	0
SVs605	Bacteria	uc_p_Verrucomicrobia	uc_c_Verrucomicrobiae	uc_o_Opitutales	uc_f_Opitutaceae	uc_f_Opitutaceae	0	0	0	0	0	0	0	0	0	0	0	0	0	0	0	6	0	0	0	0	0	0	0	0	0	0	0	0	0	0	0	0	0	0	0	0	0	0	0	0	0	0	0
SVs606	Bacteria	uc_p_Bacteroidetes	uc_c_Bacteroidia	uc_o_Bacteroidales	uc_f_Porphyromonadaceae	g_Porphyromonas	0	0	0	0	0	0	0	0	0	0	0	0	0	0	0	0	0	0	0	0	0	0	0	0	4	0	0	0	0	0	0	0	0	0	0	0	0	0	0	0	0	0	0
SVs607	Bacteria	uc_p_unclassified	uc_c_unclassified	uc_o_unclassified	uc_f_unclassified	uc_p_unclassified	0	0	0	0	0	0	0	0	0	0	0	0	0	0	0	0	0	0	0	0	0	0	0	0	0	0	0	0	0	0	0	0	0	0	0	0	0	0	0	0	0	0	0
SVs608	Bacteria	uc_p_Firmicutes	uc_c_Clostridia	uc_o_Clostridiales	uc_f_Lachnospiraceae	g_Oribacterium	0	0	0	0	0	0	0	0	0	0	0	0	0	0	0	0	0	0	0	0	0	0	0	0	0	0	0	0	0	0	0	0	0	0	0	0	0	0	0	0	0	0	0
SVs609	Bacteria	uc_p_Proteobacteria	uc_c_Alphaproteobacteria	uc_o_Rickettsiales	uc_f_Mitochondria	uc_f_Mitochondria	0	0	0	0	0	0	0	0	0	0	0	0	0	0	0	0	0	0	0	0	0	0	0	0	0	0	0	0	0	0	0	0	0	0	0	0	0	0	0	0	0	0	0
SVs610	Bacteria	uc_p_Proteobacteria	uc_c_Gammaproteobacteria	uc_o_Betaproteobacteriales	uc_f_Rhodocyclaceae	g_Azospira	0	0	0	0	0	0	0	0	0	0	0	0	0	0	0	0	0	0	0	0	0	0	0	0	0	0	0	0	0	0	0	0	0	0	0	0	0	0	0	0	0	0	0
SVs611	Bacteria	uc_p_Firmicutes	uc_c_Negativicutes	uc_o_Selenomonadales	uc_f_Veillonellaceae	g_Veillonella	0	0	0	0	0	0	0	0	0	0	0	0	0	0	0	0	0	0	0	0	0	0	0	0	0	0	0	0	0	0	0	0	0	0	0	0	0	0	0	0	0	0	0
SVs612	Bacteria	uc_p_Proteobacteria	uc_c_Alphaproteobacteria	uc_o_Sphingomonadales	uc_f_Sphingomonadaceae	g_Sphingomonas	0	0	0	0	0	0	0	0	0	0	0	0	0	0	0	0	0	0	0	0	0	0	0	0	0	0	0	0	0	0	0	0	0	0	0	0	0	0	0	0	0	0	0
SVs613	Bacteria	uc_p_Actinobacteria	uc_c_Actinobacteria	uc_o_Corynebacteriales	uc_f_Corynebacteriaceae	g_Corynebacterium_1	0	0	0	0	0	0	0	0	0	0	0	0	0	0	0	0	0	0	0	0	0	0	0	0	0	0	0	0	0	0	0	0	0	0	0	0	0	0	0	0	0	0	0
SVs614	Bacteria	uc_p_Gemmatimonadetes	uc_c_Longimicrobia	uc_o_Longimicrobiales	uc_f_Longimicrobiaceae	uc_f_Longimicrobiaceae	0	0	0	0	0	0	0	0	0	0	0	0	0	0	0	0	0	0	0	0	0	0	0	0	0	0	0	0	0	0	0	0	0	0	0	0	0	0	0	0	0	0	0
SVs615	Bacteria	uc_p_Proteobacteria	uc_c_Alphaproteobacteria	uc_o_Rhizobiales	uc_f_Hyphomicrobiaceae	g_Hyphomicrobium	0	0	0	0	0	0	0	0	0	0	0	0	0	0	0	0	0	0	0	0	0	0	0	0	0	0	0	0	0	0	0	0	0	0	0	0	0	0	0	0	0	0	0
SVs616	Bacteria	uc_p_Proteobacteria	uc_c_Alphaproteobacteria	uc_o_Acetobacterales	uc_f_Acetobacteraceae	uc_f_Acetobacteraceae	0	0	0	0	0	0	0	0	0	0	0	0	0	0	0	0	0	0	0	0	0	0	0	0	0	0	0	0	0	0	0	0	0	0	0	0	0	0	0	0	0	0	0
SVs617	Bacteria	uc_p_Proteobacteria	uc_c_Alphaproteobacteria	uc_o_Rhizobiales	uc_f_Beijerinckiaceae	g_Bosea	0	0	0	0	0	0	0	0	0	0	0	0	0	0	0	0	0	0	0	0	0	0	0	0	0	0	0	0	0	0	0	0	0	0	0	0	0	0	0	0	0	0	0
SVs618	Bacteria	uc_p_Proteobacteria	uc_c_Gammaproteobacteria	uc_o_Betaproteobacteriales	uc_f_Burkholderiaceae	g_Sutterella	0	0	0	0	0	0	0	0	0	0	0	0	0	0	0	0	0	0	0	0	0	0	0	0	0	0	0	0	0	0	0	0	0	0	0	0	0	0	0	0	0	0	0
SVs619	Bacteria	uc_p_Firmicutes	uc_c_Clostridia	uc_o_Clostridiales	uc_f_Family_XIII	g_Family_XIII_AD3011_group	0	0	0	0	0	0	0	0	0	0	0	0	0	0	0	0	0	0	0	0	0	0	0	0	0	0	0	0	0	0	0	0	0	0	0	0	0	0	0	0	0	0	0
SVs620	Bacteria	uc_p_Firmicutes	uc_c_Clostridia	uc_o_Clostridiales	uc_f_Ruminococcaceae	g_Anaerotruncus	0	0	0	0	0	0	0	0	0	0	0	0	0	0	0	0	0	0	0	0	0	0	0	0	0	0	0	0	0	0	0	0	0	0	0	0	0	0	0	0	0	0	0
SVs621	Bacteria	uc_p_Firmicutes	uc_c_Clostridia	uc_o_Clostridiales	uc_f_Peptococcaceae	uc_f_Peptococcaceae	0	0	0	0	0	0	0	0	0	0	0	0	0	0	0	0	0	0	0	0	0	0	0	0	0	0	0	0	0	0	0	0	0	0	0	0	0	0	0	0	0	0	0
SVs622	Bacteria	uc_p_Firmicutes	uc_c_Erysipelotrichia	uc_o_Erysipelotrichales	uc_f_Erysipelotrichaceae	g_Holdemania	0	0	0	0	0	0	0	0	0	0	0	0	0	0	0	0	0	0	0	0	0	0	0	0	0	0	0	0	0	0	0	0	0	0	0	0	0	0	0	0	0	0	0
SVs623	Eukaryota	uc_p_unclassified	uc_c_unclassified	uc_o_unclassified	uc_f_unclassified	uc_p_unclassified	0	0	0	0	0	0	0	0	0	0	0	0	0	0	0	0	0	0	0	0	0	0	0	0	0	0	0	0	0	0	0	0	0	0	0	0	0	0	0	0	0	0	0
SVs624	Bacteria	uc_p_Planctomycetes	uc_c_Planctomycetacia	uc_o_Isosphaerales	uc_f_Isosphaeraceae	g_Aquisphaera	0	0	0	0	0	0	0	0	0	0	0	0	0	0	0	0	0	0	0	0	0	0	0	0	0	0	0	0	0	0	0	0	0	0	0	0	0	0	0	0	0	0	0
SVs625	Bacteria	uc_p_Proteobacteria	uc_c_Alphaproteobacteria	uc_o_Sphingomonadales	uc_f_Sphingomonadaceae	g_Sphingomonas	0	0	0	0	0	0	0	0	0	0	0	0	0	0	0	0	0	0	0	0	0	0	0	0	0	0	0	0	0	0	0	0	0	0	0	0	0	0	0	0	0	0	0
SVs626	unclassified	uc_p_unclassified	uc_c_unclassified	uc_o_unclassified	uc_f_unclassified	uc_p_unclassified	0	0	0	0	0	0	0	0	0	0	0	0	0	0	0	0	0	0	0	0	0	0	0	0	0	0	0	0	0	0	0	0	0	0	0	0	0	0	0	0	0	0	0
SVs627	Bacteria	uc_p_Proteobacteria	uc_c_Gammaproteobacteria	uc_o_Enterobacteriales	uc_f_Enterobacteriaceae	uc_f_Enterobacteriaceae	0	0	0	0	0	0	0	0	0	0	0	0	0	0	0	0	0	0	0	0	0	0	0	0	0	0	0	0	0	0	0	0	0	0	0	0	0	0	0	0	0	0	0
SVs628	Bacteria	uc_p_Actinobacteria	uc_c_Actinobacteria	uc_o_Bifidobacteriales	uc_f_Bifidobacteriaceae	g_Bifidobacterium	0	0	0	0	0	0	0	0	0	0	0	0	0	0	0	0	0	0	0	0	0	0	0	0	0	0	0	0	0	0	0	0	0	0	0	0	0	0	0	0	0	0	0
SVs629	Bacteria	uc_p_Proteobacteria	uc_c_Alphaproteobacteria	uc_o_Rhodobacterales	uc_f_Rhodobacteraceae	uc_f_Rhodobacteraceae	0	0	0	0	0	0	0	0	0	0	0	0	0	0	0	0	0	0	0	0	0	0	0	0	0	0	0	0	0	0	0	0	0	0	0	0	0	0	0	0	0	0	0
SVs630	Bacteria	uc_p_Proteobacteria	uc_c_Gammaproteobacteria	uc_o_Cellvibrionales	uc_f_Cellvibrionaceae	g_Cellvibrio	0	0	0	0	0	0	0	0	0	0	0	0	0	0	0	0	0	0	0	0	0	0	0	0	0	0	0	0	0	0	0	0	0	0	0	0	0	0	0	0	0	0	0
SVs631	Bacteria	uc_p_Firmicutes	uc_c_Erysipelotrichia	uc_o_Erysipelotrichales	uc_f_Erysipelotrichaceae	g_Turicibacter	0	0	0	0	0	0	0	0	0	0	0	0	0	0	0	0	0	0	0	0	0	0	0	0	0	0	0	0	0	0	0	0	0	0	0	0	0	0	0	0	0	0	0
SVs632	Bacteria	uc_p_Proteobacteria	uc_c_Alphaproteobacteria	uc_o_Rickettsiales	uc_f_Anaplasmataceae	g_Wolbachia	0	0	0	0	0	0	0	0	0	0	0	0	0	0	0	0	0	0	0	0	0	0	0	0	0	0	0	0	0	0	0	0	0	0	0	0	0	0	0	0	0	0	0
SVs633	Bacteria	uc_p_Firmicutes	uc_c_Bacilli	uc_o_Bacillales	uc_f_Bacillaceae	g_Bacillus	0	0	0	0	0	0	0	0	0	0	0	0	0	0	0	0	0	0	0	0	0	0	0	0	0	0	0	0	0	0	0	0	0	0	0	0	0	0	0	0	0	0	0
SVs634	Bacteria	uc_p_Firmicutes	uc_c_Clostridia	uc_o_Clostridiales	uc_f_Ruminococcaceae	g_Ruminococcaceae_UCG-005	0	0	0	0	0	0	0	0	0	0	0	0	0	0	0	0	0	0	0	0	0	0	0	0	0	0	0	0	0	0	0	0	0	0	0	0	0	0	0	0	0	0	0
SVs635	Bacteria	uc_p_Firmicutes	uc_c_Clostridia	uc_o_Clostridiales	uc_f_Ruminococcaceae	g_Ruminococcaceae_UCG-014	0	0	0	0	0	0	0	0	0	0	0	0	0	0	0	0	0	0	0	0	0	0	0	0	0	0	0	0	0	0	0	0	0	0	0	0	0	0	0	0	0	0	0
SVs636	Bacteria	uc_p_Firmicutes	uc_c_Bacilli	uc_o_Bacillales	uc_f_Staphylococcaceae	g_Jeotgalicoccus	0	0	5	0	0	0	0	0	0	0	0	0	0	0	0	0	0	0	0	0	0	0	0	0	0	0	0	0	0	0	0	0	0	0	0	0	0	0	0	0	0	0	0
SVs637	Bacteria	uc_p_Proteobacteria	uc_c_Deltaproteobacteria	uc_o_NB1-j	uc_f_unclassified	uc_o_NB1-j	0	0	0	0	5	0	0	0	0	0	0	0	0	0	0	0	0	0	0	0	0	0	0	0	0	0	0	0	0	0	0	0	0	0	0	0	0	0	0	0	0	0	0
SVs638	Bacteria	uc_p_Bacteroidetes	uc_c_Bacteroidia	uc_o_Cytophagales	uc_f_Spirosomaceae	g_Dyadobacter	0	0	0	0	0	0	0	0	0	0	5	0	0	0	0	0	0	0	0	0	0	0	0	0	0	0	0	0	0	0	0	0	0	0	0	0	0	0	0	0	0	0	0
SVs639	Bacteria	uc_p_Actinobacteria	uc_c_Actinobacteria	uc_o_Frankiales	uc_f_Frankiaceae	g_Frankia	0	0	0	0	0	0	0	0	0	0	5	0	0	0	0	0	0	0	0	0	0	0	0	0	0	0	0	0	0	0	0	0	0	0	0	0	0	0	0	0	0	0	0
SVs640	Bacteria	uc_p_Proteobacteria	uc_c_Deltaproteobacteria	uc_o_Bdellovibrionales	uc_f_Bdellovibrionaceae	g_Bdellovibrio	0	0	0	0	0	0	0	0	0	0	3	0	0	0	0	0	0	0	0	0	0	0	0	0	0	0	0	0	0	0	0	0	0	0	0	0	0	0	0	0	0	0	0
SVs641	Bacteria	uc_p_Proteobacteria	uc_c_Alphaproteobacteria	uc_o_Acetobacterales	uc_f_Acetobacteraceae	g_Rubritepida	0	0	0	0	0	0	0	0	0	0	0	0	0	0	5	0	0	0	0	0	0	0	0	0	0	0	0	0	0	0	0	0	0	0	0	0	0	0	0	0	0	0	0
SVs642	Bacteria	uc_p_Proteobacteria	uc_c_Alphaproteobacteria	uc_o_Rhizobiales	uc_f_Rhizobiaceae	g_Ochrobactrum	0	0	0	0	0	0	0	0	0	0	0	0	0	0	5	0	0	0	0	0	0	0	0	0	0	0	0	0	0	0	0	0	0	0	0	0	0	0	0	0	0	0	0
SVs643	Bacteria	uc_p_Bacteroidetes	uc_c_Bacteroidia	uc_o_Bacteroidales	uc_f_Prevotellaceae	g_Alloprevotella	0	0	0	0	0	0	0	0	0	0	0	0	0	0	5	0	0	0	0	0	0	0	0	0	0	0	0	0	0	0	0	0	0	0	0	0	0	0	0	0	0	0	0
SVs644	Bacteria	uc_p_Actinobacteria	uc_c_Actinobacteria	uc_o_Micrococcales	uc_f_Microbacteriaceae	g_Yonghaparkia	0	0	0	0	0	0	0	0	0	0	0	0	0	0	0	5	0	0	0	0	0	0	0	0	0	0	0	0	0	0	0	0	0	0	0	0	0	0	0	0	0	0	0
SVs645	Bacteria	uc_p_Bacteroidetes	uc_c_Bacteroidia	uc_o_Sphingobacteriales	uc_f_KD3-93	uc_f_KD3-93	0	0	0	0	0	0	0	0	0	0	0	0	0	0	0	0	5	0	0	0	0	0	0	0	0	0	0	0	0	0	0	0	0	0	0	0	0	0	0	0	0	0	0
SVs646	unclassified	uc_p_unclassified	uc_c_unclassified	uc_o_unclassified	uc_f_unclassified	uc_p_unclassified	0	0	0	0	0	0	0	0	0	0	0	0	0	0	0	0	5	0	0	0	0	0	0	0	0	0	0	0	0	0	0	0	0	0	0	0	0	0	0	0	0	0	0
SVs647	Bacteria	uc_p_Firmicutes	uc_c_Bacilli	uc_o_Lactobacillales	uc_f_Streptococcaceae	g_Streptococcus	0	0	0	0	0	0	0	0	0	0	0	0	0	0	0	0	0	0	0	0	0	0	0	0	5	0	0	0	0	0	0	0	0	0	0	0	0	0	0	0	0	0	0
SVs648	Eukaryota	uc_p_unclassified	uc_c_unclassified	uc_o_unclassified	uc_f_unclassified	uc_p_unclassified	0	0	0	0	0	0	0	0	0	0	0	0	0	0	0	0	0	0	0	0	0	0	0	0	2	0	0	0	0	0	0	0	0	0	0	0	0	0	0	0	0	0	0
SVs649	Bacteria	uc_p_Bacteroidetes	uc_c_Bacteroidia	uc_o_Cytophagales	uc_f_Spirosomaceae	g_Fibrisoma	0	0	0	0	0	0	0	0	0	0	0	0	0	0	0	0	0	0	0	0	0	0	0	0	0	0	0	0	0	0	0	0	0	0	0	5	0	0	0	0	0	0	0
SVs650	Bacteria	uc_p_Actinobacteria	uc_c_Actinobacteria	uc_o_Micrococcales	uc_f_Rarobacteraceae	g_Rarobacter	0	0	0	0	0	0	0	0	0	0	0	0	0	0	0	0	0	0	0	0	0	0	0	0	0	0	0	0	0	0	0	0	0	0	0	5	0	0	0	0	0	0	0
SVs651	Bacteria	uc_p_Proteobacteria	uc_c_Alphaproteobacteria	uc_o_Rhizobiales	uc_f_Beijerinckiaceae	g_Methylobacterium	0	0	0	0	0	0	0	0	0	0	0	0	0	0	0	0	0	0	0	0	0	0	0	0	0	0	0	0	0	0	0	0	0	0	0	0	0	0	0	0	5	0	0
SVs652	Bacteria	uc_p_Proteobacteria	uc_c_Alphaproteobacteria	uc_o_Sphingomonadales	uc_f_Sphingomonadaceae	g_Novosphingobium	0	0	0	0	0	0	0	0	0	0	0	0	0	0	0	0	0	0	0	0	0	0	0	0	0	0	0	0	0	0	0	0	0	0	0	0	0	0	0	0	0	5	0
SVs653	Bacteria	uc_p_Firmicutes	uc_c_Clostridia	uc_o_Clostridiales	uc_f_Peptostreptococcaceae	g_Terrisporobacter	0	0	0	0	0	0	0	0	0	0	0	0	0	0	0	0	0	0	0	0	0	0	0	0	0	0	0	0	0	0	0	0	0	0	0	0	0	0	0	0	0	0	5
SVs654	Bacteria	uc_p_Proteobacteria	uc_c_Gammaproteobacteria	uc_o_Gammaproteobacteria_Incertae_Sedis	uc_f_Unknown_Family	g_Acidibacter	0	0	0	0	0	0	0	0	0	0	0	0	0	0	0	0	0	0	0	0	0	0	0	0	0	0	0	0	0	0	0	0	0	0	0	0	0	0	0	0	0	0	0
SVs655	Bacteria	uc_p_Firmicutes	uc_c_Bacilli	uc_o_Lactobacillales	uc_f_Aerococcaceae	g_Aerococcus	0	0	0	0	0	0	0	0	0	0	0	0	0	0	0	0	0	0	0	0	0	0	0	0	0	0	0	0	0	0	0	0	0	0	0	0	0	0	0	0	0	0	0
SVs656	Bacteria	uc_p_Patescibacteria	uc_c_Gracilibacteria	uc_o_Candidatus_Peregrinibacteria	uc_f_unclassified	uc_o_Candidatus_Peregrinibacteria	0	0	0	0	0	0	0	0	0	0	0	0	0	0	0	0	0	0	0	0	0	0	0	0	0	0	0	0	0	0	0	0	0	0	0	0	0	0	0	0	0	0	0
SVs657	Bacteria	uc_p_Proteobacteria	uc_c_Alphaproteobacteria	uc_o_Acetobacterales	uc_f_Acetobacteraceae	g_Asaia	0	0	0	0	0	0	0	0	0	0	0	0	0	0	0	0	0	0	0	0	0	0	0	0	0	0	0	0	0	0	0	0	0	0	0	0	0	0	0	0	0	0	0
SVs658	Bacteria	uc_p_Firmicutes	uc_c_Bacilli	uc_o_Bacillales	uc_f_Bacillaceae	uc_f_Bacillaceae	0	0	0	0	0	0	0	0	0	0	0	0	0	0	0	0	0	0	0	0	0	0	0	0	0	0	0	0	0	0	0	0	0	0	0	0	0	0	0	0	0	0	0
SVs659	Bacteria	uc_p_Proteobacteria	uc_c_Gammaproteobacteria	uc_o_unclassified	uc_f_unclassified	uc_c_Gammaproteobacteria	0	0	0	0	0	0	0	0	0	0	0	0	0	0	0	0	0	0	0	0	0	0	0	0	0	0	0	0	0	0	0	0	0	0	0	0	0	0	0	0	0	0	0
SVs660	Bacteria	uc_p_Proteobacteria	uc_c_Deltaproteobacteria	uc_o_Bdellovibrionales	uc_f_Bacteriovoracaceae	g_Peredibacter	0	0	0	0	0	0	0	0	0	0	0	0	0	0	0	0	0	0	0	0	0	0	0	0	0	0	0	0	0	0	0	0	0	0	0	0	0	0	0	0	0	0	0
SVs661	Bacteria	uc_p_Firmicutes	uc_c_Clostridia	uc_o_Clostridiales	uc_f_Peptostreptococcaceae	g_Paeniclostridium	0	0	0	0	0	0	0	0	0	0	0	0	0	0	0	0	0	0	0	0	0	0	0	0	0	0	0	0	0	0	0	0	0	0	0	0	0	0	0	0	0	0	0
SVs662	Bacteria	uc_p_Proteobacteria	uc_c_Gammaproteobacteria	uc_o_Enterobacteriales	uc_f_Enterobacteriaceae	g_Escherichia/Shigella	0	0	0	0	0	0	0	0	0	0	0	0	0	0	0	0	0	0	0	0	0	0	0	0	0	0	0	0	0	0	0	0	0	0	0	0	0	0	0	0	0	0	0
SVs663	Bacteria	uc_p_Firmicutes	uc_c_Clostridia	uc_o_Clostridiales	uc_f_Family_XI	g_Peptoniphilus	0	0	0	0	0	0	0	0	0	0	0	0	0	0	0	0	0	0	0	0	0	0	0	0	0	0	0	0	0	0	0	0	0	0	0	0	0	0	0	0	0	0	0
SVs664	Bacteria	uc_p_Proteobacteria	uc_c_Alphaproteobacteria	uc_o_Rhizobiales	uc_f_Beijerinckiaceae	uc_f_Beijerinckiaceae	0	0	0	0	0	0	0	0	0	0	0	0	0	0	0	0	0	0	0	0	0	0	0	0	0	0	0	0	0	0	0	0	0	0	0	0	0	0	0	0	0	0	0
SVs665	Bacteria	uc_p_Fusobacteria	uc_c_Fusobacteriia	uc_o_Fusobacteriales	uc_f_Leptotrichiaceae	g_Leptotrichia	0	0	0	0	0	0	0	0	0	0	0	0	0	0	0	0	0	0	0	0	0	0	0	0	0	0	0	0	0	0	0	0	0	0	0	0	0	0	0	0	0	0	0
SVs666	Bacteria	uc_p_Actinobacteria	uc_c_Actinobacteria	uc_o_Pseudonocardiales	uc_f_Pseudonocardiaceae	g_Bounagaea	0	0	0	0	0	0	0	0	0	0	0	0	0	0	0	0	0	0	0	0	0	0	0	0	0	0	0	0	0	0	0	0	0	0	0	0	0	0	0	0	0	0	0
SVs667	Bacteria	uc_p_Actinobacteria	uc_c_Actinobacteria	uc_o_Micrococcales	uc_f_Microbacteriaceae	g_Clavibacter	0	0	0	0	0	0	0	0	0	0	0	0	0	0	0	0	0	0	0	0	0	0	0	0	0	0	0	0	0	0	0	0	0	0	0	0	0	0	0	0	0	0	0
SVs668	Bacteria	uc_p_Firmicutes	uc_c_Clostridia	uc_o_Clostridiales	uc_f_Family_XI	g_Ezakiella	0	0	0	0	0	0	0	0	0	0	0	0	0	0	0	0	0	0	0	0	0	0	0	0	0	0	0	0	0	0	0	0	0	0	0	0	0	0	0	0	0	0	0
SVs669	Bacteria	uc_p_Firmicutes	uc_c_Clostridia	uc_o_Clostridiales	uc_f_Peptococcaceae	uc_f_Peptococcaceae	0	0	0	0	0	0	0	0	0	0	0	0	0	0	0	0	0	0	0	0	0	0	0	0	0	0	0	0	0	0	0	0	0	0	0	0	0	0	0	0	0	0	0
SVs670	Bacteria	uc_p_Firmicutes	uc_c_Clostridia	uc_o_unclassified	uc_f_unclassified	uc_c_Clostridia	0	0	0	0	0	0	0	0	0	0	0	0	0	0	0	0	0	0	0	0	0	0	0	0	0	0	0	0	0	0	0	0	0	0	0	0	0	0	0	0	0	0	0
SVs671	Bacteria	uc_p_Bacteroidetes	uc_c_Bacteroidia	uc_o_Flavobacteriales	uc_f_unclassified	uc_o_Flavobacteriales	0	0	0	0	0	0	0	0	0	0	0	0	0	0	0	0	0	0	0	0	0	0	0	0	0	0	0	0	0	0	0	0	0	0	0	0	0	0	0	0	0	0	0
SVs672	Bacteria	uc_p_Firmicutes	uc_c_Clostridia	uc_o_Clostridiales	uc_f_Christensenellaceae	g_Christensenellaceae_R-7_group	0	0	0	0	0	0	0	0	0	0	0	0	0	0	0	0	0	0	0	0	0	0	0	0	0	0	0	0	0	0	0	0	0	0	0	0	0	0	0	0	0	0	0
SVs673	Bacteria	uc_p_Proteobacteria	uc_c_Alphaproteobacteria	uc_o_Rickettsiales	uc_f_Anaplasmataceae	g_Wolbachia	0	0	0	0	0	0	0	0	0	0	0	0	0	0	0	0	0	0	0	0	0	0	0	0	0	0	0	0	0	0	0	0	0	0	0	0	0	0	0	0	0	0	0
SVs674	Bacteria	uc_p_Bacteroidetes	uc_c_Bacteroidia	uc_o_Cytophagales	uc_f_Spirosomaceae	g_Spirosoma	0	0	0	0	0	0	0	0	0	0	0	0	0	0	0	0	0	0	0	0	0	0	0	0	0	0	0	0	0	0	0	0	0	0	0	0	0	0	0	0	0	0	0
SVs675	Bacteria	uc_p_Proteobacteria	uc_c_Alphaproteobacteria	uc_o_Rhizobiales	uc_f_Rhizobiaceae	g_Neorhizobium	0	0	0	0	0	0	0	0	0	0	0	0	0	0	0	0	0	0	0	0	0	0	0	0	0	0	0	0	0	0	0	0	0	0	0	0	0	0	0	0	0	0	0
SVs676	Bacteria	uc_p_Fusobacteria	uc_c_Fusobacteriia	uc_o_Fusobacteriales	uc_f_Leptotrichiaceae	g_Leptotrichia	0	0	0	0	0	0	0	0	0	0	0	0	0	0	0	0	0	0	0	0	0	0	0	0	0	0	0	0	0	0	0	0	0	0	0	0	0	0	0	0	0	0	0
SVs677	Bacteria	uc_p_Proteobacteria	uc_c_Alphaproteobacteria	uc_o_Rickettsiales	uc_f_Mitochondria	uc_f_Mitochondria	0	0	0	0	0	0	0	0	0	0	0	0	0	0	0	0	0	0	0	0	0	0	0	0	0	0	0	0	0	0	0	0	0	0	0	0	0	0	0	0	0	0	0
SVs678	Bacteria	uc_p_Firmicutes	uc_c_Bacilli	uc_o_Bacillales	uc_f_Paenibacillaceae	g_Paenibacillus	0	0	0	0	0	0	0	0	0	0	0	0	0	0	0	0	0	0	0	0	0	0	0	0	0	0	0	0	0	0	0	0	0	0	0	0	0	0	0	0	0	0	0
SVs679	Bacteria	uc_p_Firmicutes	uc_c_Bacilli	uc_o_Lactobacillales	uc_f_Carnobacteriaceae	g_Atopostipes	0	0	0	0	0	0	0	0	0	0	0	0	0	0	0	0	0	0	0	0	0	0	0	0	0	0	0	0	0	0	0	0	0	0	0	0	0	0	0	0	0	0	0
SVs680	Bacteria	uc_p_Chloroflexi	uc_c_JG30-KF-CM66	uc_o_unclassified	uc_f_unclassified	uc_c_JG30-KF-CM66	0	0	0	0	0	0	0	0	0	0	0	0	0	0	0	0	0	0	0	0	0	0	0	0	0	0	0	0	0	0	0	0	0	0	0	0	0	0	0	0	0	0	0
SVs681	Bacteria	uc_p_Bacteroidetes	uc_c_Bacteroidia	uc_o_Cytophagales	uc_f_Spirosomaceae	g_Emticicia	0	0	0	0	0	0	0	0	0	0	0	0	0	0	0	0	0	0	0	0	0	0	0	0	0	0	0	0	0	0	0	0	0	0	0	0	0	0	0	0	0	0	0
SVs682	Bacteria	uc_p_Tenericutes	uc_c_Mollicutes	uc_o_Mollicutes_RF39	uc_f_unclassified	uc_o_Mollicutes_RF39	0	0	0	0	0	0	0	0	0	0	0	0	0	0	0	0	0	0	0	0	0	0	0	0	0	0	0	0	0	0	0	0	0	0	0	0	0	0	0	0	0	0	0
SVs683	Bacteria	uc_p_Firmicutes	uc_c_Clostridia	uc_o_Clostridiales	uc_f_Ruminococcaceae	g_Ruminococcaceae_UCG-010	0	0	0	0	0	0	0	0	0	0	0	0	0	0	0	0	0	0	0	0	0	0	0	0	0	0	0	0	0	0	0	0	0	0	0	0	0	0	0	0	0	0	0
SVs684	Bacteria	uc_p_Firmicutes	uc_c_Clostridia	uc_o_Clostridiales	uc_f_Ruminococcaceae	g_Ruminococcaceae_UCG-010	0	0	0	0	0	0	0	0	0	0	0	0	0	0	0	0	0	0	0	0	0	0	0	0	0	0	0	0	0	0	0	0	0	0	0	0	0	0	0	0	0	0	0
SVs685	Bacteria	uc_p_Bacteroidetes	uc_c_Bacteroidia	uc_o_Bacteroidales	uc_f_Marinifilaceae	g_Butyricimonas	0	0	0	0	0	0	0	0	0	0	0	0	0	0	0	0	0	0	0	0	0	0	0	0	0	0	0	0	0	0	0	0	0	0	0	0	0	0	0	0	0	0	0
SVs686	Bacteria	uc_p_Proteobacteria	uc_c_Alphaproteobacteria	uc_o_Sphingomonadales	uc_f_Sphingomonadaceae	g_Novosphingobium	0	4	0	0	0	0	0	0	0	0	0	0	0	0	0	0	0	0	0	0	0	0	0	0	0	0	0	0	0	0	0	0	0	0	0	0	0	0	0	0	0	0	0
SVs687	Bacteria	uc_p_Firmicutes	uc_c_Bacilli	uc_o_Bacillales	uc_f_Thermoactinomycetaceae	g_Planifilum	0	0	0	4	0	0	0	0	0	0	0	0	0	0	0	0	0	0	0	0	0	0	0	0	0	0	0	0	0	0	0	0	0	0	0	0	0	0	0	0	0	0	0
SVs688	Bacteria	uc_p_Deinococcus-Thermus	uc_c_Deinococci	uc_o_Deinococcales	uc_f_Trueperaceae	g_Truepera	0	0	0	0	0	0	0	0	0	0	4	0	0	0	0	0	0	0	0	0	0	0	0	0	0	0	0	0	0	0	0	0	0	0	0	0	0	0	0	0	0	0	0
SVs689	Bacteria	uc_p_Proteobacteria	uc_c_Alphaproteobacteria	uc_o_Rhizobiales	uc_f_Beijerinckiaceae	g_Microvirga	0	0	0	0	0	0	0	0	0	0	4	0	0	0	0	0	0	0	0	0	0	0	0	0	0	0	0	0	0	0	0	0	0	0	0	0	0	0	0	0	0	0	0
SVs690	Bacteria	uc_p_Actinobacteria	uc_c_Actinobacteria	uc_o_Propionibacteriales	uc_f_Nocardioidaceae	g_Aeromicrobium	0	0	0	0	0	0	0	0	0	0	0	0	0	4	0	0	0	0	0	0	0	0	0	0	0	0	0	0	0	0	0	0	0	0	0	0	0	0	0	0	0	0	0
SVs691	Bacteria	uc_p_Firmicutes	uc_c_Bacilli	uc_o_Bacillales	uc_f_Planococcaceae	uc_f_Planococcaceae	0	0	0	0	0	0	0	0	0	0	0	0	0	0	4	0	0	0	0	0	0	0	0	0	0	0	0	0	0	0	0	0	0	0	0	0	0	0	0	0	0	0	0
SVs692	Bacteria	uc_p_Patescibacteria	uc_c_ABY1	uc_o_Candidatus_Uhrbacteria	uc_f_unclassified	uc_o_Candidatus_Uhrbacteria	0	0	0	0	0	0	0	0	0	0	0	0	0	0	0	0	4	0	0	0	0	0	0	0	0	0	0	0	0	0	0	0	0	0	0	0	0	0	0	0	0	0	0
SVs693	Bacteria	uc_p_Bacteroidetes	uc_c_Bacteroidia	uc_o_Bacteroidales	uc_f_Prevotellaceae	g_Prevotella_7	0	0	0	0	0	0	0	0	0	0	0	0	0	0	0	0	0	0	0	0	0	4	0	0	0	0	0	0	0	0	0	0	0	0	0	0	0	0	0	0	0	0	0
SVs694	Bacteria	uc_p_Proteobacteria	uc_c_Alphaproteobacteria	uc_o_Sphingomonadales	uc_f_Sphingomonadaceae	uc_f_Sphingomonadaceae	0	0	0	0	0	0	0	0	0	0	0	0	0	0	0	0	0	0	0	0	0	0	0	0	4	0	0	0	0	0	0	0	0	0	0	0	0	0	0	0	0	0	0
SVs695	Bacteria	uc_p_Firmicutes	uc_c_Bacilli	uc_o_Bacillales	uc_f_Bacillaceae	g_Terribacillus	0	0	0	0	0	0	0	0	0	0	0	0	0	0	0	0	0	0	0	0	0	0	0	0	0	0	0	0	0	0	0	0	0	0	0	0	0	0	0	0	0	0	0
SVs696	Bacteria	uc_p_Firmicutes	uc_c_Erysipelotrichia	uc_o_Erysipelotrichales	uc_f_Erysipelotrichaceae	g_Turicibacter	0	0	0	0	0	0	0	0	0	0	0	0	0	0	0	0	0	0	0	0	0	0	0	0	0	0	0	0	0	0	0	4	0	0	0	0	0	0	0	0	0	0	0
SVs697	Bacteria	uc_p_Proteobacteria	uc_c_Alphaproteobacteria	uc_o_Rickettsiales	uc_f_Mitochondria	uc_f_Mitochondria	0	0	0	0	0	0	0	0	0	0	0	0	0	0	0	0	0	0	0	0	0	0	0	0	0	0	0	0	0	0	0	0	0	0	0	0	0	0	0	0	0	0	0
SVs698	Bacteria	uc_p_Actinobacteria	uc_c_Actinobacteria	uc_o_Micrococcales	uc_f_Micrococcaceae	g_Rothia	0	0	0	0	0	0	0	0	0	0	0	0	0	0	0	0	0	0	0	0	0	0	0	0	0	0	0	0	0	0	0	0	0	0	0	0	0	0	0	0	0	0	0
SVs699	Bacteria	uc_p_Firmicutes	uc_c_Bacilli	uc_o_Lactobacillales	uc_f_Leuconostocaceae	g_Weissella	0	0	0	0	0	0	0	0	0	0	0	0	0	0	0	0	0	0	0	0	0	0	0	0	0	0	0	0	0	0	0	0	0	0	0	0	0	0	0	0	0	0	0
SVs700	Bacteria	uc_p_Proteobacteria	uc_c_Alphaproteobacteria	uc_o_Caulobacterales	uc_f_Caulobacteraceae	g_Caulobacter	0	0	0	0	0	0	0	0	0	0	0	0	0	0	0	0	0	0	0	0	0	0	0	0	0	0	0	0	0	0	0	0	0	0	0	0	0	0	0	0	0	0	0
SVs701	Bacteria	uc_p_Proteobacteria	uc_c_Alphaproteobacteria	uc_o_Sphingomonadales	uc_f_Sphingomonadaceae	g_Sphingobium	0	0	0	0	0	0	0	0	0	0	0	0	0	0	0	0	0	0	0	0	0	0	0	0	0	0	0	0	0	0	0	0	0	0	0	0	0	0	0	0	0	0	0
SVs702	Bacteria	uc_p_Actinobacteria	uc_c_Actinobacteria	uc_o_Frankiales	uc_f_Nakamurellaceae	g_Nakamurella	0	0	0	0	0	0	0	0	0	0	0	0	0	0	0	0	0	0	0	0	0	0	0	0	0	0	0	0	0	0	0	0	0	0	0	0	0	0	0	0	0	0	0
SVs703	Bacteria	uc_p_FBP	uc_c_unclassified	uc_o_unclassified	uc_f_unclassified	uc_p_FBP	0	0	0	0	0	0	0	0	0	0	0	0	0	0	0	0	0	0	0	0	0	0	0	0	0	0	0	0	0	0	0	0	0	0	0	0	0	0	0	0	0	0	0
SVs704	Bacteria	uc_p_Actinobacteria	uc_c_Thermoleophilia	uc_o_Gaiellales	uc_f_unclassified	uc_o_Gaiellales	0	0	0	0	0	0	0	0	0	0	0	0	0	0	0	0	0	0	0	0	0	0	0	0	0	0	0	0	0	0	0	0	0	0	0	0	0	0	0	0	0	0	0
SVs705	Bacteria	uc_p_Firmicutes	uc_c_Clostridia	uc_o_Clostridiales	uc_f_Peptostreptococcaceae	g_Romboutsia	0	0	0	0	0	0	0	0	0	0	0	0	0	0	0	0	0	0	0	0	0	0	0	0	0	0	0	0	0	0	0	0	0	0	0	0	0	0	0	0	0	0	0
SVs706	Bacteria	uc_p_Cyanobacteria	uc_c_Oxyphotobacteria	uc_o_Chloroplast	uc_f_unclassified	uc_o_Chloroplast	0	0	0	0	0	0	0	0	0	0	0	0	0	0	0	0	0	0	0	0	0	0	0	0	0	0	0	0	0	0	0	0	0	0	0	0	0	0	0	0	0	0	0
SVs707	Bacteria	uc_p_Proteobacteria	uc_c_Gammaproteobacteria	uc_o_unclassified	uc_f_unclassified	uc_c_Gammaproteobacteria	0	0	0	0	0	0	0	0	0	0	0	0	0	0	0	0	0	0	0	0	0	0	0	0	0	0	0	0	0	0	0	0	0	0	0	0	0	0	0	0	0	0	0
SVs708	Bacteria	uc_p_Proteobacteria	uc_c_Gammaproteobacteria	uc_o_Betaproteobacteriales	uc_f_Methylophilaceae	g_Methylophilus	0	0	0	0	0	0	0	0	0	0	0	0	0	0	0	0	0	0	0	0	0	0	0	0	0	0	0	0	0	0	0	0	0	0	0	0	0	0	0	0	0	0	0
SVs709	Bacteria	uc_p_Firmicutes	uc_c_Clostridia	uc_o_Clostridiales	uc_f_Lachnospiraceae	g_GCA-900066575	0	0	0	0	0	0	0	0	0	0	0	0	0	0	0	0	0	0	0	0	0	0	0	0	0	0	0	0	0	0	0	0	0	0	0	0	0	0	0	0	0	0	0
SVs710	Bacteria	uc_p_Bacteroidetes	uc_c_Bacteroidia	uc_o_Bacteroidales	uc_f_Bacteroidaceae	g_Bacteroides	0	0	0	0	0	0	0	0	0	0	0	0	0	0	0	0	0	0	0	0	0	0	0	0	0	0	0	0	0	0	0	0	0	0	0	0	0	0	0	0	0	0	0
SVs711	Bacteria	uc_p_Actinobacteria	uc_c_Actinobacteria	uc_o_Micrococcales	uc_f_Microbacteriaceae	g_Agromyces	0	0	0	0	0	0	0	0	0	0	0	0	0	0	0	0	0	0	0	0	0	0	0	0	0	0	0	0	0	0	0	0	0	0	0	0	0	0	0	0	0	0	0
SVs712	Bacteria	uc_p_Bacteroidetes	uc_c_Bacteroidia	uc_o_Bacteroidales	uc_f_Prevotellaceae	g_Alloprevotella	0	0	0	0	0	0	0	0	0	0	0	0	0	0	0	0	0	0	0	0	0	0	0	0	0	0	0	0	0	0	0	0	0	0	0	0	0	0	0	0	0	0	0
SVs713	Bacteria	uc_p_Proteobacteria	uc_c_Alphaproteobacteria	uc_o_Caedibacterales	uc_f_Caedibacteraceae	g_Caedibacter	0	0	0	0	0	0	0	0	0	0	0	0	0	0	0	0	0	0	0	0	0	0	0	0	0	0	0	0	0	0	0	0	0	0	0	0	0	0	0	0	0	0	0
SVs714	unclassified	uc_p_unclassified	uc_c_unclassified	uc_o_unclassified	uc_f_unclassified	uc_p_unclassified	0	0	0	0	0	0	0	0	0	0	0	0	0	0	0	0	0	0	0	0	0	0	0	0	0	0	0	0	0	0	0	0	0	0	0	0	0	0	0	0	0	0	0
SVs715	Bacteria	uc_p_Proteobacteria	uc_c_Alphaproteobacteria	uc_o_Rhizobiales	uc_f_Beijerinckiaceae	g_Methylobacterium	0	0	0	0	0	0	0	0	0	0	0	0	0	0	0	0	0	0	0	0	0	0	0	0	0	0	0	0	0	0	0	0	0	0	0	0	0	0	0	0	0	0	0
SVs716	Bacteria	uc_p_Proteobacteria	uc_c_Alphaproteobacteria	uc_o_Rhodospirillales	uc_f_unclassified	uc_o_Rhodospirillales	0	0	0	0	0	0	0	0	0	0	0	0	0	0	0	0	0	0	0	0	0	0	0	0	0	0	0	0	0	0	0	0	0	0	0	0	0	0	0	0	0	0	0
SVs717	Bacteria	uc_p_Firmicutes	uc_c_Clostridia	uc_o_unclassified	uc_f_unclassified	uc_c_Clostridia	0	0	0	0	0	0	0	0	0	0	0	0	0	0	0	0	0	0	0	0	0	0	0	0	0	0	0	0	0	0	0	0	0	0	0	0	0	0	0	0	0	0	0
SVs718	Bacteria	uc_p_Proteobacteria	uc_c_Alphaproteobacteria	uc_o_Rhizobiales	uc_f_Rhizobiaceae	g_Neorhizobium	0	0	0	0	0	0	0	0	0	0	0	0	0	0	0	0	0	0	0	0	0	0	0	0	0	0	0	0	0	0	0	0	0	0	0	0	0	0	0	0	0	0	0
SVs719	Bacteria	uc_p_Chlamydiae	uc_c_Chlamydiae	uc_o_Chlamydiales	uc_f_Parachlamydiaceae	g_Neochlamydia	0	0	0	0	0	0	0	0	0	0	0	0	0	0	0	0	0	0	0	0	0	0	0	0	0	0	0	0	0	0	0	0	0	0	0	0	0	0	0	0	0	0	0
SVs720	Bacteria	uc_p_Firmicutes	uc_c_Bacilli	uc_o_Bacillales	uc_f_Thermoactinomycetaceae	g_Thermoactinomyces	0	0	0	0	0	0	0	0	0	0	0	0	0	0	0	0	0	0	0	0	0	0	0	0	0	0	0	0	0	0	0	0	0	0	0	0	0	0	0	0	0	0	0
SVs721	Bacteria	uc_p_Actinobacteria	uc_c_Actinobacteria	uc_o_Frankiales	uc_f_Geodermatophilaceae	g_Blastococcus	0	0	0	0	0	0	0	0	0	0	0	0	0	0	0	0	0	0	0	0	0	0	0	0	0	0	0	0	0	0	0	0	0	0	0	0	0	0	0	0	0	0	0
SVs722	Bacteria	uc_p_Proteobacteria	uc_c_Alphaproteobacteria	uc_o_Rhizobiales	uc_f_Beijerinckiaceae	g_Bosea	0	0	0	0	0	0	0	0	0	0	0	0	0	0	0	0	0	0	0	0	0	0	0	0	0	0	0	0	0	0	0	0	0	0	0	0	0	0	0	0	0	0	0
SVs723	Bacteria	uc_p_Bacteroidetes	uc_c_Bacteroidia	uc_o_Chitinophagales	uc_f_Chitinophagaceae	uc_f_Chitinophagaceae	0	0	0	0	0	0	0	0	0	0	0	0	0	0	0	0	0	0	0	0	0	0	0	0	0	0	0	0	0	0	0	0	0	0	0	0	0	0	0	0	0	0	0
SVs724	Bacteria	uc_p_Proteobacteria	uc_c_Gammaproteobacteria	uc_o_Betaproteobacteriales	uc_f_Burkholderiaceae	uc_f_Burkholderiaceae	0	0	0	0	0	0	0	0	0	0	0	0	0	0	0	0	0	0	0	0	0	0	0	0	0	0	0	0	0	0	0	0	0	0	0	0	0	0	0	0	0	0	0
SVs725	Bacteria	uc_p_Proteobacteria	uc_c_Gammaproteobacteria	uc_o_Legionellales	uc_f_Legionellaceae	g_Legionella	0	0	0	0	0	0	0	0	0	0	0	0	0	0	0	0	0	0	0	0	0	0	0	0	0	0	0	0	0	0	0	0	0	0	0	0	0	0	0	0	0	0	0
SVs726	Bacteria	uc_p_Firmicutes	uc_c_Bacilli	uc_o_Lactobacillales	uc_f_Streptococcaceae	g_Streptococcus	0	0	0	0	0	0	0	0	0	0	0	0	0	0	0	0	0	0	0	0	0	0	0	0	0	0	0	0	0	0	0	0	0	0	0	0	0	0	0	0	0	0	0
SVs727	Bacteria	uc_p_Firmicutes	uc_c_Bacilli	uc_o_Bacillales	uc_f_Paenibacillaceae	g_Paenibacillus	0	0	0	0	0	0	0	0	0	0	0	0	0	0	0	0	0	0	0	0	0	0	0	0	0	0	0	0	0	0	0	0	0	0	0	0	0	0	0	0	0	0	0
SVs728	Bacteria	uc_p_Firmicutes	uc_c_Clostridia	uc_o_Clostridiales	uc_f_Lachnospiraceae	uc_f_Lachnospiraceae	0	0	0	0	0	0	0	0	0	0	0	0	0	0	0	0	0	0	0	0	0	0	0	0	0	0	0	0	0	0	0	0	0	0	0	0	0	0	0	0	0	0	0
SVs729	Bacteria	uc_p_Proteobacteria	uc_c_Deltaproteobacteria	uc_o_Bdellovibrionales	uc_f_Bdellovibrionaceae	g_Bdellovibrio	0	0	0	0	0	0	0	0	0	0	0	0	0	0	0	0	0	0	0	0	0	0	0	0	0	0	0	0	0	0	0	0	0	0	0	0	0	0	0	0	0	0	0
SVs730	Bacteria	uc_p_Firmicutes	uc_c_Clostridia	uc_o_Clostridiales	uc_f_unclassified	uc_o_Clostridiales	0	0	0	0	0	0	0	0	0	0	0	0	0	0	0	0	0	0	0	0	0	0	0	0	0	0	0	0	0	0	0	0	0	0	0	0	0	0	0	0	0	0	0
SVs731	Bacteria	uc_p_Firmicutes	uc_c_Clostridia	uc_o_Clostridiales	uc_f_Peptococcaceae	uc_f_Peptococcaceae	0	0	0	0	0	0	0	0	0	0	0	0	0	0	0	0	0	0	0	0	0	0	0	0	0	0	0	0	0	0	0	0	0	0	0	0	0	0	0	0	0	0	0
SVs732	Bacteria	uc_p_Firmicutes	uc_c_Clostridia	uc_o_Clostridiales	uc_f_Lachnospiraceae	uc_f_Lachnospiraceae	0	0	0	0	0	0	0	0	0	0	0	0	0	0	0	0	0	0	0	0	0	0	0	0	0	0	0	0	0	0	0	0	0	0	0	0	0	0	0	0	0	0	0
SVs733	Bacteria	uc_p_Actinobacteria	uc_c_unclassified	uc_o_unclassified	uc_f_unclassified	uc_p_Actinobacteria	0	0	0	0	0	0	0	0	0	0	0	0	0	0	0	0	0	0	0	0	0	0	0	0	0	0	0	0	0	0	0	0	0	0	0	0	0	0	0	0	0	0	0
SVs734	Bacteria	uc_p_Bacteroidetes	uc_c_Bacteroidia	uc_o_Cytophagales	uc_f_Cyclobacteriaceae	uc_f_Cyclobacteriaceae	0	3	0	0	0	0	0	0	0	0	0	0	0	0	0	0	0	0	0	0	0	0	0	0	0	0	0	0	0	0	0	0	0	0	0	0	0	0	0	0	0	0	0
SVs735	Bacteria	uc_p_Proteobacteria	uc_c_Alphaproteobacteria	uc_o_Elsterales	uc_f_unclassified	uc_o_Elsterales	0	0	0	0	0	0	0	0	0	0	3	0	0	0	0	0	0	0	0	0	0	0	0	0	0	0	0	0	0	0	0	0	0	0	0	0	0	0	0	0	0	0	0
SVs736	Bacteria	uc_p_Proteobacteria	uc_c_Gammaproteobacteria	uc_o_Betaproteobacteriales	uc_f_Chromobacteriaceae	g_Vogesella	0	0	0	0	0	0	0	0	0	0	3	0	0	0	0	0	0	0	0	0	0	0	0	0	0	0	0	0	0	0	0	0	0	0	0	0	0	0	0	0	0	0	0
SVs737	Bacteria	uc_p_Proteobacteria	uc_c_Gammaproteobacteria	uc_o_Gammaproteobacteria_Incertae_Sedis	uc_f_Unknown_Family	g_Candidatus_Carsonella	0	0	0	0	0	0	0	0	0	0	0	0	0	3	0	0	0	0	0	0	0	0	0	0	0	0	0	0	0	0	0	0	0	0	0	0	0	0	0	0	0	0	0
SVs738	Bacteria	uc_p_Firmicutes	uc_c_Bacilli	uc_o_Bacillales	uc_f_unclassified	uc_o_Bacillales	0	0	0	0	0	0	0	0	0	0	0	0	0	3	0	0	0	0	0	0	0	0	0	0	0	0	0	0	0	0	0	0	0	0	0	0	0	0	0	0	0	0	0
SVs739	Bacteria	uc_p_Cyanobacteria	uc_c_Oxyphotobacteria	uc_o_Chloroplast	uc_f_unclassified	uc_o_Chloroplast	0	0	0	0	0	0	0	0	0	0	0	0	0	0	0	3	0	0	0	0	0	0	0	0	0	0	0	0	0	0	0	0	0	0	0	0	0	0	0	0	0	0	0
SVs740	Bacteria	uc_p_Firmicutes	uc_c_Clostridia	uc_o_Clostridiales	uc_f_Lachnospiraceae	g_Lachnoanaerobaculum	0	0	0	0	0	0	0	0	0	0	0	0	0	0	0	0	0	0	0	0	0	0	0	0	3	0	0	0	0	0	0	0	0	0	0	0	0	0	0	0	0	0	0
SVs741	Bacteria	uc_p_Proteobacteria	uc_c_Alphaproteobacteria	uc_o_Sphingomonadales	uc_f_Sphingomonadaceae	g_Sphingomonas	0	0	0	0	0	0	0	0	0	0	0	0	0	0	0	0	0	0	0	0	0	0	0	0	0	0	0	0	0	0	0	0	0	0	3	0	0	0	0	0	0	0	0
SVs742	Bacteria	uc_p_Proteobacteria	uc_c_Gammaproteobacteria	uc_o_Pseudomonadales	uc_f_Moraxellaceae	g_Acinetobacter	0	0	0	0	0	0	0	0	0	0	0	0	0	0	0	0	0	0	0	0	0	0	0	0	0	0	0	0	0	0	0	0	0	0	0	0	0	0	0	3	0	0	0
SVs743	Bacteria	uc_p_Acidobacteria	uc_c_Acidobacteriia	uc_o_Acidobacteriales	uc_f_Acidobacteriaceae_(Subgroup_1)	g_Granulicella	0	0	0	0	0	0	0	0	0	0	0	0	0	0	0	0	0	0	0	0	0	0	0	0	0	0	0	0	0	0	0	0	0	0	0	0	0	0	0	0	0	0	0
SVs744	Bacteria	uc_p_Firmicutes	uc_c_Clostridia	uc_o_Clostridiales	uc_f_Peptococcaceae	g_Desulfotomaculum	0	0	0	0	0	0	0	0	0	0	0	0	0	0	0	0	0	0	0	0	0	0	0	0	0	0	0	0	0	0	0	0	0	0	0	0	0	0	0	0	0	0	0
SVs745	Bacteria	uc_p_Proteobacteria	uc_c_Gammaproteobacteria	uc_o_Pasteurellales	uc_f_Pasteurellaceae	g_Mannheimia	0	0	0	0	0	0	0	0	0	0	0	0	0	0	0	0	0	0	0	0	0	0	0	0	0	0	0	0	0	0	0	0	0	0	0	0	0	0	0	0	0	0	0
SVs746	Bacteria	uc_p_Firmicutes	uc_c_Clostridia	uc_o_Clostridiales	uc_f_Lachnospiraceae	g_Shuttleworthia	0	0	0	0	0	0	0	0	0	0	0	0	0	0	0	0	0	0	0	0	0	0	0	0	0	0	0	0	0	0	0	0	0	0	0	0	0	0	0	0	0	0	0
SVs747	Bacteria	uc_p_Spirochaetes	uc_c_Spirochaetia	uc_o_Spirochaetales	uc_f_Spirochaetaceae	g_Treponema_2	0	0	0	0	0	0	0	0	0	0	0	0	0	0	0	0	0	0	0	0	0	0	0	0	0	0	0	0	0	0	0	0	0	0	0	0	0	0	0	0	0	0	0
SVs748	Bacteria	uc_p_Proteobacteria	uc_c_Deltaproteobacteria	uc_o_Myxococcales	uc_f_Haliangiaceae	g_Haliangium	0	0	0	0	0	0	0	0	0	0	0	0	0	0	0	0	0	0	0	0	0	0	0	0	0	0	0	0	0	0	0	0	0	0	0	0	0	0	0	0	0	0	0
SVs749	Bacteria	uc_p_Proteobacteria	uc_c_Alphaproteobacteria	uc_o_Sphingomonadales	uc_f_Sphingomonadaceae	g_Novosphingobium	0	0	0	0	0	0	0	0	0	0	0	0	0	0	0	0	0	0	0	0	0	0	0	0	0	0	0	0	0	0	0	0	0	0	0	0	0	0	0	0	0	0	0
SVs750	Bacteria	uc_p_Actinobacteria	uc_c_Actinobacteria	uc_o_Corynebacteriales	uc_f_Corynebacteriaceae	g_Corynebacterium	0	0	0	0	0	0	0	0	0	0	0	0	0	0	0	0	0	0	0	0	0	0	0	0	0	0	0	0	0	0	0	0	0	0	0	0	0	0	0	0	0	0	0
SVs751	Bacteria	uc_p_Firmicutes	uc_c_Clostridia	uc_o_Clostridiales	uc_f_Heliobacteriaceae	g_Hydrogenispora	0	0	0	0	0	0	0	0	0	0	0	0	0	0	0	0	0	0	0	0	0	0	0	0	0	0	0	0	0	0	0	0	0	0	0	0	0	0	0	0	0	0	0
SVs752	Bacteria	uc_p_Actinobacteria	uc_c_Actinobacteria	uc_o_Actinomycetales	uc_f_Actinomycetaceae	g_Actinomyces	0	0	0	0	0	0	0	0	0	0	0	0	0	0	0	0	0	0	0	0	0	0	0	0	0	0	0	0	0	0	0	0	0	0	0	0	0	0	0	0	0	0	0
SVs753	Bacteria	uc_p_Proteobacteria	uc_c_Gammaproteobacteria	uc_o_Diplorickettsiales	uc_f_Diplorickettsiaceae	g_Aquicella	0	0	0	0	0	0	0	0	0	0	0	0	0	0	0	0	0	0	0	0	0	0	0	0	0	0	0	0	0	0	0	0	0	0	0	0	0	0	0	0	0	0	0
SVs754	Bacteria	uc_p_Proteobacteria	uc_c_Alphaproteobacteria	uc_o_Caulobacterales	uc_f_Hyphomonadaceae	g_Hirschia	0	0	0	0	0	0	0	0	0	0	0	0	0	0	0	0	0	0	0	0	0	0	0	0	0	0	0	0	0	0	0	0	0	0	0	0	0	0	0	0	0	0	0
SVs755	Bacteria	uc_p_Bacteroidetes	uc_c_Bacteroidia	uc_o_Flavobacteriales	uc_f_Crocinitomicaceae	g_Fluviicola	0	0	0	0	0	0	0	0	0	0	0	0	0	0	0	0	0	0	0	0	0	0	0	0	0	0	0	0	0	0	0	0	0	0	0	0	0	0	0	0	0	0	0
SVs756	Bacteria	uc_p_Proteobacteria	uc_c_Alphaproteobacteria	uc_o_Sphingomonadales	uc_f_Sphingomonadaceae	uc_f_Sphingomonadaceae	0	0	0	0	0	0	0	0	0	0	0	0	0	0	0	0	0	0	0	0	0	0	0	0	0	0	0	0	0	0	0	0	0	0	0	0	0	0	0	0	0	0	0
SVs757	Bacteria	uc_p_Firmicutes	uc_c_Erysipelotrichia	uc_o_Erysipelotrichales	uc_f_Erysipelotrichaceae	g_Dielma	0	0	0	0	0	0	0	0	0	0	0	0	0	0	0	0	0	0	0	0	0	0	0	0	0	0	0	0	0	0	0	0	0	0	0	0	0	0	0	0	0	0	0
SVs758	Bacteria	uc_p_Proteobacteria	uc_c_Alphaproteobacteria	uc_o_Rickettsiales	uc_f_Mitochondria	uc_f_Mitochondria	0	0	0	0	0	0	0	0	0	0	0	0	0	0	0	0	0	0	0	0	0	0	0	0	0	0	0	0	0	0	0	0	0	0	0	0	0	0	0	0	0	0	0
SVs759	Bacteria	uc_p_Firmicutes	uc_c_Clostridia	uc_o_Clostridiales	uc_f_Lachnospiraceae	g_Catonella	0	0	0	0	0	0	0	0	0	0	0	0	0	0	0	0	0	0	0	0	0	0	0	0	0	0	0	0	0	0	0	0	0	0	0	0	0	0	0	0	0	0	0
SVs760	Bacteria	uc_p_Actinobacteria	uc_c_Actinobacteria	uc_o_Streptomycetales	uc_f_Streptomycetaceae	g_Streptomyces	0	0	0	0	0	0	0	0	0	0	0	0	0	0	0	0	0	0	0	0	0	0	0	0	0	0	0	0	0	0	0	0	0	0	0	0	0	0	0	0	0	0	0
SVs761	Bacteria	uc_p_Proteobacteria	uc_c_Alphaproteobacteria	uc_o_Rhizobiales	uc_f_Beijerinckiaceae	g_Psychroglaciecola	0	0	0	0	0	0	0	0	0	0	0	0	0	0	0	0	0	0	0	0	0	0	0	0	0	0	0	0	0	0	0	0	0	0	0	0	0	0	0	0	0	0	0
SVs762	Bacteria	uc_p_Proteobacteria	uc_c_Alphaproteobacteria	uc_o_Rhizobiales	uc_f_Beijerinckiaceae	g_Methylobacterium	0	0	0	0	0	0	0	0	0	0	0	0	0	0	0	0	0	0	0	0	0	0	0	0	0	0	0	0	0	0	0	0	0	0	0	0	0	0	0	0	0	0	0
SVs763	Bacteria	uc_p_Firmicutes	uc_c_Bacilli	uc_o_Bacillales	uc_f_Family_XI	g_Gemella	0	0	0	0	0	0	0	0	0	0	0	0	0	0	0	0	0	0	0	0	0	0	0	0	0	0	0	0	0	0	0	0	0	0	0	0	0	0	0	0	0	0	0
SVs764	Bacteria	uc_p_Firmicutes	uc_c_Clostridia	uc_o_Clostridiales	uc_f_Lachnospiraceae	g_Oribacterium	0	0	0	0	0	0	0	0	0	0	0	0	0	0	0	0	0	0	0	0	0	0	0	0	0	0	0	0	0	0	0	0	0	0	0	0	0	0	0	0	0	0	0
SVs765	Bacteria	uc_p_Bacteroidetes	uc_c_Bacteroidia	uc_o_Bacteroidales	uc_f_Prevotellaceae	g_Prevotella_7	0	0	0	0	0	0	0	0	0	0	0	0	0	0	0	0	0	0	0	0	0	0	0	0	0	0	0	0	0	0	0	0	0	0	0	0	0	0	0	0	0	0	0
SVs766	Bacteria	uc_p_Fusobacteria	uc_c_Fusobacteriia	uc_o_Fusobacteriales	uc_f_Leptotrichiaceae	g_Leptotrichia	0	0	0	0	0	0	0	0	0	0	0	0	0	0	0	0	0	0	0	0	0	0	0	0	0	0	0	0	0	0	0	0	0	0	0	0	0	0	0	0	0	0	0
SVs767	Bacteria	uc_p_Actinobacteria	uc_c_Actinobacteria	uc_o_Propionibacteriales	uc_f_Nocardioidaceae	g_Nocardioides	0	0	0	0	0	0	0	0	0	0	0	0	0	0	0	0	0	0	0	0	0	0	0	0	0	0	0	0	0	0	0	0	0	0	0	0	0	0	0	0	0	0	0
SVs768	Bacteria	uc_p_Proteobacteria	uc_c_Alphaproteobacteria	uc_o_Sphingomonadales	uc_f_Sphingomonadaceae	g_Novosphingobium	0	0	0	0	0	0	0	0	0	0	0	0	0	0	0	0	0	0	0	0	0	0	0	0	0	0	0	0	0	0	0	0	0	0	0	0	0	0	0	0	0	0	0
SVs769	Bacteria	uc_p_Firmicutes	uc_c_Clostridia	uc_o_Clostridiales	uc_f_Lachnospiraceae	g_Stomatobaculum	0	0	0	0	0	0	0	0	0	0	0	0	0	0	0	0	0	0	0	0	0	0	0	0	0	0	0	0	0	0	0	0	0	0	0	0	0	0	0	0	0	0	0
SVs770	Bacteria	uc_p_Firmicutes	uc_c_Negativicutes	uc_o_Selenomonadales	uc_f_Veillonellaceae	g_Selenomonas	0	0	0	0	0	0	0	0	0	0	0	0	0	0	0	0	0	0	0	0	0	0	0	0	0	0	0	0	0	0	0	0	0	0	0	0	0	0	0	0	0	0	0
SVs771	Bacteria	uc_p_Proteobacteria	uc_c_Alphaproteobacteria	uc_o_Sphingomonadales	uc_f_Sphingomonadaceae	g_Sphingobium	0	0	0	0	0	0	0	0	0	0	0	0	0	0	0	0	0	0	0	0	0	0	0	0	0	0	0	0	0	0	0	0	0	0	0	0	0	0	0	0	0	0	0
SVs772	Bacteria	uc_p_Firmicutes	uc_c_Clostridia	uc_o_Clostridiales	uc_f_Clostridiaceae_1	g_Clostridium_sensu_stricto_9	0	0	0	0	0	0	0	0	0	0	0	0	0	0	0	0	0	0	0	0	0	0	0	0	0	0	0	0	0	0	0	0	0	0	0	0	0	0	0	0	0	0	0
SVs773	Bacteria	uc_p_Actinobacteria	uc_c_Actinobacteria	uc_o_Bifidobacteriales	uc_f_Bifidobacteriaceae	g_Bifidobacterium	0	0	0	0	2	0	0	0	0	0	0	0	0	0	0	0	0	0	0	0	0	0	0	0	0	0	0	0	0	0	0	0	0	0	0	0	0	0	0	0	0	0	0
SVs774	Bacteria	uc_p_Firmicutes	uc_c_Bacilli	uc_o_Lactobacillales	uc_f_Lactobacillaceae	g_Lactobacillus	0	0	0	0	0	0	0	0	0	0	0	2	0	0	0	0	0	0	0	0	0	0	0	0	0	0	0	0	0	0	0	0	0	0	0	0	0	0	0	0	0	0	0
SVs775	Bacteria	uc_p_Actinobacteria	uc_c_Actinobacteria	uc_o_Propionibacteriales	uc_f_Nocardioidaceae	g_Marmoricola	0	0	0	0	0	0	0	0	0	0	0	2	0	0	0	0	0	0	0	0	0	0	0	0	0	0	0	0	0	0	0	0	0	0	0	0	0	0	0	0	0	0	0
SVs776	Bacteria	uc_p_Proteobacteria	uc_c_Gammaproteobacteria	uc_o_Xanthomonadales	uc_f_Rhodanobacteraceae	uc_f_Rhodanobacteraceae	0	0	0	0	0	0	0	0	0	0	0	0	0	2	0	0	0	0	0	0	0	0	0	0	0	0	0	0	0	0	0	0	0	0	0	0	0	0	0	0	0	0	0
SVs777	Eukaryota	uc_p_unclassified	uc_c_unclassified	uc_o_unclassified	uc_f_unclassified	uc_p_unclassified	0	0	0	0	0	0	0	0	0	0	0	0	0	0	2	0	0	0	0	0	0	0	0	0	0	0	0	0	0	0	0	0	0	0	0	0	0	0	0	0	0	0	0
SVs778	Bacteria	uc_p_Bacteroidetes	uc_c_Bacteroidia	uc_o_Flavobacteriales	uc_f_Flavobacteriaceae	g_Capnocytophaga	0	0	0	0	0	0	0	0	0	0	0	0	0	0	0	0	0	0	0	2	0	0	0	0	0	0	0	0	0	0	0	0	0	0	0	0	0	0	0	0	0	0	0
SVs779	Bacteria	uc_p_Actinobacteria	uc_c_Actinobacteria	uc_o_Streptosporangiales	uc_f_Nocardiopsaceae	g_Nocardiopsis	0	0	0	0	0	0	0	0	0	0	0	0	0	0	0	0	0	0	0	0	2	0	0	0	0	0	0	0	0	0	0	0	0	0	0	0	0	0	0	0	0	0	0
SVs780	Bacteria	uc_p_Acidobacteria	uc_c_Acidobacteriia	uc_o_Acidobacteriales	uc_f_unclassified	uc_o_Acidobacteriales	0	0	0	0	0	0	0	0	0	0	0	0	0	0	0	0	0	0	0	0	0	2	0	0	0	0	0	0	0	0	0	0	0	0	0	0	0	0	0	0	0	0	0
SVs781	Bacteria	uc_p_Proteobacteria	uc_c_Gammaproteobacteria	uc_o_Pseudomonadales	uc_f_Moraxellaceae	g_Acinetobacter	0	0	0	0	0	0	0	0	0	0	0	0	0	0	0	0	0	0	0	0	0	0	0	2	0	0	0	0	0	0	0	0	0	0	0	0	0	0	0	0	0	0	0
SVs782	Bacteria	uc_p_unclassified	uc_c_unclassified	uc_o_unclassified	uc_f_unclassified	uc_p_unclassified	0	0	0	0	0	0	0	0	0	0	0	0	0	0	0	0	0	0	0	0	0	0	0	0	2	0	0	0	0	0	0	0	0	0	0	0	0	0	0	0	0	0	0
SVs783	Bacteria	uc_p_Proteobacteria	uc_c_Alphaproteobacteria	uc_o_Acetobacterales	uc_f_Acetobacteraceae	g_Asaia	0	0	0	0	0	0	0	0	0	0	0	0	0	0	0	0	0	0	0	0	0	0	0	0	0	0	0	0	0	2	0	0	0	0	0	0	0	0	0	0	0	0	0
SVs784	Bacteria	uc_p_Firmicutes	uc_c_Clostridia	uc_o_Clostridiales	uc_f_Clostridiaceae_1	g_Clostridium_sensu_stricto_12	0	0	0	0	0	0	0	0	0	0	0	0	0	0	0	0	0	0	0	0	0	0	0	0	0	0	0	0	0	0	0	0	0	0	0	2	0	0	0	0	0	0	0
SVs785	Bacteria	uc_p_Bacteroidetes	uc_c_Bacteroidia	uc_o_Sphingobacteriales	uc_f_Sphingobacteriaceae	g_Sphingobacterium	0	0	0	0	0	0	0	0	0	0	0	0	0	0	0	0	0	0	0	0	0	0	0	0	0	0	0	0	0	0	0	0	0	0	0	2	0	0	0	0	0	0	0
SVs786	Bacteria	uc_p_Actinobacteria	uc_c_Actinobacteria	uc_o_Bifidobacteriales	uc_f_Bifidobacteriaceae	g_Bifidobacterium	0	0	0	0	0	0	0	0	0	0	0	0	0	0	0	0	0	0	0	0	0	0	0	0	0	0	0	0	0	0	0	0	0	0	0	0	0	0	2	0	0	0	0
SVs787	Bacteria	uc_p_Bacteroidetes	uc_c_Bacteroidia	uc_o_Sphingobacteriales	uc_f_Sphingobacteriaceae	g_Nubsella	0	0	0	0	0	0	0	0	0	0	0	0	0	0	0	0	0	0	0	0	0	0	0	0	0	0	0	0	0	0	0	0	0	0	0	0	0	0	0	2	0	0	0
SVs788	Bacteria	uc_p_Chlamydiae	uc_c_Chlamydiae	uc_o_Chlamydiales	uc_f_Parachlamydiaceae	g_Parachlamydia	0	0	0	0	0	0	0	0	0	0	0	0	0	0	0	0	0	0	0	0	0	0	0	0	0	0	0	0	0	0	0	0	0	0	0	0	0	0	0	0	0	2	0
SVs789	Bacteria	uc_p_Deinococcus-Thermus	uc_c_Deinococci	uc_o_Thermales	uc_f_Thermaceae	g_Thermus	0	0	0	0	0	0	0	0	0	0	0	0	0	0	0	0	0	0	0	0	0	0	0	0	0	0	0	0	0	0	0	0	0	0	0	0	0	0	0	0	0	0	2
SVs790	Bacteria	uc_p_Firmicutes	uc_c_Clostridia	uc_o_Clostridiales	uc_f_Family_XIII	uc_f_Family_XIII	0	0	0	0	0	0	0	0	0	0	0	0	0	0	0	0	0	0	0	0	0	0	0	0	0	0	0	0	0	0	0	0	0	0	0	0	0	0	0	0	0	0	0
SVs791	Bacteria	uc_p_Proteobacteria	uc_c_Deltaproteobacteria	uc_o_Myxococcales	uc_f_Polyangiaceae	g_Pajaroellobacter	0	0	0	0	0	0	0	0	0	0	0	0	0	0	0	0	0	0	0	0	0	0	0	0	0	0	0	0	0	0	0	0	0	0	0	0	0	0	0	0	0	0	0
SVs792	Bacteria	uc_p_Proteobacteria	uc_c_Alphaproteobacteria	uc_o_Tistrellales	uc_f_Geminicoccaceae	g_Candidatus_Alysiosphaera	0	0	0	0	0	0	0	0	0	0	0	0	0	0	0	0	0	0	0	0	0	0	0	0	0	0	0	0	0	0	0	0	0	0	0	0	0	0	0	0	0	0	0
SVs793	Eukaryota	uc_p_unclassified	uc_c_unclassified	uc_o_unclassified	uc_f_unclassified	uc_p_unclassified	0	0	0	0	0	0	0	0	0	0	0	0	0	0	0	0	0	0	0	0	0	0	0	0	0	0	0	0	0	0	0	0	0	0	0	0	0	0	0	0	0	0	0
SVs794	Bacteria	uc_p_Actinobacteria	uc_c_Actinobacteria	uc_o_Actinomycetales	uc_f_Actinomycetaceae	g_Actinomyces	0	0	0	0	0	0	0	0	0	0	0	0	0	0	0	0	0	0	0	0	0	0	0	0	0	0	0	0	0	0	0	0	0	0	0	0	0	0	0	0	0	0	0
SVs795	Bacteria	uc_p_Firmicutes	uc_c_Clostridia	uc_o_Clostridiales	uc_f_Family_XI	g_Peptoniphilus	0	0	0	0	0	0	0	0	0	0	0	0	0	0	0	0	0	0	0	0	0	0	0	0	0	0	0	0	0	0	0	0	0	0	0	0	0	0	0	0	0	0	0
SVs796	Bacteria	uc_p_Actinobacteria	uc_c_Actinobacteria	uc_o_Micrococcales	uc_f_Micrococcaceae	g_Enteractinococcus	0	0	0	0	0	0	0	0	0	0	0	0	0	0	0	0	0	0	0	0	0	0	0	0	0	0	0	0	0	0	0	0	0	0	0	0	0	0	0	0	0	0	0
SVs797	Bacteria	uc_p_Firmicutes	uc_c_Clostridia	uc_o_Clostridiales	uc_f_Clostridiaceae_1	g_Clostridium_sensu_stricto_1	0	0	0	0	0	0	0	0	0	0	0	0	0	0	0	0	0	0	0	0	0	0	0	0	0	0	0	0	0	0	0	0	0	0	0	0	0	0	0	0	0	0	0
SVs798	Bacteria	uc_p_Actinobacteria	uc_c_Actinobacteria	uc_o_Micrococcales	uc_f_Cellulomonadaceae	g_Cellulomonas	0	0	0	0	0	0	0	0	0	0	0	0	0	0	0	0	0	0	0	0	0	0	0	0	0	0	0	0	0	0	0	0	0	0	0	0	0	0	0	0	0	0	0
SVs799	Bacteria	uc_p_Actinobacteria	uc_c_Actinobacteria	uc_o_Corynebacteriales	uc_f_Dietziaceae	g_Dietzia	0	0	0	0	0	0	0	0	0	0	0	0	0	0	0	0	0	0	0	0	0	0	0	0	0	0	0	0	0	0	0	0	0	0	0	0	0	0	0	0	0	0	0
SVs800	Bacteria	uc_p_Actinobacteria	uc_c_Actinobacteria	uc_o_Pseudonocardiales	uc_f_Pseudonocardiaceae	g_Prauserella	0	0	0	0	0	0	0	0	0	0	0	0	0	0	0	0	0	0	0	0	0	0	0	0	0	0	0	0	0	0	0	0	0	0	0	0	0	0	0	0	0	0	0
SVs801	Bacteria	uc_p_Firmicutes	uc_c_Clostridia	uc_o_Clostridiales	uc_f_Peptostreptococcaceae	g_Filifactor	0	0	0	0	0	0	0	0	0	0	0	0	0	0	0	0	0	0	0	0	0	0	0	0	0	0	0	0	0	0	0	0	0	0	0	0	0	0	0	0	0	0	0
SVs802	Bacteria	uc_p_Bacteroidetes	uc_c_Bacteroidia	uc_o_Flavobacteriales	uc_f_Flavobacteriaceae	g_Flavobacterium	0	0	0	0	0	0	0	0	0	0	0	0	0	0	0	0	0	0	0	0	0	0	0	0	0	0	0	0	0	0	0	0	0	0	0	0	0	0	0	0	0	0	0
SVs803	Bacteria	uc_p_Actinobacteria	uc_c_Actinobacteria	uc_o_Micrococcales	uc_f_Microbacteriaceae	g_Rathayibacter	0	0	0	0	0	0	0	0	0	0	0	0	0	0	0	0	0	0	0	0	0	0	0	0	0	0	0	0	0	0	0	0	0	0	0	0	0	0	0	0	0	0	0
SVs804	Bacteria	uc_p_Bacteroidetes	uc_c_Bacteroidia	uc_o_Cytophagales	uc_f_Hymenobacteraceae	g_Hymenobacter	0	0	0	0	0	0	0	0	0	0	0	0	0	0	0	0	0	0	0	0	0	0	0	0	0	0	0	0	0	0	0	0	0	0	0	0	0	0	0	0	0	0	0
SVs805	Bacteria	uc_p_Actinobacteria	uc_c_Actinobacteria	uc_o_Streptomycetales	uc_f_Streptomycetaceae	g_Streptomyces	0	0	0	0	0	0	0	0	0	0	0	0	0	0	0	0	0	0	0	0	0	0	0	0	0	0	0	0	0	0	0	0	0	0	0	0	0	0	0	0	0	0	0
SVs806	Bacteria	uc_p_Actinobacteria	uc_c_Actinobacteria	uc_o_Pseudonocardiales	uc_f_Pseudonocardiaceae	g_Saccharopolyspora	0	0	0	0	0	0	0	0	0	0	0	0	0	0	0	0	0	0	0	0	0	0	0	0	0	0	0	0	0	0	0	0	0	0	0	0	0	0	0	0	0	0	0
SVs807	Bacteria	uc_p_Actinobacteria	uc_c_Actinobacteria	uc_o_Micrococcales	uc_f_Microbacteriaceae	g_Curtobacterium	0	0	0	0	0	0	0	0	0	0	0	0	0	0	0	0	0	0	0	0	0	0	0	0	0	0	0	0	0	0	0	0	0	0	0	0	0	0	0	0	0	0	0
SVs808	Bacteria	uc_p_Firmicutes	uc_c_Clostridia	uc_o_Clostridiales	uc_f_Peptococcaceae	uc_f_Peptococcaceae	0	0	0	0	0	0	0	0	0	0	0	0	0	0	0	0	0	0	0	0	0	0	0	0	0	0	0	0	0	0	0	0	0	0	0	0	0	0	0	0	0	0	0
SVs809	Bacteria	uc_p_Planctomycetes	uc_c_Planctomycetacia	uc_o_Gemmatales	uc_f_Gemmataceae	g_Gemmata	0	0	0	0	0	0	0	0	0	0	0	0	0	0	0	0	0	0	0	0	0	0	0	0	0	0	0	0	0	0	0	0	0	0	0	0	0	0	0	0	0	0	0
SVs810	Bacteria	uc_p_Firmicutes	uc_c_Bacilli	uc_o_Bacillales	uc_f_Bacillaceae	g_Anoxybacillus	0	0	0	0	0	0	0	0	0	0	0	0	0	0	0	0	0	0	0	0	0	0	0	0	0	0	0	0	0	0	0	0	0	0	0	0	0	0	0	0	0	0	0
SVs811	Bacteria	uc_p_Proteobacteria	uc_c_Alphaproteobacteria	uc_o_Rhodobacterales	uc_f_Rhodobacteraceae	g_Amaricoccus	0	0	0	0	0	0	0	0	0	0	0	0	0	0	0	0	0	0	0	0	0	0	0	0	0	0	0	0	0	0	0	0	0	0	0	0	0	0	0	0	0	0	0
SVs812	Bacteria	uc_p_Proteobacteria	uc_c_Gammaproteobacteria	uc_o_Pseudomonadales	uc_f_Moraxellaceae	g_Acinetobacter	0	0	0	0	0	0	0	0	0	0	0	0	0	0	0	0	0	0	0	0	0	0	0	0	0	0	0	0	0	0	0	0	0	0	0	0	0	0	0	0	0	0	0
SVs813	Bacteria	uc_p_Actinobacteria	uc_c_Rubrobacteria	uc_o_Rubrobacterales	uc_f_Rubrobacteriaceae	g_Rubrobacter	0	0	0	0	0	0	0	0	0	0	0	0	0	0	0	0	0	0	0	0	0	0	0	0	0	0	0	0	0	0	0	0	0	0	0	0	0	0	0	0	0	0	0
SVs814	Bacteria	uc_p_Proteobacteria	uc_c_Gammaproteobacteria	uc_o_Enterobacteriales	uc_f_Enterobacteriaceae	uc_f_Enterobacteriaceae	0	0	0	0	0	0	0	0	0	0	0	0	0	0	0	0	0	0	0	0	0	0	0	0	0	0	0	0	0	0	0	0	0	0	0	0	0	0	0	0	0	0	0
SVs815	Bacteria	uc_p_Actinobacteria	uc_c_Actinobacteria	uc_o_Actinomycetales	uc_f_Actinomycetaceae	g_Actinomyces	0	0	0	0	0	0	0	0	0	0	0	0	0	0	0	0	0	0	0	0	0	0	0	0	0	0	0	0	0	0	0	0	0	0	0	0	0	0	0	0	0	0	0
SVs816	Bacteria	uc_p_Proteobacteria	uc_c_Alphaproteobacteria	uc_o_Rhizobiales	uc_f_Beijerinckiaceae	g_Bosea	0	0	0	0	0	0	0	0	0	0	0	0	0	0	0	0	0	0	0	0	0	0	0	0	0	0	0	0	0	0	0	0	0	0	0	0	0	0	0	0	0	0	0
SVs817	Bacteria	uc_p_Proteobacteria	uc_c_unclassified	uc_o_unclassified	uc_f_unclassified	uc_p_Proteobacteria	0	0	0	0	0	0	0	0	0	0	0	0	0	0	0	0	0	0	0	0	0	0	0	0	0	0	0	0	0	0	0	0	0	0	0	0	0	0	0	0	0	0	0
SVs818	Bacteria	uc_p_Firmicutes	uc_c_Clostridia	uc_o_Clostridiales	uc_f_Lachnospiraceae	g_Roseburia	0	0	0	0	0	0	0	0	0	0	0	0	0	0	0	0	0	0	0	0	0	0	0	0	0	0	0	0	0	0	0	0	0	0	0	0	0	0	0	0	0	0	0
SVs819	Bacteria	uc_p_Actinobacteria	uc_c_Rubrobacteria	uc_o_Rubrobacterales	uc_f_Rubrobacteriaceae	g_Rubrobacter	0	0	0	0	0	0	0	0	0	0	0	0	0	0	0	0	0	0	0	0	0	0	0	0	0	0	0	0	0	0	0	0	0	0	0	0	0	0	0	0	0	0	0
SVs820	Bacteria	uc_p_Proteobacteria	uc_c_Alphaproteobacteria	uc_o_Rhizobiales	uc_f_Rhizobiaceae	g_Allorhizobium-Neorhizobium-Pararhizobium-Rhizobium	0	0	0	0	0	0	0	0	0	0	0	0	0	0	0	0	0	0	0	0	0	0	0	0	0	0	0	0	0	0	0	0	0	0	0	0	0	0	0	0	0	0	0
SVs821	Bacteria	uc_p_Actinobacteria	uc_c_Actinobacteria	uc_o_Corynebacteriales	uc_f_Corynebacteriaceae	g_Corynebacterium_1	0	0	0	0	0	0	0	0	0	0	0	0	0	0	0	0	0	0	0	0	0	0	0	0	0	0	0	0	0	0	0	0	0	0	0	0	0	0	0	0	0	0	0
SVs822	Bacteria	uc_p_Firmicutes	uc_c_Negativicutes	uc_o_Selenomonadales	uc_f_Veillonellaceae	g_Anaeroglobus	0	0	0	0	0	0	0	0	0	0	0	0	0	0	0	0	0	0	0	0	0	0	0	0	0	0	0	0	0	0	0	0	0	0	0	0	0	0	0	0	0	0	0
SVs823	Bacteria	uc_p_Firmicutes	uc_c_Bacilli	uc_o_Bacillales	uc_f_Paenibacillaceae	g_Paenibacillus	0	0	0	0	0	0	0	0	0	0	0	0	0	0	0	0	0	0	0	0	0	0	0	0	0	0	0	0	0	0	0	0	0	0	0	0	0	0	0	0	0	0	0
SVs824	Bacteria	uc_p_Cyanobacteria	uc_c_Oxyphotobacteria	uc_o_Chloroplast	uc_f_unclassified	uc_o_Chloroplast	0	0	0	0	0	0	0	0	0	0	0	0	0	0	0	0	0	0	0	0	0	0	0	0	0	0	0	0	0	0	0	0	0	0	0	0	0	0	0	0	0	0	0
SVs825	Bacteria	uc_p_Actinobacteria	uc_c_Actinobacteria	uc_o_Corynebacteriales	uc_f_Corynebacteriaceae	g_Corynebacterium_1	0	0	0	0	0	0	0	0	0	0	0	0	0	0	0	0	0	0	0	0	0	0	0	0	0	0	0	0	0	0	0	0	0	0	0	0	0	0	0	0	0	0	0
SVs826	Bacteria	uc_p_Firmicutes	uc_c_Bacilli	uc_o_Bacillales	uc_f_Bacillaceae	uc_f_Bacillaceae	0	0	0	0	0	0	0	0	0	0	0	0	0	0	0	0	0	0	0	0	0	0	0	0	0	0	0	0	0	0	0	0	0	1	0	0	0	0	0	0	0	0	0
SVs827	Bacteria	uc_p_Firmicutes	uc_c_Bacilli	uc_o_Bacillales	uc_f_Planococcaceae	g_Planococcus	0	0	0	0	0	0	0	0	0	0	0	0	0	0	0	0	0	0	0	0	0	0	0	0	0	0	0	0	0	0	0	0	0	0	0	0	0	0	0	0	0	0	0
SVs828	Bacteria	uc_p_Proteobacteria	uc_c_Alphaproteobacteria	uc_o_Acetobacterales	uc_f_Acetobacteraceae	g_Gluconobacter	0	0	0	0	0	0	0	0	0	0	0	0	0	0	0	0	0	0	0	0	0	0	0	0	0	0	0	0	0	0	0	0	0	0	0	0	0	0	0	0	0	0	0
[truncated: 113 more columns]

## Sheet: metadata of samples
name	mosq	mosq_species	Treatment	dpe
GIM-21	AaZ-7dpe-1	Ae_aegypti	AA-ZIKV	7dpe
GIM-22	AaZ-7dpe-2	Ae_aegypti	AA-ZIKV	7dpe
GIM-23	AaZ-7dpe-3	Ae_aegypti	AA-ZIKV	7dpe
GIM-24	AaZ-7dpe-4	Ae_aegypti	AA-ZIKV	7dpe
GIM-25	AaZ-7dpe-5	Ae_aegypti	AA-ZIKV	7dpe
GIM-26	AaZ-7dpe-6	Ae_aegypti	AA-ZIKV	7dpe
GIM-27	AaZ-7dpe-7	Ae_aegypti	AA-ZIKV	7dpe
GIM-28	AaZ-7dpe-8	Ae_aegypti	AA-ZIKV	7dpe
GIM-29	AaZ-7dpe-9	Ae_aegypti	AA-ZIKV	7dpe
GIM-30	AaZ-7dpe-10	Ae_aegypti	AA-ZIKV	7dpe
GIM-31	AaZ-7dpe-11	Ae_aegypti	AA-ZIKV	7dpe
GIM-32	AaZ-7dpe-12	Ae_aegypti	AA-ZIKV	7dpe
GIM-33	AaZ-7dpe-13	Ae_aegypti	AA-ZIKV	7dpe
GIM-34	AaZ-7dpe-14	Ae_aegypti	AA-ZIKV	7dpe
GIM-35	AaZ-7dpe-15	Ae_aegypti	AA-ZIKV	7dpe
GIM-36	AaZ-7dpe-16	Ae_aegypti	AA-ZIKV	7dpe
GIM-37	AaZ-7dpe-17	Ae_aegypti	AA-ZIKV	7dpe
GIM-38	AaZ-7dpe-18	Ae_aegypti	AA-ZIKV	7dpe
GIM-39	AaZ-7dpe-19	Ae_aegypti	AA-ZIKV	7dpe
GIM-40	AaZ-7dpe-20	Ae_aegypti	AA-ZIKV	7dpe
GIM-572	AaZ-7dpe-21	Ae_aegypti	AA-ZIKV	7dpe
GIM-573	AaZ-7dpe-22	Ae_aegypti	AA-ZIKV	7dpe
GIM-574	AaZ-7dpe-23	Ae_aegypti	AA-ZIKV	7dpe
GIM-575	AaZ-7dpe-24	Ae_aegypti	AA-ZIKV	7dpe
GIM-576	AaZ-7dpe-25	Ae_aegypti	AA-ZIKV	7dpe
GIM-577	AaZ-7dpe-26	Ae_aegypti	AA-ZIKV	7dpe
GIM-578	AaZ-7dpe-27	Ae_aegypti	AA-ZIKV	7dpe
GIM-580	AaZ-7dpe-28	Ae_aegypti	AA-ZIKV	7dpe
GIM-581	AaZ-7dpe-29	Ae_aegypti	AA-ZIKV	7dpe
GIM-582	AaZ-7dpe-30	Ae_aegypti	AA-ZIKV	7dpe
GIM-583	AaZ-7dpe-31	Ae_aegypti	AA-ZIKV	7dpe
GIM-585	AaZ-7dpe-32	Ae_aegypti	AA-ZIKV	7dpe
GIM-586	AaZ-7dpe-33	Ae_aegypti	AA-ZIKV	7dpe
GIM-317	AaS-7dpe-1	Ae_aegypti	AA-sucrose	7dpe
GIM-318	AaS-7dpe-2	Ae_aegypti	AA-sucrose	7dpe
GIM-319	AaS-7dpe-3	Ae_aegypti	AA-sucrose	7dpe
GIM-320	AaS-7dpe-4	Ae_aegypti	AA-sucrose	7dpe
GIM-549	AaS-7dpe-5	Ae_aegypti	AA-sucrose	7dpe
GIM-257	AaB-7dpe-1	Ae_aegypti	AA-blood	7dpe
GIM-258	AaB-7dpe-2	Ae_aegypti	AA-blood	7dpe
GIM-259	AaB-7dpe-3	Ae_aegypti	AA-blood	7dpe
GIM-260	AaB-7dpe-4	Ae_aegypti	AA-blood	7dpe
GIM-543	AaB-7dpe-5	Ae_aegypti	AA-blood	7dpe
GIM-81	AaZ-21dpe-1	Ae_aegypti	AA-ZIKV	21dpe
GIM-82	AaZ-21dpe-2	Ae_aegypti	AA-ZIKV	21dpe
GIM-83	AaZ-21dpe-3	Ae_aegypti	AA-ZIKV	21dpe
GIM-84	AaZ-21dpe-4	Ae_aegypti	AA-ZIKV	21dpe
GIM-85	AaZ-21dpe-5	Ae_aegypti	AA-ZIKV	21dpe
GIM-86	AaZ-21dpe-6	Ae_aegypti	AA-ZIKV	21dpe
GIM-87	AaZ-21dpe-7	Ae_aegypti	AA-ZIKV	21dpe
GIM-88	AaZ-21dpe-8	Ae_aegypti	AA-ZIKV	21dpe
GIM-89	AaZ-21dpe-9	Ae_aegypti	AA-ZIKV	21dpe
GIM-90	AaZ-21dpe-10	Ae_aegypti	AA-ZIKV	21dpe
GIM-91	AaZ-21dpe-11	Ae_aegypti	AA-ZIKV	21dpe
GIM-92	AaZ-21dpe-12	Ae_aegypti	AA-ZIKV	21dpe
GIM-93	AaZ-21dpe-13	Ae_aegypti	AA-ZIKV	21dpe
GIM-94	AaZ-21dpe-14	Ae_aegypti	AA-ZIKV	21dpe
GIM-95	AaZ-21dpe-15	Ae_aegypti	AA-ZIKV	21dpe
GIM-96	AaZ-21dpe-16	Ae_aegypti	AA-ZIKV	21dpe
GIM-97	AaZ-21dpe-17	Ae_aegypti	AA-ZIKV	21dpe
GIM-98	AaZ-21dpe-18	Ae_aegypti	AA-ZIKV	21dpe
GIM-99	AaZ-21dpe-19	Ae_aegypti	AA-ZIKV	21dpe
GIM-100	AaZ-21dpe-20	Ae_aegypti	AA-ZIKV	21dpe
GIM-608	AaZ-21dpe-21	Ae_aegypti	AA-ZIKV	21dpe
GIM-609	AaZ-21dpe-22	Ae_aegypti	AA-ZIKV	21dpe
GIM-610	AaZ-21dpe-23	Ae_aegypti	AA-ZIKV	21dpe
GIM-611	AaZ-21dpe-24	Ae_aegypti	AA-ZIKV	21dpe
GIM-612	AaZ-21dpe-25	Ae_aegypti	AA-ZIKV	21dpe
GIM-613	AaZ-21dpe-26	Ae_aegypti	AA-ZIKV	21dpe
GIM-614	AaZ-21dpe-27	Ae_aegypti	AA-ZIKV	21dpe
GIM-615	AaZ-21dpe-28	Ae_aegypti	AA-ZIKV	21dpe
GIM-616	AaZ-21dpe-29	Ae_aegypti	AA-ZIKV	21dpe
GIM-617	AaZ-21dpe-30	Ae_aegypti	AA-ZIKV	21dpe
GIM-618	AaZ-21dpe-31	Ae_aegypti	AA-ZIKV	21dpe
GIM-619	AaZ-21dpe-32	Ae_aegypti	AA-ZIKV	21dpe
GIM-620	AaZ-21dpe-33	Ae_aegypti	AA-ZIKV	21dpe
GIM-621	AaZ-21dpe-34	Ae_aegypti	AA-ZIKV	21dpe
GIM-622	AaZ-21dpe-35	Ae_aegypti	AA-ZIKV	21dpe
GIM-623	AaZ-21dpe-36	Ae_aegypti	AA-ZIKV	21dpe
GIM-624	AaZ-21dpe-37	Ae_aegypti	AA-ZIKV	21dpe
GIM-625	AaZ-21dpe-38	Ae_aegypti	AA-ZIKV	21dpe
GIM-626	AaZ-21dpe-39	Ae_aegypti	AA-ZIKV	21dpe
GIM-627	AaZ-21dpe-40	Ae_aegypti	AA-ZIKV	21dpe
GIM-628	AaZ-21dpe-41	Ae_aegypti	AA-ZIKV	21dpe
GIM-347	AaS-21dpe-1	Ae_aegypti	AA-sucrose	21dpe
GIM-349	AaS-21dpe-2	Ae_aegypti	AA-sucrose	21dpe
GIM-350	AaS-21dpe-3	Ae_aegypti	AA-sucrose	21dpe
GIM-553	AaS-21dpe-4	Ae_aegypti	AA-sucrose	21dpe
GIM-554	AaS-21dpe-5	Ae_aegypti	AA-sucrose	21dpe
GIM-284	AaB-21dpe-1	Ae_aegypti	AA-blood	21dpe
GIM-287	AaB-21dpe-2	Ae_aegypti	AA-blood	21dpe
GIM-288	AaB-21dpe-3	Ae_aegypti	AA-blood	21dpe
GIM-290	AaB-21dpe-4	Ae_aegypti	AA-blood	21dpe
GIM-546	AaB-21dpe-5	Ae_aegypti	AA-blood	21dpe
GIM-381	CqW-7dpe-1	Cx_quinquefasciatus	CQ-WNV	7dpe
GIM-382	CqW-7dpe-2	Cx_quinquefasciatus	CQ-WNV	7dpe
GIM-383	CqW-7dpe-3	Cx_quinquefasciatus	CQ-WNV	7dpe
GIM-384	CqW-7dpe-4	Cx_quinquefasciatus	CQ-WNV	7dpe
GIM-385	CqW-7dpe-5	Cx_quinquefasciatus	CQ-WNV	7dpe
GIM-386	CqW-7dpe-6	Cx_quinquefasciatus	CQ-WNV	7dpe
GIM-387	CqW-7dpe-7	Cx_quinquefasciatus	CQ-WNV	7dpe
GIM-388	CqW-7dpe-8	Cx_quinquefasciatus	CQ-WNV	7dpe
GIM-389	CqW-7dpe-9	Cx_quinquefasciatus	CQ-WNV	7dpe
GIM-390	CqW-7dpe-10	Cx_quinquefasciatus	CQ-WNV	7dpe
GIM-391	CqW-7dpe-11	Cx_quinquefasciatus	CQ-WNV	7dpe
GIM-392	CqW-7dpe-12	Cx_quinquefasciatus	CQ-WNV	7dpe
GIM-393	CqW-7dpe-13	Cx_quinquefasciatus	CQ-WNV	7dpe
GIM-394	CqW-7dpe-14	Cx_quinquefasciatus	CQ-WNV	7dpe
GIM-395	CqW-7dpe-15	Cx_quinquefasciatus	CQ-WNV	7dpe
GIM-396	CqW-7dpe-16	Cx_quinquefasciatus	CQ-WNV	7dpe
GIM-397	CqW-7dpe-17	Cx_quinquefasciatus	CQ-WNV	7dpe
GIM-398	CqW-7dpe-18	Cx_quinquefasciatus	CQ-WNV	7dpe
GIM-399	CqW-7dpe-19	Cx_quinquefasciatus	CQ-WNV	7dpe
GIM-400	CqW-7dpe-20	Cx_quinquefasciatus	CQ-WNV	7dpe
GIM-491	CqS-7dpe-1	Cx_quinquefasciatus	CQ-sucrose	7dpe
GIM-492	CqS-7dpe-2	Cx_quinquefasciatus	CQ-sucrose	7dpe
GIM-493	CqS-7dpe-3	Cx_quinquefasciatus	CQ-sucrose	7dpe
GIM-494	CqS-7dpe-4	Cx_quinquefasciatus	CQ-sucrose	7dpe
GIM-495	CqS-7dpe-5	Cx_quinquefasciatus	CQ-sucrose	7dpe
GIM-451	CqB-7dpe-1	Cx_quinquefasciatus	CQ-blood	7dpe
GIM-452	CqB-7dpe-2	Cx_quinquefasciatus	CQ-blood	7dpe
GIM-453	CqB-7dpe-3	Cx_quinquefasciatus	CQ-blood	7dpe
GIM-454	CqB-7dpe-4	Cx_quinquefasciatus	CQ-blood	7dpe
GIM-455	CqB-7dpe-5	Cx_quinquefasciatus	CQ-blood	7dpe
GIM-421	CqW-14dpe-1	Cx_quinquefasciatus	CQ-WNV	14dpe
GIM-422	CqW-14dpe-2	Cx_quinquefasciatus	CQ-WNV	14dpe
GIM-423	CqW-14dpe-3	Cx_quinquefasciatus	CQ-WNV	14dpe
GIM-424	CqW-14dpe-4	Cx_quinquefasciatus	CQ-WNV	14dpe
GIM-425	CqW-14dpe-5	Cx_quinquefasciatus	CQ-WNV	14dpe
GIM-426	CqW-14dpe-6	Cx_quinquefasciatus	CQ-WNV	14dpe
GIM-427	CqW-14dpe-7	Cx_quinquefasciatus	CQ-WNV	14dpe
GIM-428	CqW-14dpe-8	Cx_quinquefasciatus	CQ-WNV	14dpe
GIM-429	CqW-14dpe-9	Cx_quinquefasciatus	CQ-WNV	14dpe
GIM-430	CqW-14dpe-10	Cx_quinquefasciatus	CQ-WNV	14dpe
GIM-431	CqW-14dpe-11	Cx_quinquefasciatus	CQ-WNV	14dpe
GIM-432	CqW-14dpe-12	Cx_quinquefasciatus	CQ-WNV	14dpe
GIM-433	CqW-14dpe-13	Cx_quinquefasciatus	CQ-WNV	14dpe
GIM-434	CqW-14dpe-14	Cx_quinquefasciatus	CQ-WNV	14dpe
GIM-435	CqW-14dpe-15	Cx_quinquefasciatus	CQ-WNV	14dpe
GIM-436	CqW-14dpe-16	Cx_quinquefasciatus	CQ-WNV	14dpe
GIM-437	CqW-14dpe-17	Cx_quinquefasciatus	CQ-WNV	14dpe
GIM-438	CqW-14dpe-18	Cx_quinquefasciatus	CQ-WNV	14dpe
GIM-439	CqW-14dpe-19	Cx_quinquefasciatus	CQ-WNV	14dpe
GIM-440	CqW-14dpe-20	Cx_quinquefasciatus	CQ-WNV	14dpe
GIM-525	CqS-14dpe-1	Cx_quinquefasciatus	CQ-sucrose	14dpe
GIM-527	CqS-14dpe-2	Cx_quinquefasciatus	CQ-sucrose	14dpe
GIM-528	CqS-14dpe-3	Cx_quinquefasciatus	CQ-sucrose	14dpe
GIM-529	CqS-14dpe-4	Cx_quinquefasciatus	CQ-sucrose	14dpe
GIM-530	CqS-14dpe-5	Cx_quinquefasciatus	CQ-sucrose	14dpe
GIM-471	CqB-14dpe-1	Cx_quinquefasciatus	CQ-blood	14dpe
GIM-472	CqB-14dpe-2	Cx_quinquefasciatus	CQ-blood	14dpe
GIM-473	CqB-14dpe-3	Cx_quinquefasciatus	CQ-blood	14dpe
GIM-475	CqB-14dpe-4	Cx_quinquefasciatus	CQ-blood	14dpe
GIM-476	CqB-14dpe-5	Cx_quinquefasciatus	CQ-blood	14dpe
GIM-NC1	GIM-NC1	GIM-NC	GIM-NC
GIM-NC2	GIM-NC2	GIM-NC	GIM-NC
