# Supplementary material for: Bidirectional Interactions between Arboviruses and the Bacterial and Viral Microbiota in Aedes aegypti and Culex quinquefasciatus
Source: mBio. 2022 Sep 7;13(5):e01021-22. doi: 10.1128/mbio.01021-22 (PMC9600335; doi:10.1128/mbio.01021-22)
Supplement: DATA SET S4 [file mbio.01021-22-s0010.xlsx]

## Sheet: Sheet1
Virus	Primer	Seq	length(nt)	Tm °C	GC%	qPCR conditions
Phasi charoen-like phasivirus	F-primer	TACTTCCCTGACCATGAAGC	20	59.7	50	50 ℃ 5 min
	R-primer	CTGCAATTCCTCTTTGCTTG	20	59.6	45	95 ℃ 20s
	probe	AGCGGAGTTTCCCATTTGTACTGCT	25	69.4	48	95 ℃ 3s
	standard	CCTTGTACTTCCCTGACCATGAAGCTGACATATTAGAGCAGTACAAATGGGAAACTCCGCTATTGACAAGCAAAGAGGAATTGCAGCAGTT	91			59 ℃ 30s
	Amplicon	TACTTCCCTGACCATGAAGCTGACATATTAGAGCAGTACAAATGGGAAACTCCGCTATTGACAAGCAAAGAGGAATTGCAG	81			40cycles
Guadeloupe mosquito virus	F-primer	AACCTGATCAGGGCTCCAG	19	62.1	57.9	50 ℃ 5 min
	R-primer	CTTGCATCTTGGCAAGTCGT	20	61.9	50	95 ℃ 20s
	probe	CTCTGATATTCCATGCCACGGGCC	24	69.1	58.3	95 ℃ 3s
	standard	GAAAACCTGATCAGGGCTCCAGCTGTAGTTGTTGGGGCCCGTGGCATGGAATATCAGAGGGAAAGTGTACAGAGCCACGACTTGCCAAGATGCAAGAAA	99			61 ℃ 30s
	Amplicon	AACCTGATCAGGGCTCCAGCTGTAGTTGTTGGGGCCCGTGGCATGGAATATCAGAGGGAAAGTGTACAGAGCCACGACTTGCCAAGATGCAAG	93			40cycles
Guadeloupe Aedes aegypti totivirus	F-primer	CAGGCGATTGACCTTGTCAC	20	60.4	55	50 ℃ 5 min
	R-primer	GTGAGACTCACGCACTATGC	20	59.7	55	95 ℃ 20s
	probe	TCACTTGCCATGTCAGTCGCTAGAG	26	68.2	50	95 ℃ 3s
	standard	TCGTGCAGGCGATTGACCTTGTCACGCACTAAATCACTTGCCATGTCAGTCGCTAGAGAGTACTTGTGTTATCGTACAGTATTGCATAGTGCGTGAGTCTCACTGGAC	108			59 ℃ 30s
	Amplicon	CAGGCGATTGACCTTGTCACGCACTAAATCACTTGCCATGTCAGTCGCTAGAGAGTACTTGTGTTATCGTACAGTATTGCATAGTGCGTGAGTCTCAC	98			40cycles
Aedes aegypti anphevirus	F-primer	AGCCAAGATGACAGGGTACC	20	60.2	55	50 ℃ 5 min
	R-primer	ACTGTCGGCTCAATAGTCTC	20	61	50	95 ℃ 20s
	probe	AGCTCCTTGATCAGCTCAGGGA	22	69.6	54.5	95 ℃ 3s
	standard	GGAATAGCCAAGATGACAGGGTACCCAATACTAAAAGCAGATAAGCTCCTTGATCAGCTCAGGGAACATGGTACTGGATACCCTGAGACTATTGAGCCGACAGTCGTTA	109			60 ℃ 30s
	Amplicon	AGCCAAGATGACAGGGTACCCAATACTAAAAGCAGATAAGCTCCTTGATCAGCTCAGGGAACATGGTACTGGATACCCTGAGACTATTGAGCCGACAGT	99			40cycles
Guadeloupe Culex rhabdovirus	F-primer	GCCAGCAATTGAGATCTTGC	20	60	50	50 ℃ 5 min
	R-primer	GAAGAGGCAACCCTTGTTCT	20	60.3	50	95 ℃ 20s
	probe	ATGCCTGAGGACTCCCTCGTGCG	23	70.7	65.2	95 ℃ 3s
	standard	AGGTGGCCAGCAATTGAGATCTTGCCGACCATGCCTGAGGACTCCCTCGTGCGGAGATGTCTAGAACAAGGGTTGCCTCTTCCAAGG	87			60 ℃ 30s
	Amplicon	GCCAGCAATTGAGATCTTGCCGACCATGCCTGAGGACTCCCTCGTGCGGAGATGTCTAGAACAAGGGTTGCCTCTTC	77			40cycles
Guadeloupe Culex tymo-like virus	F-primer	CTGCCTCGGAGTTCGAACGT	20	61.6	60	50 ℃ 5 min
	R-primer	GATGGATCGCTGTGTGACCA	20	61.9	55	95 ℃ 20s
	probe	ACGTCCCAGCGACCCAAGGCC	21	70.5	71.4	95 ℃ 3s
	standard	GCCGGCTGCCTCGGAGTTCGAACGTACTCGGATCGTTACGTCCCAGCGACCCAAGGCCAGCGATTGAACTCAAAGAGAACCACCCTGGTCACACAGCGATCCATCGCCTC	110			60 ℃ 30s
	Amplicon	CTGCCTCGGAGTTCGAACGTACTCGGATCGTTACGTCCCAGCGACCCAAGGCCAGCGATTGAACTCAAAGAGAACCACCCTGGTCACACAGCGATCCATC	100			40cycles
Wenzhou sobemo-like virus 3	F-primer	CGTTACCTCATGGCTTTGT	19	60.9	47.4	50 ℃ 5 min
	R-primer	CACGAAGAACGATCGGCCAT	20	61.9	55	95 ℃ 20s
	probe	TCCCTCCCGGAACGCGGCTTTT	22	69.3	55.6	95 ℃ 3s
	standard	GACAGCCGGAGGTTTTCGTTACCTCATGGCTTTGTTCCCTCCCGGAACGCGGCTTTTAATGGCCGATCGTTCTTCGTGGGATTGGACCGT	90			60 ℃ 30s
	Amplicon	CACAGGTGTAATGATCGGTTGGAACCCGACAGCCGGAGGTTTTCGTTACCTCATGGCTTTGTTCCCTCCCGGAACGCGGCTTTTAATGGCCGATCGTTCTTCGTGGGAT	62			40cycles
West Nile virus	F-primer	CTTCAGGTTCACAGCAATTGC	21	60.5	47.6	50 ℃ 5 min
	R-primer	AGGTGTTTCATCGCTGTTTG	20	60.9	45	95 ℃ 20s
	probe	CCGACCCGAGCAGTGCTGGATC	22	68.8	68.2	95 ℃ 3s
	standard	TTGGCGTTCTTCAGGTTCACAGCAATTGCTCCGACCCGAGCAGTGCTGGATCGATGGAGAGGTGTGAACAAACAAACAGCGATGAAACACCTTCTGAGT	99			60 ℃ 30s
	Amplicon	CTTCAGGTTCACAGCAATTGCTCCGACCCGAGCAGTGCTGGATCGATGGAGAGGTGTGAACAAACAAACAGCGATGAAACACCT	84			40cycles
Zika virus	F-primer	CCGCTGCCCAACACAAG	17	57.4	64.7	50 ℃ 5 min
	R-primer	CCACTAACGTTCTTTTGCAGACAT	24	59.8	41.7	95 ℃ 20s
	probe	AGCCTACCTTGACAAGCAGTCAGACACTCAA	31	68.2	48.4	95 ℃ 3s
	standard	CGGACAGCCGCTGCCCAACACAAGGTGAAGCCTACCTTGACAAGCAATCAGACACTCAATATGTCTGCAAAAGAACGTTAGTGGACAGAG	90			59 ℃ 30s
	Amplicon	CCGCTGCCCAACACAAGGTGAAGCCTACCTTGACAAGCAATCAGACACTCAATATGTCTGCAAAAGAACGTTAGTGG	77			40cycles
